# Supplementary material for: Crystal structure of ethyl (4R)-2-amino-7-hy­droxy-4-phenyl-4H-chromene-3-carboxyl­ate
Source: Acta Crystallogr E Crystallogr Commun. 2015 Jun 27;71(Pt 7):o519–20. doi: 10.1107/S2056989015012013 (PMC4518989; doi:10.1107/S2056989015012013)
Supplement: Supplementary file 1 [file e-71-0o519-sup1.cif]

##############################################################################
#                                                                            #
# This CIF contains the data in a paper accepted for publication in          #
# Acta Crystallographica Section E. It conforms to the requirements of       #
# Notes for Authors for Acta Crystallographica Section E, and has been       #
# peer reviewed under the auspices of the IUCr Commission on Journals.       #
#                                                                            #
# Full details of the Crystallographic Information File format               #
# are given in the paper "The Crystallographic Information File (CIF):       #
# a New Standard Archive File for Crystallography" by S. R. Hall, F. H.      #
# Allen and I. D. Brown [Acta Cryst. (1991), A47, 655-685].                  #
#                                                                            #
# The current version of the core CIF dictionary is obtainable from          #
# ftp://ftp.iucr.org/pub/cif_core.dic.                                       #
#                                                                            #
# Software is freely available for graphical display of the structure(s)     #
# in this CIF. For information consult the CIF software page                 #
# http://www.iucr.org/resources/cif/software.                                #
#                                                                            #
# This file may be used for bona fide research purposes within the           #
# scientific community so long as proper attribution is given to the journal # 
# article from which it was obtained.                                        #
#                                                                            #
##############################################################################
data_global
_audit_creation_method     'APEX2 v2014.11-0'
_journal_date_recd_electronic     2015-06-21
_journal_date_accepted     2015-06-23
_journal_name_full     'Acta Crystallographica, Section E'
_journal_year     2015
_journal_volume     71
_journal_issue      7
_journal_page_first     o519
_journal_page_last     o520
_journal_paper_category     HO
_journal_paper_doi     10.1107/S2056989015012013
_journal_coeditor_code     QM2111
_publ_contact_author_name
;
Mustafa R. Albayati
;
_publ_contact_author_address
;
Kirkuk University,
College of Science,
Department of Chemistry,
Kirkuk,
Iraq
;
_publ_contact_author_email     'shaabankamel@yahoo.com'
_publ_contact_author_fax     ?
_publ_contact_author_phone     ?
_publ_section_title
;
Crystal structure of ethyl
(4<i>R</i>)-2-amino-7-hydroxy-4-phenyl-4<i>H</i>-chromene-3-carboxylate
;
loop_
    _publ_author_name
    _publ_author_address
    'Joel T. Mague'
;
Department of Chemistry,
Tulane University,
New Orleans,
LA 70118,
USA
;
    'Mohamed, Shaaban K.'
;
Faculty of Science & Engineering,
School of Healthcare Science,
Manchester Metropolitan University,
Manchester M1 5GD,
England
Chemistry Department,
Faculty of Science,
Minia University,
61519 El-Minia,
Egypt
;
    'Akkurt, Mehmet'
;
Department of Physics,
Faculty of Sciences,
Erciyes University,
38039 Kayseri,
Turkey
;
    'Sabry H. H. Younes'
;
Chemistry Department,
Faculty of Science,
Sohag University,
82524 Sohag,
Egypt
;
    'Mustafa R. Albayati'
;
Kirkuk University,
College of Education,
Department of Chemistry,
Kirkuk,
Iraq
;
_publ_section_synopsis     .
data_I
_audit_creation_method     'SHELXL-2014/7'
_chemical_name_systematic
;
Ethyl
(4<i>R</i>)-2-amino-7-hydroxy-4-phenyl-4<i>H</i>-chromene-3-carboxylate
;
_chemical_name_common     ?
_chemical_formula_moiety     'C18 H17 N O4'
_chemical_formula_sum     'C18 H17 N O4'
_chemical_formula_iupac     'C18 H17 N O4'
_chemical_formula_weight     311.32
_chemical_melting_point     ?
_shelx_space_group_comment
;
The symmetry employed for this shelxl refinement is uniquely defined
by the following loop, which should always be used as a source of
symmetry information in preference to the above space-group names.
They are only intended as comments.
;
_space_group_crystal_system     monoclinic
_space_group_name_H-M_alt     'C 2/c'
_space_group_name_Hall     '-C 2yc'
loop_
    _space_group_symop_operation_xyz
    'x, y, z'
    '-x, y, -z+1/2'
    'x+1/2, y+1/2, z'
    '-x+1/2, y+1/2, -z+1/2'
    '-x, -y, -z'
    'x, -y, z-1/2'
    '-x+1/2, -y+1/2, -z'
    'x+1/2, -y+1/2, z-1/2'
_cell_length_a     31.5071(7)
_cell_length_b     5.85820(10)
_cell_length_c     21.2249(5)
_cell_angle_alpha     90
_cell_angle_beta     130.1800(10)
_cell_angle_gamma     90
_cell_volume     2993.11(11)
_cell_formula_units_Z     8
_cell_measurement_reflns_used     6704
_cell_measurement_theta_min     3.6724
_cell_measurement_theta_max     72.2261
_cell_measurement_temperature     150.(2)
_exptl_crystal_description     plate
_exptl_crystal_colour     colourless
_exptl_crystal_size_max     0.217
_exptl_crystal_size_mid     0.175
_exptl_crystal_size_min     0.024
_exptl_crystal_density_diffrn     1.382
_exptl_crystal_density_meas     ?
_exptl_crystal_density_method     'not measured'
_exptl_crystal_F_000     1312
_exptl_absorpt_coefficient_mu     0.807
_exptl_absorpt_correction_type     multi-scan
_exptl_absorpt_process_details
;
(<i>SADABS</i>; Bruker, 2014)
;
_shelx_estimated_absorpt_T_min     0.844
_shelx_estimated_absorpt_T_max     0.981
_exptl_absorpt_correction_T_min     0.91
_exptl_absorpt_correction_T_max     0.98
_diffrn_ambient_temperature     150(2)
_diffrn_radiation_type     CuK\a
_diffrn_radiation_wavelength     1.54178
_diffrn_radiation_monochromator     mirror
_diffrn_measurement_device_type     'Bruker D8 VENTURE PHOTON 100 CMOS'
_diffrn_measurement_method     '\w scans'
_diffrn_reflns_number     11241
_diffrn_reflns_av_R_equivalents     0.0331
_diffrn_reflns_theta_min     3.672
_diffrn_reflns_theta_max     72.229
_diffrn_reflns_theta_full     69.000
_diffrn_measured_fraction_theta_max     0.978
_diffrn_measured_fraction_theta_full     0.990
_diffrn_reflns_limit_h_min     -38
_diffrn_reflns_limit_h_max     36
_diffrn_reflns_limit_k_min     -6
_diffrn_reflns_limit_k_max     7
_diffrn_reflns_limit_l_min     -24
_diffrn_reflns_limit_l_max     26
_refine_special_details
;
Refinement of <i>F</i>^2^ against ALL reflections. The weighted <i>R</i>-factor
<i>wR</i> and goodness of fit <i>S</i> are based on <i>F</i>^2^, conventional
<i>R</i>-factors <i>R</i> are based on <i>F</i>, with <i>F</i> set to zero for
negative <i>F</i>^2^. The threshold expression of <i>F</i>^2^ >
\s(<i>F</i>^2^) is used only for calculating <i>R</i>-factors(gt) <i>etc</i>.
and is not relevant to the choice of reflections for refinement.
<i>R</i>-factors based on <i>F</i>^2^ are statistically about twice as large
as those based on <i>F</i>, and <i>R</i>- factors based on ALL data will be
even larger. H-atoms were placed in calculated positions (C---H = 0.95 - 0.98
\%A) and included as riding contributions with isotropic displacement
parameters 1.2 - 1.5 times those of the attached carbon atoms. The ethyl group
(C11,C12) is disordered over two sites. The components of the disorder were
refined subject to restraints that their geometries be approximately the same.
;
_reflns_number_total     2891
_reflns_number_gt     2348
_reflns_threshold_expression     'I > 2\s(I)'
_refine_ls_structure_factor_coef     Fsqd
_refine_ls_matrix_type     full
_refine_ls_R_factor_all     0.0492
_refine_ls_R_factor_gt     0.0383
_refine_ls_wR_factor_gt     0.0935
_refine_ls_wR_factor_ref     0.1010
_refine_ls_goodness_of_fit_ref     1.045
_refine_ls_restrained_S_all     1.044
_refine_ls_number_reflns     2891
_refine_ls_number_parameters     227
_refine_ls_number_restraints     2
_refine_ls_hydrogen_treatment     mixed
_refine_ls_weighting_scheme     calc
_refine_ls_weighting_details
              'w=1/[\s^2^(Fo^2^)+(0.0490P)^2^+1.7699P] where P=(Fo^2^+2Fc^2^)/3'
_atom_sites_solution_hydrogens     mixed
_atom_sites_solution_primary     direct
_atom_sites_solution_secondary     difmap
_refine_ls_shift/su_max     0.000
_refine_ls_shift/su_mean     0.000
_refine_diff_density_max     0.271
_refine_diff_density_min     -0.255
_refine_ls_extinction_method     none
_refine_ls_extinction_coef     .
loop_
    _atom_type_symbol
    _atom_type_description
    _atom_type_scat_dispersion_real
    _atom_type_scat_dispersion_imag
    _atom_type_scat_source
    'C' 'C' 0.0181 0.0091
                         'International Tables Vol C Tables 4.2.6.8 and 6.1.1.4'
    'H' 'H' 0.0000 0.0000
                         'International Tables Vol C Tables 4.2.6.8 and 6.1.1.4'
    'N' 'N' 0.0311 0.0180
                         'International Tables Vol C Tables 4.2.6.8 and 6.1.1.4'
    'O' 'O' 0.0492 0.0322
                         'International Tables Vol C Tables 4.2.6.8 and 6.1.1.4'
_computing_data_collection
;
<i>APEX2</i> (Bruker, 2014)
;
_computing_cell_refinement
;
<i>SAINT</i> (Bruker, 2014)
;
_computing_data_reduction
;
<i>SAINT</i>  (Bruker, 2014)
;
_computing_structure_solution
;
<i>SHELXT</i> (Sheldrick, 2015<i>a</i>)
;
_computing_structure_refinement
;
<i>SHELXL2014</i> (Sheldrick, 2015<i>b</i>)
;
_computing_molecular_graphics
;
<i>DIAMOND</i> (Brandenburg & Putz, 2012)
;
_computing_publication_material
;
<i>SHELXTL</i> (Sheldrick, 2008)
;
loop_
    _atom_site_type_symbol
    _atom_site_label
    _atom_site_fract_x
    _atom_site_fract_y
    _atom_site_fract_z
    _atom_site_U_iso_or_equiv
    _atom_site_adp_type
    _atom_site_calc_flag
    _atom_site_occupancy
    _atom_site_disorder_assembly
    _atom_site_disorder_group
    O O1 0.45362(4) 0.22755(17) 0.51953(6) 0.0270(2) Uani d 1 . .
    O O2 0.46127(4) 0.21959(19) 0.30568(6) 0.0302(3) Uani d 1 . .
    H H2A 0.4494(9) 0.294(4) 0.2598(14) 0.056(6) Uiso d 1 . .
    O O3 0.42602(4) 0.5543(2) 0.66661(6) 0.0340(3) Uani d 1 . .
    O O4 0.37668(5) 0.82032(19) 0.56697(6) 0.0338(3) Uani d 1 . .
    N N1 0.46907(5) 0.2182(3) 0.63712(8) 0.0305(3) Uani d 1 . .
    H H1A 0.4890(8) 0.084(4) 0.6479(12) 0.049(5) Uiso d 1 . .
    H H1B 0.4647(8) 0.277(3) 0.6709(12) 0.039(5) Uiso d 1 . .
    C C1 0.38998(6) 0.6527(2) 0.46364(8) 0.0242(3) Uani d 1 . .
    H H1 0.4037 0.8139 0.4768 0.029 Uiso calc 1 . .
    C C2 0.40953(5) 0.5419(2) 0.42173(8) 0.0228(3) Uani d 1 . .
    C C3 0.39849(6) 0.6388(3) 0.35231(8) 0.0256(3) Uani d 1 . .
    H H3 0.3789 0.7795 0.3318 0.031 Uiso calc 1 . .
    C C4 0.41512(6) 0.5365(3) 0.31246(8) 0.0260(3) Uani d 1 . .
    H H4 0.4070 0.6063 0.2654 0.031 Uiso calc 1 . .
    C C5 0.44383(6) 0.3298(2) 0.34225(8) 0.0241(3) Uani d 1 . .
    C C6 0.45583(6) 0.2297(2) 0.41125(8) 0.0243(3) Uani d 1 . .
    H H6 0.4754 0.0892 0.4320 0.029 Uiso calc 1 . .
    C C7 0.43866(5) 0.3386(2) 0.44957(8) 0.0227(3) Uani d 1 . .
    C C8 0.44500(6) 0.3350(3) 0.56735(8) 0.0244(3) Uani d 1 . .
    C C9 0.41527(5) 0.5333(3) 0.54438(8) 0.0248(3) Uani d 1 . .
    C C10 0.40769(6) 0.6307(3) 0.59859(9) 0.0274(3) Uani d 1 . .
    C C11 0.35861(16) 0.9101(9) 0.60985(17) 0.0450(8) Uani d 0.801(5) A 1
    H H11A 0.3904 0.9738 0.6641 0.054 Uiso calc 0.801(5) A 1
    H H11B 0.3409 0.7892 0.6185 0.054 Uiso calc 0.801(5) A 1
    C C12 0.31703(14) 1.0965(6) 0.55374(19) 0.0619(10) Uani d 0.801(5) A 1
    H H12A 0.3029 1.1656 0.5791 0.093 Uiso calc 0.801(5) A 1
    H H12B 0.3353 1.2137 0.5456 0.093 Uiso calc 0.801(5) A 1
    H H12C 0.2861 1.0303 0.5003 0.093 Uiso calc 0.801(5) A 1
    C C11A 0.3518(6) 0.940(5) 0.5958(8) 0.0450(8) Uani d 0.199(5) A 2
    H H11C 0.3677 1.0951 0.6149 0.054 Uiso calc 0.199(5) A 2
    H H11D 0.3586 0.8561 0.6421 0.054 Uiso calc 0.199(5) A 2
    C C12A 0.2899(5) 0.953(3) 0.5230(7) 0.0619(10) Uani d 0.199(5) A 2
    H H12D 0.2712 1.0330 0.5397 0.093 Uiso calc 0.199(5) A 2
    H H12E 0.2838 1.0361 0.4777 0.093 Uiso calc 0.199(5) A 2
    H H12F 0.2748 0.7983 0.5047 0.093 Uiso calc 0.199(5) A 2
    C C13 0.32653(6) 0.6603(2) 0.40441(8) 0.0248(3) Uani d 1 . .
    C C14 0.29555(6) 0.4724(3) 0.39345(9) 0.0289(3) Uani d 1 . .
    H H14 0.3139 0.3368 0.4240 0.035 Uiso calc 1 . .
    C C15 0.23796(6) 0.4812(3) 0.33820(10) 0.0369(4) Uani d 1 . .
    H H15 0.2171 0.3520 0.3314 0.044 Uiso calc 1 . .
    C C16 0.21071(7) 0.6774(3) 0.29294(10) 0.0415(4) Uani d 1 . .
    H H16 0.1713 0.6836 0.2555 0.050 Uiso calc 1 . .
    C C17 0.24104(7) 0.8635(3) 0.30240(10) 0.0399(4) Uani d 1 . .
    H H17 0.2225 0.9975 0.2707 0.048 Uiso calc 1 . .
    C C18 0.29867(7) 0.8557(3) 0.35817(9) 0.0328(3) Uani d 1 . .
    H H18 0.3193 0.9854 0.3648 0.039 Uiso calc 1 . .
loop_
    _atom_site_aniso_label
    _atom_site_aniso_U_11
    _atom_site_aniso_U_22
    _atom_site_aniso_U_33
    _atom_site_aniso_U_12
    _atom_site_aniso_U_13
    _atom_site_aniso_U_23
    O1 0.0334(5) 0.0318(5) 0.0209(5) 0.0037(4) 0.0198(4) 0.0024(4)
    O2 0.0346(6) 0.0392(6) 0.0237(5) 0.0060(5) 0.0220(5) 0.0032(5)
    O3 0.0372(6) 0.0470(7) 0.0225(5) 0.0043(5) 0.0214(5) 0.0005(5)
    O4 0.0401(6) 0.0395(6) 0.0287(5) 0.0059(5) 0.0254(5) -0.0007(5)
    N1 0.0331(7) 0.0414(8) 0.0214(6) 0.0060(6) 0.0196(6) 0.0041(6)
    C1 0.0266(7) 0.0270(7) 0.0210(7) -0.0031(6) 0.0163(6) -0.0034(6)
    C2 0.0209(6) 0.0280(7) 0.0191(6) -0.0036(6) 0.0127(5) -0.0033(6)
    C3 0.0240(7) 0.0293(7) 0.0235(7) -0.0011(6) 0.0153(6) 0.0008(6)
    C4 0.0264(7) 0.0328(8) 0.0208(7) -0.0026(6) 0.0161(6) 0.0015(6)
    C5 0.0216(6) 0.0334(8) 0.0192(6) -0.0036(6) 0.0140(5) -0.0044(6)
    C6 0.0227(7) 0.0287(7) 0.0202(7) 0.0003(6) 0.0134(6) 0.0001(6)
    C7 0.0221(6) 0.0297(7) 0.0156(6) -0.0045(5) 0.0118(5) -0.0011(5)
    C8 0.0221(7) 0.0349(8) 0.0174(6) -0.0044(6) 0.0132(6) -0.0036(6)
    C9 0.0220(7) 0.0334(8) 0.0182(6) -0.0026(6) 0.0127(6) -0.0031(6)
    C10 0.0241(7) 0.0358(8) 0.0225(7) -0.0031(6) 0.0151(6) -0.0042(6)
    C11 0.0614(14) 0.050(2) 0.0456(14) 0.0246(12) 0.0448(12) 0.0156(16)
    C12 0.079(2) 0.074(2) 0.0624(18) 0.0394(17) 0.0588(18) 0.0292(16)
    C11A 0.0614(14) 0.050(2) 0.0456(14) 0.0246(12) 0.0448(12) 0.0156(16)
    C12A 0.079(2) 0.074(2) 0.0624(18) 0.0394(17) 0.0588(18) 0.0292(16)
    C13 0.0276(7) 0.0305(7) 0.0194(6) 0.0023(6) 0.0166(6) -0.0012(6)
    C14 0.0298(7) 0.0344(8) 0.0252(7) 0.0014(6) 0.0190(6) -0.0008(6)
    C15 0.0302(8) 0.0528(10) 0.0314(8) -0.0043(7) 0.0216(7) -0.0079(8)
    C16 0.0257(8) 0.0665(12) 0.0272(8) 0.0113(8) 0.0148(7) -0.0040(8)
    C17 0.0418(9) 0.0470(10) 0.0285(8) 0.0186(8) 0.0216(7) 0.0054(7)
    C18 0.0407(9) 0.0333(8) 0.0283(8) 0.0068(7) 0.0241(7) 0.0021(7)
_geom_special_details
;
All e.s.d.'s (except the e.s.d. in the dihedral angle between two l.s. planes)
are estimated using the full covariance matrix. The cell e.s.d.'s are taken
into account individually in the estimation of e.s.d.'s in distances, angles
and torsion angles; correlations between e.s.d.'s in cell parameters are only
used when they are defined by crystal symmetry. An approximate (isotropic)
treatment of cell e.s.d.'s is used for estimating e.s.d.'s involving l.s.
planes.
;
loop_
    _geom_bond_atom_site_label_1
    _geom_bond_atom_site_label_2
    _geom_bond_site_symmetry_2
    _geom_bond_distance
    _geom_bond_publ_flag
    O1 C8 . 1.3622(16) ?
    O1 C7 . 1.3954(16) ?
    O2 C5 . 1.3679(17) ?
    O2 H2A . 0.90(2) ?
    O3 C10 . 1.2419(18) ?
    O4 C10 . 1.3387(18) ?
    O4 C11 . 1.448(2) ?
    O4 C11A . 1.448(4) ?
    N1 C8 . 1.3366(19) ?
    N1 H1A . 0.93(2) ?
    N1 H1B . 0.88(2) ?
    C1 C2 . 1.5164(18) ?
    C1 C9 . 1.5165(19) ?
    C1 C13 . 1.5284(19) ?
    C1 H1 . 1.0000 ?
    C2 C7 . 1.382(2) ?
    C2 C3 . 1.3976(19) ?
    C3 C4 . 1.386(2) ?
    C3 H3 . 0.9500 ?
    C4 C5 . 1.395(2) ?
    C4 H4 . 0.9500 ?
    C5 C6 . 1.3846(19) ?
    C6 C7 . 1.3886(19) ?
    C6 H6 . 0.9500 ?
    C8 C9 . 1.369(2) ?
    C9 C10 . 1.4358(19) ?
    C11 C12 . 1.521(4) ?
    C11 H11A . 0.9900 ?
    C11 H11B . 0.9900 ?
    C12 H12A . 0.9800 ?
    C12 H12B . 0.9800 ?
    C12 H12C . 0.9800 ?
    C11A C12A . 1.519(6) ?
    C11A H11C . 0.9900 ?
    C11A H11D . 0.9900 ?
    C12A H12D . 0.9800 ?
    C12A H12E . 0.9800 ?
    C12A H12F . 0.9800 ?
    C13 C14 . 1.388(2) ?
    C13 C18 . 1.390(2) ?
    C14 C15 . 1.387(2) ?
    C14 H14 . 0.9500 ?
    C15 C16 . 1.384(2) ?
    C15 H15 . 0.9500 ?
    C16 C17 . 1.376(3) ?
    C16 H16 . 0.9500 ?
    C17 C18 . 1.388(2) ?
    C17 H17 . 0.9500 ?
    C18 H18 . 0.9500 ?
loop_
    _geom_angle_atom_site_label_1
    _geom_angle_atom_site_label_2
    _geom_angle_atom_site_label_3
    _geom_angle_site_symmetry_1
    _geom_angle_site_symmetry_3
    _geom_angle
    _geom_angle_publ_flag
    C8 O1 C7 . . 118.99(11) ?
    C5 O2 H2A . . 110.5(14) ?
    C10 O4 C11 . . 116.23(19) ?
    C10 O4 C11A . . 127.5(10) ?
    C8 N1 H1A . . 120.8(12) ?
    C8 N1 H1B . . 115.2(12) ?
    H1A N1 H1B . . 124.0(17) ?
    C2 C1 C9 . . 110.43(12) ?
    C2 C1 C13 . . 109.92(11) ?
    C9 C1 C13 . . 113.43(11) ?
    C2 C1 H1 . . 107.6 ?
    C9 C1 H1 . . 107.6 ?
    C13 C1 H1 . . 107.6 ?
    C7 C2 C3 . . 116.48(12) ?
    C7 C2 C1 . . 121.82(12) ?
    C3 C2 C1 . . 121.69(13) ?
    C4 C3 C2 . . 122.18(14) ?
    C4 C3 H3 . . 118.9 ?
    C2 C3 H3 . . 118.9 ?
    C3 C4 C5 . . 119.26(13) ?
    C3 C4 H4 . . 120.4 ?
    C5 C4 H4 . . 120.4 ?
    O2 C5 C6 . . 117.71(13) ?
    O2 C5 C4 . . 122.20(12) ?
    C6 C5 C4 . . 120.09(13) ?
    C5 C6 C7 . . 118.79(13) ?
    C5 C6 H6 . . 120.6 ?
    C7 C6 H6 . . 120.6 ?
    C2 C7 C6 . . 123.19(12) ?
    C2 C7 O1 . . 122.14(12) ?
    C6 C7 O1 . . 114.67(12) ?
    N1 C8 O1 . . 110.23(13) ?
    N1 C8 C9 . . 126.67(13) ?
    O1 C8 C9 . . 123.09(12) ?
    C8 C9 C10 . . 118.78(13) ?
    C8 C9 C1 . . 122.26(12) ?
    C10 C9 C1 . . 118.96(13) ?
    O3 C10 O4 . . 121.56(13) ?
    O3 C10 C9 . . 126.52(14) ?
    O4 C10 C9 . . 111.92(12) ?
    O4 C11 C12 . . 105.0(2) ?
    O4 C11 H11A . . 110.8 ?
    C12 C11 H11A . . 110.8 ?
    O4 C11 H11B . . 110.8 ?
    C12 C11 H11B . . 110.8 ?
    H11A C11 H11B . . 108.8 ?
    C11 C12 H12A . . 109.5 ?
    C11 C12 H12B . . 109.5 ?
    H12A C12 H12B . . 109.5 ?
    C11 C12 H12C . . 109.5 ?
    H12A C12 H12C . . 109.5 ?
    H12B C12 H12C . . 109.5 ?
    O4 C11A C12A . . 106.5(7) ?
    O4 C11A H11C . . 110.4 ?
    C12A C11A H11C . . 110.4 ?
    O4 C11A H11D . . 110.4 ?
    C12A C11A H11D . . 110.4 ?
    H11C C11A H11D . . 108.6 ?
    C11A C12A H12D . . 109.5 ?
    C11A C12A H12E . . 109.5 ?
    H12D C12A H12E . . 109.5 ?
    C11A C12A H12F . . 109.5 ?
    H12D C12A H12F . . 109.5 ?
    H12E C12A H12F . . 109.5 ?
    C14 C13 C18 . . 118.64(14) ?
    C14 C13 C1 . . 121.35(13) ?
    C18 C13 C1 . . 119.98(14) ?
    C15 C14 C13 . . 120.48(15) ?
    C15 C14 H14 . . 119.8 ?
    C13 C14 H14 . . 119.8 ?
    C16 C15 C14 . . 120.31(16) ?
    C16 C15 H15 . . 119.8 ?
    C14 C15 H15 . . 119.8 ?
    C17 C16 C15 . . 119.66(15) ?
    C17 C16 H16 . . 120.2 ?
    C15 C16 H16 . . 120.2 ?
    C16 C17 C18 . . 120.10(16) ?
    C16 C17 H17 . . 119.9 ?
    C18 C17 H17 . . 119.9 ?
    C17 C18 C13 . . 120.79(16) ?
    C17 C18 H18 . . 119.6 ?
    C13 C18 H18 . . 119.6 ?
loop_
    _geom_torsion_atom_site_label_1
    _geom_torsion_atom_site_label_2
    _geom_torsion_atom_site_label_3
    _geom_torsion_atom_site_label_4
    _geom_torsion_site_symmetry_1
    _geom_torsion_site_symmetry_2
    _geom_torsion_site_symmetry_3
    _geom_torsion_site_symmetry_4
    _geom_torsion
    _geom_torsion_publ_flag
    C9 C1 C2 C7 . . . . 9.72(18) ?
    C13 C1 C2 C7 . . . . -116.18(14) ?
    C9 C1 C2 C3 . . . . -170.99(12) ?
    C13 C1 C2 C3 . . . . 63.11(17) ?
    C7 C2 C3 C4 . . . . 0.7(2) ?
    C1 C2 C3 C4 . . . . -178.58(13) ?
    C2 C3 C4 C5 . . . . 0.0(2) ?
    C3 C4 C5 O2 . . . . 179.81(13) ?
    C3 C4 C5 C6 . . . . -0.5(2) ?
    O2 C5 C6 C7 . . . . 179.87(12) ?
    C4 C5 C6 C7 . . . . 0.1(2) ?
    C3 C2 C7 C6 . . . . -1.1(2) ?
    C1 C2 C7 C6 . . . . 178.23(13) ?
    C3 C2 C7 O1 . . . . 178.25(12) ?
    C1 C2 C7 O1 . . . . -2.4(2) ?
    C5 C6 C7 C2 . . . . 0.7(2) ?
    C5 C6 C7 O1 . . . . -178.71(12) ?
    C8 O1 C7 C2 . . . . -7.73(19) ?
    C8 O1 C7 C6 . . . . 171.67(11) ?
    C7 O1 C8 N1 . . . . -170.97(11) ?
    C7 O1 C8 C9 . . . . 9.47(19) ?
    N1 C8 C9 C10 . . . . -0.6(2) ?
    O1 C8 C9 C10 . . . . 178.86(12) ?
    N1 C8 C9 C1 . . . . 179.56(13) ?
    O1 C8 C9 C1 . . . . -1.0(2) ?
    C2 C1 C9 C8 . . . . -8.20(18) ?
    C13 C1 C9 C8 . . . . 115.70(15) ?
    C2 C1 C9 C10 . . . . 171.99(12) ?
    C13 C1 C9 C10 . . . . -64.11(17) ?
    C11 O4 C10 O3 . . . . -9.3(3) ?
    C11A O4 C10 O3 . . . . -11.6(12) ?
    C11 O4 C10 C9 . . . . 169.8(3) ?
    C11A O4 C10 C9 . . . . 167.5(12) ?
    C8 C9 C10 O3 . . . . 0.7(2) ?
    C1 C9 C10 O3 . . . . -179.51(14) ?
    C8 C9 C10 O4 . . . . -178.39(12) ?
    C1 C9 C10 O4 . . . . 1.43(18) ?
    C10 O4 C11 C12 . . . . -170.7(3) ?
    C10 O4 C11A C12A . . . . -123.6(13) ?
    C2 C1 C13 C14 . . . . 82.33(16) ?
    C9 C1 C13 C14 . . . . -41.85(18) ?
    C2 C1 C13 C18 . . . . -95.55(15) ?
    C9 C1 C13 C18 . . . . 140.28(13) ?
    C18 C13 C14 C15 . . . . -0.8(2) ?
    C1 C13 C14 C15 . . . . -178.73(13) ?
    C13 C14 C15 C16 . . . . 0.4(2) ?
    C14 C15 C16 C17 . . . . 0.6(2) ?
    C15 C16 C17 C18 . . . . -1.2(2) ?
    C16 C17 C18 C13 . . . . 0.7(2) ?
    C14 C13 C18 C17 . . . . 0.3(2) ?
    C1 C13 C18 C17 . . . . 178.21(13) ?
loop_
    _geom_hbond_atom_site_label_D
    _geom_hbond_atom_site_label_H
    _geom_hbond_atom_site_label_A
    _geom_hbond_site_symmetry_A
    _geom_hbond_distance_DH
    _geom_hbond_distance_HA
    _geom_hbond_distance_DA
    _geom_hbond_angle_DHA
    _geom_hbond_publ_flag
    C11 H11A O2 6_566 0.99 2.58 3.312(3) 131 yes
    C6 H6 O1 5_656 0.95 2.56 3.4736(17) 163 yes
    N1 H1B O3 . 0.88(2) 1.998(19) 2.6840(18) 133.7(16) yes
    N1 H1A O2 5_656 0.93(2) 2.15(2) 3.0710(18) 169.6(17) yes
    O2 H2A O3 6_565 0.90(2) 1.83(2) 2.7331(15) 179(2) yes
_shelx_hkl_file
;
   2   0   0 2447.35   64.39
   4   0   0  153.18    5.20
   6   0   0 7436.66  194.48
   8   0   0 4175.28  110.69
  10   0   0   28.70    4.60
  10   0   0   35.90    4.10
  12   0   0  634.94   21.20
 -12   0   0  658.63   18.00
  12   0   0  651.03   22.00
  14   0   0  463.15   18.40
 -14   0   0  451.55   13.00
 -14   0   0  431.06   13.50
 -16   0   0   86.49    4.70
 -16   0   0   78.59    4.10
 -16   0   0   81.09    6.10
 -18   0   0   13.00    2.40
 -18   0   0   14.60    2.50
 -18   0   0   21.30    4.60
 -20   0   0  175.38    7.30
 -20   0   0  181.08    7.30
 -20   0   0  176.08    7.90
 -22   0   0   87.19    5.20
 -22   0   0   87.09    5.60
 -22   0   0   85.09    5.10
 -24   0   0  190.98    7.70
 -24   0   0  193.88    8.00
 -26   0   0   28.80    4.50
 -26   0   0   38.70    4.20
 -28   0   0   25.90    4.20
  -1  -1   0 3593.54   92.59
   1  -1   0 3468.15   91.79
   1   1   0 3666.23   92.59
  -1   1   0 3280.67   91.69
   3  -1   0  295.97    8.10
  -3  -1   0  282.97    8.70
   3   1   0  287.07    8.80
   5  -1   0 5662.43  153.08
   5  -1   0 5630.44  151.88
  -5  -1   0 5654.83  152.68
   5   1   0 6283.87  152.58
   7  -1   0 4099.99  106.59
   7  -1   0 4092.09  106.39
   7   1   0 3923.01  107.19
  -9  -1   0   56.79    2.90
   9  -1   0   59.89    4.10
   9  -1   0   55.29    4.40
  -9   1   0   72.59    3.10
   9   1   0   61.29    5.50
 -11  -1   0 1969.90   51.19
  11  -1   0 1972.50   53.79
  11  -1   0 1886.41   53.19
 -11   1   0 1965.60   51.09
  11   1   0 1860.91   54.89
 -11   1   0 1924.21   51.09
  13  -1   0  515.15   20.40
  13  -1   0  514.95   18.50
 -13  -1   0  533.45   15.60
 -13  -1   0  538.05   15.10
  13   1   0  556.44   20.40
 -13   1   0  519.95   15.10
 -13   1   0  541.85   15.10
 -15  -1   0    5.50    2.50
  15  -1   0    9.50    6.30
 -15  -1   0    6.90    2.10
 -15   1   0   11.80    3.10
 -15   1   0    6.40    1.80
 -15   1   0    9.70    2.20
 -17  -1   0   65.29    4.20
 -17  -1   0   63.19    4.00
 -17  -1   0   65.09    5.10
 -17   1   0   70.99    7.00
 -17   1   0   68.69    4.10
 -17   1   0   66.69    4.40
 -17   1   0   48.50    5.00
 -19  -1   0    3.60    2.10
 -19  -1   0    2.60    2.20
 -19  -1   0    2.90    2.30
 -19   1   0    7.00    2.90
 -19   1   0    1.60    2.50
 -21  -1   0    3.20    1.90
 -21  -1   0    3.70    2.40
 -21  -1   0    5.70    2.40
 -21   1   0   -0.10    2.90
 -21   1   0    6.40    3.40
 -23  -1   0   21.00    3.40
 -23  -1   0   14.60    3.60
 -23  -1   0   21.90    3.70
 -23   1   0   20.20    3.70
 -25  -1   0    7.10    2.10
 -25  -1   0    7.00    2.20
 -27  -1   0   31.70    5.50
 -27  -1   0   37.50    3.30
 -29  -1   0   17.00    3.00
   0  -2   0  944.71   26.00
   0   2   0  984.70   26.00
  -2  -2   0 2366.36   63.59
   2   2   0 2422.46   63.59
  -4  -2   0  456.25   13.30
  -4  -2   0  480.45   14.60
   4   2   0  494.25   15.80
  -4   2   0  482.55   13.40
   6  -2   0 1074.59   28.70
  -6  -2   0 1046.30   28.90
   6  -2   0 1084.79   28.80
   6   2   0 1107.79   31.10
  -6   2   0 1075.49   29.00
   8  -2   0   91.19    4.50
  -8  -2   0   90.89    3.70
   8  -2   0   90.69    4.10
  -8   2   0   88.99    3.60
  -8   2   0   93.49    3.90
   8   2   0   85.49    7.60
  10  -2   0 1906.31   50.69
  10  -2   0 1838.42   50.29
 -10  -2   0 1829.92   49.30
 -10  -2   0 1856.31   49.80
 -10   2   0 1889.41   49.30
 -10   2   0 1808.92   49.40
 -12  -2   0 2968.50   78.19
  12  -2   0 3044.70   80.59
 -12  -2   0 3059.89   78.59
 -12   2   0 2840.02   77.89
 -12   2   0 2882.01   78.09
 -14  -2   0  951.00   27.00
 -14  -2   0  922.91   26.40
 -14  -2   0  948.31   26.00
 -14   2   0  918.11   25.90
 -14   2   0  952.00   25.90
 -16  -2   0    3.20    1.90
 -16  -2   0    4.40    2.40
 -16  -2   0    2.90    1.70
 -16   2   0    3.60    1.90
 -16   2   0    3.30    2.30
 -16   2   0   11.20    3.70
 -18  -2   0  512.65   15.60
 -18  -2   0  535.55   16.00
 -18  -2   0  516.75   16.50
 -18   2   0  536.25   15.60
 -18   2   0  503.35   15.50
 -18   2   0  521.75   16.90
 -20  -2   0   38.50    3.70
 -20  -2   0   37.20    4.40
 -20  -2   0   35.70    3.80
 -20   2   0   30.80    4.90
 -22  -2   0    5.00    1.80
 -22  -2   0    7.90    2.40
 -22  -2   0    6.00    2.30
 -24  -2   0    1.70    3.60
 -24  -2   0    1.60    1.90
 -24  -2   0    0.20    1.90
 -26  -2   0    1.30    1.70
 -26  -2   0    3.10    1.70
 -28  -2   0   21.80    2.90
 -28  -2   0   25.40    2.50
   1  -3   0  108.49    4.30
  -1  -3   0  105.29    4.10
   1   3   0   97.69    4.20
  -1   3   0  109.39    4.30
   1   3   0  114.49    5.60
  -3  -3   0   19.70    2.20
   3  -3   0   19.00    2.50
   3   3   0   17.20    5.30
   3   3   0   14.80    2.90
  -3   3   0   21.60    2.30
  -5  -3   0  100.99    4.20
  -5   3   0  100.89    4.20
   5   3   0  120.09    9.20
  -7  -3   0   23.70    3.70
  -7  -3   0   25.70    2.40
  -7   3   0   19.10    2.30
  -9  -3   0  100.09    4.20
  -9  -3   0   98.69    5.00
  -9   3   0   94.89    4.20
 -11  -3   0    0.50    3.20
 -11  -3   0    0.90    1.50
 -11  -3   0    0.40    2.00
 -11   3   0    0.90    3.30
 -11   3   0    1.90    1.50
 -13  -3   0   43.10    3.20
 -13  -3   0   44.40    3.70
 -13  -3   0   41.20    5.20
 -13   3   0   49.00    3.20
  13   3   0   45.90    6.70
 -13   3   0   42.20    5.00
 -15  -3   0  118.19    6.70
 -15  -3   0  113.09    6.30
 -15  -3   0  111.59    5.10
 -15   3   0  111.29    5.10
 -15   3   0  112.09    6.50
 -17  -3   0  921.51   27.10
 -17  -3   0  921.91   26.60
 -17  -3   0  911.01   26.30
 -17   3   0  944.11   26.40
 -17   3   0  963.60   26.90
 -19  -3   0   68.09    4.40
 -19  -3   0   65.39    4.50
 -19  -3   0   67.99    5.20
 -19   3   0   69.59    5.70
 -19   3   0   68.69    4.80
 -21  -3   0   75.49    4.70
 -21  -3   0   77.39    4.80
 -21  -3   0   86.79    4.90
 -21   3   0   69.99    5.50
 -23  -3   0  217.98    8.30
 -23  -3   0  235.58    8.50
 -23  -3   0  236.88    9.30
 -25  -3   0  267.37    8.80
 -27  -3   0   18.70    2.50
 -27  -3   0   22.70    2.50
   0  -4   0   -1.10    1.50
   0   4   0   -0.90    2.60
   0   4   0    0.20    1.70
   2  -4   0  267.77    8.50
  -2  -4   0  263.87    8.50
  -2   4   0  252.47    9.50
   2   4   0  255.57    9.40
   2   4   0  254.47    8.50
  -2   4   0  251.17    8.40
  -4  -4   0  301.57   10.70
  -4  -4   0  310.47    9.80
   4  -4   0  319.07    9.80
   4   4   0  294.17   10.60
  -4   4   0  312.57    9.80
  -4   4   0  302.27   10.60
  -6  -4   0    1.10    2.90
  -6  -4   0    1.90    1.40
   6  -4   0    1.20    1.80
   6   4   0    2.50    2.70
  -6   4   0    1.30    1.40
  -6   4   0   -3.40    2.30
  -8  -4   0   37.00    3.00
  -8  -4   0   35.00    4.30
   8  -4   0   35.70    3.50
   8   4   0   33.40    4.60
  -8   4   0   33.60    3.80
  -8   4   0   37.90    4.00
  10  -4   0  141.29    6.00
 -10  -4   0  153.58    6.30
 -10  -4   0  137.49    5.70
 -10   4   0  134.09    5.70
 -10   4   0  146.89    6.60
  10   4   0  145.49    7.20
  12  -4   0   82.19    5.10
 -12  -4   0   85.79    4.80
 -12  -4   0   87.59    7.10
 -12  -4   0   85.59    4.40
 -12   4   0   84.49    4.60
 -12   4   0   87.49    5.70
  12   4   0   77.89    6.10
  14  -4   0   -0.40    3.10
 -14  -4   0   -1.50    1.90
 -14  -4   0    1.10    3.00
 -14  -4   0   -1.40    1.60
 -14   4   0   -1.80    1.90
  14   4   0   -3.90    3.20
 -14   4   0   -1.80    2.20
 -16  -4   0  100.49    5.10
 -16  -4   0  103.29    6.40
 -16  -4   0  108.29    5.50
 -16   4   0  116.79    5.70
 -16   4   0  111.39    5.40
 -18  -4   0  106.29    5.10
 -18  -4   0  101.79    5.20
 -18   4   0  101.99    5.90
 -18   4   0  101.39    5.20
 -20  -4   0   14.40    3.50
 -20  -4   0   20.10    3.10
 -20  -4   0   13.20    3.20
 -20   4   0   26.40    4.40
 -20   4   0   21.00    4.00
 -22  -4   0   53.99    4.30
 -22  -4   0   53.29    3.50
 -22  -4   0   51.49    4.00
 -24  -4   0  131.19    5.00
 -24  -4   0  132.79    5.20
   1  -5   0   44.10    3.70
  -1  -5   0   46.00    3.50
  -1   5   0   38.90    5.90
   1   5   0   43.00    4.60
  -1   5   0   43.10    4.10
   1   5   0   49.10    4.50
   3  -5   0   36.10    4.40
  -3   5   0   37.60    4.00
  -3   5   0   38.40    3.70
   3   5   0   36.70    4.50
  -5  -5   0    1.90    1.80
   5  -5   0    0.40    2.00
  -5   5   0    2.40    2.10
   5   5   0   -0.40    2.30
  -5   5   0   -0.30    2.00
   7  -5   0    1.60    2.10
  -7  -5   0    0.60    1.70
  -7  -5   0   -1.10    2.70
   7   5   0   -0.70    2.40
  -7   5   0    2.30    2.10
  -7   5   0    4.50    2.10
  -9  -5   0   20.60    4.40
  -9  -5   0   20.60    3.40
   9  -5   0   26.40    3.90
  -9   5   0   25.90    4.00
  -9   5   0   24.30    3.60
   9   5   0   18.80    4.40
 -11  -5   0   77.79    5.30
 -11  -5   0   73.19    5.10
  11  -5   0   91.49    5.70
 -11   5   0   79.79    4.70
  11   5   0   72.69    5.50
 -11   5   0   88.59    4.90
 -13  -5   0   55.99    4.40
 -13  -5   0   55.19    4.20
 -13   5   0   52.49    4.00
  13   5   0   50.79    7.20
 -13   5   0   61.99    4.20
 -15  -5   0   86.29    4.40
 -15  -5   0   83.59    4.80
 -15   5   0   80.69    4.50
 -15   5   0   78.69    4.50
 -17  -5   0    1.10    1.70
 -17  -5   0   -0.30    2.00
 -17   5   0    1.30    2.00
 -17   5   0   -1.60    1.60
 -19  -5   0    1.50    2.10
 -19  -5   0    4.40    2.00
 -19   5   0    4.30    2.30
 -19   5   0   -2.20    2.50
   0  -6   0  177.68    6.90
   0   6   0  180.88    7.00
   2  -6   0   29.90    3.80
  -2  -6   0   33.70    3.70
   2   6   0   22.30    3.20
  -2   6   0   25.60    3.20
   4  -6   0   15.60    2.70
  -4  -6   0   19.40    3.30
  -4   6   0   21.50    2.90
   4   6   0   19.00    4.20
  -4   6   0   25.70    4.20
   6  -6   0   36.80    6.60
  -6  -6   0   47.80    3.70
  -6   6   0   43.10    5.00
   6   6   0   39.10    3.70
  -8  -6   0    2.40    1.80
  -8   6   0    7.60    1.80
   8   6   0    5.20    2.10
  -8   6   0    7.30    2.50
 -10  -6   0   23.10    3.00
 -10   6   0   20.50    2.70
 -10   6   0   20.20    3.60
  10   6   0   24.50    3.50
 -12  -6   0    1.10    1.70
 -12   6   0    1.30    2.40
 -12   6   0   -0.30    1.40
 -14  -6   0   -0.40    1.80
 -14   6   0    1.10    1.20
 -16   6   0   29.50    2.70
  -1   7   0  171.38    5.80
   1   7   0  159.88    5.70
  -3   7   0   11.50    2.10
   3   7   0    6.90    2.40
   5   7   0    7.80    1.50
  -5   7   0    4.50    1.10
  -7   7   0    1.40    1.00
 -28   0   1   -1.30    2.10
 -26   0   1   -1.70    2.60
 -26   0   1    0.00    2.30
 -24   0   1    0.20    2.60
 -24   0   1   -1.00    2.20
 -22   0   1   -4.10    2.40
 -22   0   1    0.80    2.60
 -20   0   1    0.80    2.60
 -20   0   1    0.00    2.50
 -20   0   1    1.90    2.30
 -18   0   1    2.20    2.10
 -18   0   1   -4.60    2.70
 -18   0   1    0.40    2.30
  16   0  -1    7.30    5.60
 -16   0   1    1.10    3.10
 -16   0   1    1.10    1.80
 -16   0   1   -2.50    2.20
 -14   0   1   -0.40    1.70
 -14   0   1    3.60    2.30
  14   0  -1   -2.60    3.10
  12   0  -1   -1.20    2.70
 -12   0   1   -1.20    1.60
  10   0  -1   -1.40    1.70
   8   0  -1   -0.30    1.00
   6   0  -1    0.20    0.70
  -6   0   1   -0.50    0.70
   4   0  -1   -0.50    0.40
  -4   0   1   -1.20    0.30
   2   0  -1   -4.60    0.10
   0   0  -1   -2.00    0.20
   4   0   1    0.20    0.70
   6   0   1   -0.50    1.10
   6   0   1   -1.60    1.00
   8   0   1   -1.40    1.50
   8   0   1    1.10    1.60
  10   0   1   -0.40    1.90
 -10   0  -1   -1.50    1.40
  10   0   1   -3.50    2.50
  12   0   1   -3.50    3.10
 -12   0  -1   -0.20    1.40
 -12   0  -1   -3.40    2.10
 -14   0  -1    0.00    3.30
 -14   0  -1    0.00    1.40
 -14   0  -1    0.30    2.00
  14   0   1    5.00    7.10
 -16   0  -1    1.10    2.90
 -16   0  -1    0.70    1.90
 -16   0  -1    0.60    1.80
 -18   0  -1   -3.80    3.40
 -18   0  -1    0.90    2.30
 -18   0  -1   -2.60    2.10
 -20   0  -1    0.40    2.50
 -20   0  -1    1.20    2.80
 -20   0  -1   -1.70    2.10
 -22   0  -1    0.70    2.50
 -22   0  -1   -0.50    2.40
 -24   0  -1    1.00    2.20
 -24   0  -1   -1.50    2.10
 -26   0  -1    1.40    2.90
 -26   0  -1    2.10    2.20
 -29  -1   1    0.30    2.50
 -29  -1   1   -1.30    1.50
 -27  -1   1    9.50    2.20
 -27  -1   1   12.60    3.10
 -25  -1   1    9.10    2.20
 -25  -1   1   10.10    2.50
 -25   1   1   15.20    4.10
 -23  -1   1    5.50    2.40
 -23  -1   1    3.10    2.10
 -23  -1   1    4.30    2.90
 -23   1   1    5.90    3.30
 -21  -1   1   -1.80    2.10
 -21  -1   1    1.90    2.40
 -21  -1   1   -0.70    2.10
 -21   1   1   -2.80    3.20
 -21   1   1    3.80    3.40
 -19  -1   1   58.79    7.20
 -19  -1   1   73.39    4.40
 -19  -1   1   72.29    4.30
 -19   1   1   70.39    4.90
 -19   1   1   68.79    4.90
 -19   1   1   75.99    7.20
 -19   1   1   67.49    5.50
 -17  -1   1  216.88    7.40
 -17  -1   1  208.88    8.60
 -17  -1   1  209.58    7.60
 -17   1   1  208.48    8.40
 -17   1   1  211.78    7.30
 -17   1   1  200.78    9.70
 -17   1   1  212.58    7.40
 -15  -1   1  625.04   20.00
 -15  -1   1  661.63   20.10
 -15  -1   1  674.13   19.60
  15  -1  -1  687.53   23.80
 -15   1   1  777.82   21.00
 -15   1   1  676.73   19.10
 -15   1   1  693.43   19.10
  13  -1  -1  803.02   24.60
 -13  -1   1  746.33   22.20
  13  -1  -1  810.12   25.40
 -13  -1   1  819.62   21.90
 -13   1   1  789.62   21.80
 -13   1   1  792.62   21.80
  11  -1  -1  120.89    6.20
 -11  -1   1  120.49    4.50
  11  -1  -1  128.09    6.90
  11   1  -1  119.79    7.90
 -11   1   1  127.29    4.50
   9  -1  -1 1572.04   43.30
   9  -1  -1 1600.14   43.30
  -9   1   1 1614.24   42.30
   9   1  -1 1594.34   44.50
   7  -1  -1 9849.11  253.97
  -7  -1   1 9398.46  253.17
   7  -1  -1 9538.05  253.97
   7   1  -1 9937.61  253.27
   5  -1  -1 6387.26  168.78
  -5  -1   1 6569.44  168.58
   5  -1  -1 6472.15  168.88
   5   1  -1 6336.27  168.58
  -3  -1   1   27.20    1.70
   3   1  -1   30.50    1.80
  -1  -1   1 2206.58   57.79
  -1   1   1 2220.18   57.39
   1   1  -1 2175.58   57.69
   1  -1   1   39.80    1.80
   1   1   1   41.60    2.00
  -1   1  -1   42.90    1.80
   3  -1   1  534.65   14.70
   3   1   1  516.25   15.30
  -3   1  -1  538.25   14.80
   5  -1   1 5135.89  119.09
   5   1   1 3928.51  121.79
   7  -1   1 3876.71  101.09
  -7  -1  -1 3798.62  100.09
   7  -1   1 3725.53  100.89
   7   1   1 3860.01  102.09
  -9  -1  -1  203.28    6.40
   9  -1   1  210.58    9.00
   9  -1   1  204.18    8.20
   9   1   1  191.38    9.70
  -9   1  -1  195.28    6.50
   9   1   1  207.08    9.10
  -9   1  -1  198.58    6.40
  11  -1   1 1586.74   45.70
 -11  -1  -1 1656.63   43.00
  11  -1   1 1539.45   46.30
 -11  -1  -1 1560.14   43.40
  11   1   1 1681.13   47.20
 -11   1  -1 1622.94   42.90
 -11   1  -1 1627.44   42.90
 -13  -1  -1  313.57   11.50
 -13  -1  -1  344.77   10.70
 -13  -1  -1  342.67   10.20
  13  -1   1  346.07   15.30
 -13   1  -1  322.17   10.10
 -13   1  -1  337.17   10.90
 -13   1  -1  336.17   10.20
 -15  -1  -1  123.09    5.40
 -15  -1  -1  119.29    6.00
 -15  -1  -1  124.59    5.10
 -15   1  -1  116.99    5.80
 -15   1  -1  120.79    5.00
 -15   1  -1  100.99    8.40
 -15   1  -1  124.59    5.30
 -17  -1  -1   57.49    4.20
 -17  -1  -1   54.39    3.70
 -17  -1  -1   56.49    4.90
 -17   1  -1   47.70    7.00
 -17   1  -1   62.79    4.80
 -17   1  -1   61.89    4.00
 -19  -1  -1    5.60    2.00
 -19  -1  -1    6.70    2.30
 -19  -1  -1    7.30    2.20
 -19   1  -1   13.30    3.90
 -19   1  -1    9.70    2.50
 -19   1  -1    6.70    2.80
 -21  -1  -1    9.80    2.50
 -21  -1  -1   10.60    2.60
 -21  -1  -1    7.70    2.30
 -21   1  -1    9.30    3.50
 -21   1  -1   12.90    3.10
 -21   1  -1   13.00    3.10
 -23  -1  -1   93.39    5.20
 -23  -1  -1   93.99    5.70
 -23  -1  -1   92.09    5.00
 -23   1  -1   85.29    6.70
 -25  -1  -1   28.80    3.60
 -25  -1  -1   25.80    3.30
 -27  -1  -1    2.80    1.70
 -27  -1  -1    2.40    2.00
 -28  -2   1    1.90    1.60
 -28  -2   1    1.20    1.40
 -26  -2   1    1.00    1.90
 -26  -2   1   -0.10    1.90
 -24  -2   1    2.70    1.90
 -24  -2   1   -1.20    1.90
 -24  -2   1    2.30    2.70
 -22  -2   1  101.69    5.60
 -22  -2   1   99.69    5.20
 -22  -2   1  101.09    5.20
 -22   2   1   96.09    6.00
 -20  -2   1  156.88    7.30
 -20  -2   1  146.89    6.50
 -20   2   1  153.98    6.70
 -20   2   1  156.18    8.00
 -18  -2   1  151.88    7.10
 -18  -2   1  146.89    6.30
 -18  -2   1  147.89    6.00
 -18   2   1  146.99    6.00
 -18   2   1  136.09    7.70
 -16  -2   1   -1.50    2.40
 -16  -2   1   -1.30    1.40
 -16  -2   1   -2.00    1.70
 -16   2   1    2.70    1.70
 -16   2   1   -0.90    2.50
 -16   2   1    2.60    3.20
 -14  -2   1 1326.57   37.80
 -14  -2   1 1364.96   36.90
 -14  -2   1 1351.96   37.30
 -14   2   1 1379.06   36.70
 -14   2   1 1391.16   36.90
 -12  -2   1 1237.08   35.40
  12  -2  -1 1318.37   36.40
 -12  -2   1 1330.37   35.60
 -12   2   1 1294.27   35.10
 -12   2   1 1331.37   35.00
  10  -2  -1  436.96   12.60
  10  -2  -1  422.56   12.70
 -10  -2   1  415.16   12.10
  10   2  -1  398.16   16.60
 -10   2   1  423.86   12.20
 -10   2   1  421.76   12.10
   8  -2  -1  631.14   17.00
   8  -2  -1  646.04   17.10
  -8  -2   1  604.04   20.00
  -8  -2   1  639.74   17.40
   8   2  -1  607.74   20.20
  -8   2   1  648.34   17.50
  -6  -2   1  405.06   13.00
  -6  -2   1  386.26   11.30
  -6   2   1  392.46   11.30
   6   2  -1  410.96   13.20
  -4  -2   1 1984.20   48.50
  -4  -2   1 1684.53   48.10
  -4   2   1 1690.13   47.10
   4   2  -1 1780.22   48.30
  -2  -2   1   50.89    2.80
   2   2  -1   52.79    3.00
   0  -2   1    8.50    1.60
   0   2  -1    9.30    1.70
   0   2   1   10.80    1.60
   2  -2   1  402.26   11.50
   2   2   1  410.86   12.50
  -2   2  -1  418.66   11.60
  -2   2  -1  410.06   11.70
   4  -2   1  200.48    6.30
  -4  -2  -1  193.98    6.20
  -4   2  -1  191.78    6.30
   4   2   1  199.08    7.90
  -4   2  -1  202.58    6.30
   6  -2   1   70.19    3.60
   6  -2   1   67.29    3.90
  -6  -2  -1   65.49    3.00
  -6   2  -1   62.29    3.00
  -6   2  -1   65.09    3.20
   6   2   1   69.59    6.20
  -8  -2  -1    1.40    1.20
   8  -2   1    4.00    1.90
   8  -2   1    3.60    2.40
  -8   2  -1    3.70    1.30
   8   2   1    4.00    4.10
  -8   2  -1    4.20    1.60
  10  -2   1   16.90    5.30
 -10  -2  -1   14.80    3.00
  10  -2   1   17.90    4.20
 -10  -2  -1   16.20    2.40
  10   2   1   12.80    4.20
 -10   2  -1   18.10    2.60
 -10   2  -1   17.30    2.30
 -12  -2  -1  300.97    9.70
 -12  -2  -1  291.27    9.20
 -12  -2  -1  286.77   10.30
 -12   2  -1  288.07    9.20
 -12   2  -1  285.77    9.10
 -14  -2  -1  438.16   13.20
 -14  -2  -1  442.76   13.60
 -14  -2  -1  456.85   14.30
 -14   2  -1  433.26   13.20
 -14   2  -1  419.26   15.00
 -14   2  -1  442.96   13.20
 -16  -2  -1  382.76   12.70
 -16  -2  -1  379.16   11.70
 -16  -2  -1  360.76   11.90
 -16   2  -1  367.26   11.70
 -16   2  -1  370.76   11.70
 -18  -2  -1    0.10    2.70
 -18  -2  -1    0.40    1.80
 -18   2  -1    0.70    2.90
 -18   2  -1   -1.70    2.60
 -20  -2  -1  140.39    6.20
 -20  -2  -1  145.29    6.90
 -20  -2  -1  152.88    6.40
 -22  -2  -1    2.80    1.80
 -22  -2  -1   -0.90    2.30
 -22  -2  -1   -0.90    1.90
 -24  -2  -1   15.30    2.70
 -24  -2  -1    7.60    3.30
 -24  -2  -1   15.70    3.30
 -26  -2  -1   12.80    2.70
 -26  -2  -1    6.50    1.60
 -27  -3   1   18.60    3.10
 -27  -3   1   11.60    2.60
 -25  -3   1   -0.30    4.20
 -25  -3   1    5.10    1.90
 -25  -3   1    5.00    1.70
 -23  -3   1   17.50    3.30
 -23  -3   1   18.70    3.90
 -23  -3   1   14.10    3.10
 -23   3   1   14.10    3.40
 -21  -3   1  144.59    6.20
 -21  -3   1  139.59    6.60
 -21  -3   1  144.99    6.30
 -21   3   1  140.29    7.00
 -21   3   1  140.69    6.50
 -19  -3   1  346.47   12.00
 -19  -3   1  351.96   11.20
 -19  -3   1  346.57   11.50
 -19   3   1  353.06   11.90
 -19   3   1  344.47   11.40
 -17  -3   1  121.99    5.40
 -17  -3   1  126.09    5.70
 -17  -3   1  123.79    6.60
 -17   3   1  124.69    6.70
 -17   3   1  102.39    6.00
 -15  -3   1   82.19    5.80
 -15  -3   1   89.09    4.70
 -15  -3   1   85.39    4.30
 -15   3   1   85.29    5.70
 -15   3   1   82.49    4.30
 -13  -3   1  161.58    7.90
 -13  -3   1  172.58    6.70
 -13  -3   1  167.58    6.20
 -13   3   1  169.58    6.30
 -13   3   1  161.68    7.60
 -11  -3   1   -1.10    3.70
 -11  -3   1    6.40    1.60
 -11  -3   1    4.50    2.30
 -11   3   1    5.20    1.60
 -11   3   1    9.90    2.90
  -9  -3   1    4.20    2.20
  -9  -3   1    1.50    1.40
  -9   3   1    0.50    1.20
  -7  -3   1   74.19    4.70
  -7  -3   1   75.39    3.40
   7   3  -1   67.89   10.10
  -7   3   1   64.89    3.30
   5  -3  -1  491.65   14.40
  -5  -3   1  503.15   14.50
   5   3  -1  491.25   14.50
  -5   3   1  526.55   14.60
   5   3  -1  528.85   17.50
   3  -3  -1 1513.25   40.30
  -3  -3   1 1516.05   40.30
   3   3  -1 1503.95   40.30
   3   3  -1 1478.95   41.90
  -3   3   1 1529.75   40.30
  -1  -3   1  128.69    4.70
  -1  -3   1  125.99    5.60
   1  -3  -1  131.39    4.70
  -1   3   1  127.69    4.80
   1   3  -1  132.49    4.80
   1   3  -1  126.89    6.10
   1  -3   1  330.37   10.00
  -1  -3  -1  332.87   10.00
   1   3   1  322.07   10.00
   1   3   1  363.06   11.20
   1   3   1  333.77   11.20
  -1   3  -1  338.07   10.10
  -3  -3  -1 1472.55   39.30
  -3   3  -1 1412.26   39.30
   3   3   1 1480.35   41.30
   3   3   1 1500.35   41.20
  -5  -3  -1  644.74   18.80
  -5   3  -1  709.03   19.10
   5   3   1  668.73   23.10
   5   3   1  687.23   22.40
  -7  -3  -1    3.00    1.40
  -7  -3  -1    1.70    2.40
  -7   3  -1    5.90    1.40
   7   3   1    1.70    5.40
  -9  -3  -1   10.50    2.30
  -9  -3  -1    9.50    1.70
  -9  -3  -1   23.90    5.80
  -9   3  -1    7.20    3.00
  -9   3  -1   10.60    2.10
 -11  -3  -1    5.00    3.00
 -11  -3  -1    3.30    1.50
 -11  -3  -1    1.30    1.70
 -11   3  -1    3.50    3.50
 -11   3  -1    1.10    1.50
 -13  -3  -1   18.80    2.80
 -13  -3  -1   19.40    3.30
 -13  -3  -1   27.90    4.50
 -13   3  -1   18.80    2.70
 -13   3  -1   28.20    5.00
 -15  -3  -1   34.20    3.10
 -15  -3  -1   35.80    4.70
 -15  -3  -1   33.40    3.40
 -15   3  -1   47.90    5.50
 -17  -3  -1   68.69    4.30
 -17  -3  -1   66.29    4.40
 -17  -3  -1   68.79    5.10
 -17   3  -1   72.79    6.00
 -17   3  -1   72.79    4.60
 -19  -3  -1   66.69    4.90
 -19  -3  -1   65.69    4.50
 -19  -3  -1   72.59    4.50
 -19   3  -1   71.49    4.90
 -21  -3  -1    0.00    1.60
 -21  -3  -1    0.70    1.90
 -21  -3  -1    1.90    2.10
 -21   3  -1    0.50    3.50
 -23  -3  -1   33.20    3.30
 -23  -3  -1   40.00    4.40
 -23  -3  -1   32.40    3.10
 -25  -3  -1   19.30    2.60
 -25  -3  -1   25.30    2.60
 -24  -4   1   39.30    5.90
 -24  -4   1   48.80    3.20
 -22  -4   1    1.30    1.90
 -22  -4   1    4.60    2.40
 -22  -4   1    1.50    1.70
 -22   4   1    3.80    2.60
 -22   4   1    5.70    2.30
 -20  -4   1    2.50    1.70
 -20  -4   1    5.50    2.50
 -20  -4   1    2.40    2.10
 -20   4   1   -0.30    2.10
 -20   4   1   -0.80    2.10
 -18  -4   1  101.59    5.20
 -18  -4   1  102.69    6.00
 -18  -4   1   88.49    4.80
 -18   4   1   98.19    5.60
 -18   4   1   99.19    5.30
 -16  -4   1   93.79    6.40
 -16  -4   1   88.19    4.70
 -16  -4   1   99.69    5.10
 -16   4   1   96.09    5.40
 -16   4   1   92.29    4.90
  16   4  -1   93.99    6.60
 -14  -4   1    9.20    2.20
 -14  -4   1    4.20    1.80
 -14  -4   1    5.90    3.60
  14   4  -1    6.10    3.30
 -14   4   1    7.40    2.30
 -14   4   1    7.60    2.30
 -12  -4   1   93.69    4.60
  12  -4  -1   91.79    5.40
 -12  -4   1   92.29    5.00
 -12   4   1   80.09    4.50
 -12   4   1  100.49    5.60
  12   4  -1   74.69   10.00
 -10  -4   1   76.69    4.10
 -10  -4   1   82.99    5.10
  10  -4  -1   85.69    4.70
 -10   4   1   79.09    4.30
 -10   4   1   83.29    4.90
  10   4  -1   81.59    5.90
  -8  -4   1  272.97    9.70
  -8  -4   1  299.77   10.60
   8  -4  -1  273.17    9.00
  -8   4   1  275.77    9.10
  -8   4   1  263.77    9.60
   8   4  -1  264.47   10.00
  -6  -4   1    0.80    1.50
  -6  -4   1   -0.10    2.70
   6  -4  -1    0.50    1.70
  -6   4   1    3.10    1.60
  -6   4   1    0.70    2.40
   6   4  -1    1.60    2.50
  -4  -4   1  164.08    7.40
  -4  -4   1  153.78    5.90
   4  -4  -1  151.08    5.90
   4   4  -1  155.68    7.00
  -4   4   1  163.18    6.80
   4   4  -1  168.08    6.40
  -4   4   1  165.38    6.10
  -2  -4   1   56.99    3.30
   2  -4  -1   59.09    3.40
   2   4  -1   50.79    5.40
  -2   4   1   56.39    3.50
  -2   4   1   53.09    5.00
   2   4  -1   56.19    3.90
   0  -4   1   62.79    3.50
   0  -4  -1   59.09    3.60
   0   4  -1   61.19    5.30
   0   4  -1   62.69    3.60
   0   4   1   51.09    5.30
   0   4   1   60.39    3.90
  -2  -4  -1  175.88    6.40
   2  -4   1  174.68    6.30
   2   4   1  184.28    7.90
  -2   4  -1  168.78    6.40
  -2   4  -1  180.08    7.30
   4  -4   1  112.19    4.80
  -4  -4  -1  106.69    4.60
  -4  -4  -1  101.29    6.50
   4   4   1  104.49    6.20
  -4   4  -1  103.59    4.70
  -4   4  -1   98.69    5.80
  -6  -4  -1    6.90    1.80
  -6  -4  -1    4.60    2.40
   6  -4   1    8.20    1.90
   6   4   1    5.80    3.10
  -6   4  -1    7.20    2.50
  -6   4  -1    5.90    1.70
  -8  -4  -1  108.69    5.50
   8  -4   1  109.59    5.20
  -8  -4  -1  120.19    5.10
   8   4   1  113.89    6.70
  -8   4  -1  116.69    5.80
  -8   4  -1  116.99    5.20
 -10  -4  -1   94.79    4.80
  10  -4   1   99.69    5.00
 -10  -4  -1   96.99    5.20
 -10   4  -1   92.39    4.60
  10   4   1  102.49    6.50
 -10   4  -1  100.49    5.80
 -12  -4  -1    6.90    3.40
  12  -4   1    9.70    2.50
 -12  -4  -1   14.20    2.70
 -12  -4  -1    6.60    2.40
 -12   4  -1    6.40    2.10
 -12   4  -1    6.10    2.50
  14  -4   1   -4.40    2.90
 -14  -4  -1   -0.70    2.70
 -14  -4  -1    1.00    1.50
 -14  -4  -1   -1.00    2.10
 -14   4  -1   -2.00    1.90
 -14   4  -1    2.00    2.30
 -16  -4  -1   34.10    4.40
 -16  -4  -1   28.30    3.20
 -16  -4  -1   28.20    3.70
 -16   4  -1   27.30    4.20
 -16   4  -1   27.10    3.60
 -18  -4  -1   13.60    2.60
 -18  -4  -1   15.10    2.50
 -18  -4  -1   20.10    3.20
 -18   4  -1   15.80    2.80
 -18   4  -1   12.10    2.60
 -20  -4  -1    5.80    2.10
 -20  -4  -1    6.00    1.90
 -20  -4  -1    7.10    2.20
 -20   4  -1    0.50    3.00
 -22  -4  -1   27.00    2.70
 -22  -4  -1   22.90    3.40
 -21  -5   1   24.30    3.10
 -21   5   1   16.30    3.20
 -19  -5   1   54.49    3.80
 -19  -5   1   41.40    4.00
 -19   5   1   50.09    3.40
 -19   5   1   45.10    4.10
 -17  -5   1   46.20    5.20
 -17  -5   1   43.40    3.80
 -17   5   1   43.50    3.40
 -17   5   1   44.00    3.90
 -15  -5   1  132.49    5.60
 -15  -5   1  114.79    5.60
 -15   5   1  114.09    6.70
  15   5  -1  134.89    6.60
 -13  -5   1   95.79    5.30
 -13  -5   1   90.19    4.70
  13   5  -1   86.79    5.50
 -13   5   1   90.79    4.90
 -11  -5   1  228.38    8.50
  11  -5  -1  241.18    9.90
 -11  -5   1  236.18    8.30
 -11   5   1  238.68    9.30
 -11   5   1  212.58    8.70
  11   5  -1  212.88    8.50
  -9  -5   1  110.89    5.20
   9  -5  -1  109.59    5.90
  -9  -5   1  109.59    5.80
  -9   5   1  120.29    5.50
   9   5  -1  119.69    5.90
  -9   5   1  112.19    5.70
  -7  -5   1    9.80    3.10
   7  -5  -1   11.10    2.50
  -7  -5   1    5.30    2.50
  -7   5   1    7.40    2.30
  -7   5   1   13.80    3.30
   7   5  -1    5.70    2.20
  -5  -5   1   41.10    3.70
  -5   5   1   45.70    3.90
  -5   5   1   54.29    4.40
   5   5  -1   43.50    4.50
   3  -5  -1    4.20    2.10
  -3   5   1    4.20    2.40
   3   5  -1    2.30    2.20
  -1  -5   1   29.80    3.20
   1  -5  -1   39.20    3.40
  -1   5   1   34.90    4.20
   1   5  -1   33.90    4.20
   1   5  -1   38.00    4.20
  -1   5   1   38.70    4.60
   1  -5   1  107.09    5.40
  -1  -5  -1  110.69    5.40
  -1   5  -1  114.49    5.60
   1   5   1  115.59    5.90
  -1   5  -1  101.09    6.70
  -3  -5  -1   62.89    4.10
   3   5   1   57.99    6.80
  -3   5  -1   59.99    4.10
  -3   5  -1   57.19    4.60
  -5  -5  -1    0.80    1.70
   5  -5   1    1.70    2.00
  -5   5  -1    0.10    2.00
  -5   5  -1    1.70    2.10
   5   5   1    0.30    2.40
   7  -5   1    6.80    2.20
  -7  -5  -1    8.50    2.10
  -7   5  -1    7.00    2.20
   7   5   1    2.60    2.70
  -7   5  -1    8.30    2.20
  -9  -5  -1   25.10    4.50
  -9  -5  -1   14.50    2.80
   9  -5   1   26.50    3.90
  -9   5  -1   18.20    3.50
  -9   5  -1   21.30    3.30
   9   5   1   21.60    3.20
  11  -5   1  273.07    9.50
 -11  -5  -1  256.47    9.00
 -11  -5  -1  265.67    9.50
 -11   5  -1  256.97    9.30
 -11   5  -1  266.37    9.20
  11   5   1  257.27    9.70
 -13  -5  -1    2.70    1.70
 -13  -5  -1   -0.30    2.30
 -13   5  -1    3.30    2.90
 -15  -5  -1   31.80    3.20
 -15  -5  -1   38.00    4.00
 -15   5  -1   42.00    3.60
 -15   5  -1   41.80    3.60
 -17  -5  -1   75.49    5.90
 -17  -5  -1   70.69    4.20
 -17   5  -1   75.89    4.20
 -17   5  -1   74.09    4.40
 -19  -5  -1    1.20    2.10
 -16   6   1    4.90    1.70
 -14  -6   1   12.00    2.80
 -14   6   1    4.50    2.30
 -14   6   1    6.50    1.90
 -12  -6   1    7.40    1.90
 -12   6   1    8.00    1.60
  12   6  -1    7.10    2.00
 -12   6   1    7.10    2.50
  10   6  -1    6.10    1.90
 -10   6   1    2.00    2.30
 -10   6   1   12.20    2.80
  -8  -6   1    8.00    2.00
  -8   6   1    6.80    2.50
  -8   6   1    8.50    1.90
   8   6  -1    7.90    1.90
   6  -6  -1  103.29    6.00
  -6  -6   1  100.99    5.00
   4  -6  -1   70.99    4.90
  -4  -6   1   74.09    4.40
  -4   6   1   75.19    4.30
   4   6  -1   77.19    4.40
  -2  -6   1    3.70    2.10
   2  -6  -1    3.70    2.30
  -2   6   1    3.60    1.60
   2   6  -1    5.40    1.90
   0  -6  -1    6.70    2.40
   0  -6   1    6.30    2.10
   0   6  -1    7.90    2.00
   0   6   1   13.50    3.20
   2  -6   1    2.30    2.20
  -2  -6  -1    6.50    2.20
   2   6   1    6.30    1.90
  -2   6  -1    1.70    1.70
  -2   6  -1   12.70    3.30
   4  -6   1   97.49    5.20
  -4  -6  -1   98.69    5.00
  -4   6  -1  103.99    6.10
   4   6   1   98.49    4.90
   6  -6   1   32.70    5.10
  -6  -6  -1   35.50    3.30
  -6   6  -1   44.70    3.40
   6   6   1   43.90    3.80
  -6   6  -1   39.90    4.20
  -8  -6  -1    3.50    2.50
  -8   6  -1    3.70    2.40
  -8   6  -1    4.50    1.70
   8   6   1    5.50    2.10
 -10   6  -1    8.10    1.70
  10   6   1    5.20    4.00
 -10   6  -1    7.50    2.30
 -12  -6  -1    3.30    1.80
 -12   6  -1    4.00    2.30
 -12   6  -1    7.70    1.60
 -14   6  -1   -2.30    1.40
   7   7  -1   14.20    2.30
  -7   7   1   13.60    2.20
  -5   7   1   -0.60    1.10
   5   7  -1   -1.40    1.10
   3   7  -1   20.90    2.80
  -3   7   1   28.20    2.50
   1   7  -1    6.50    1.40
  -1   7   1    6.70    1.80
   1   7   1    8.00    1.80
  -1   7  -1    9.30    2.10
   3   7   1   36.40    2.80
  -3   7  -1   30.40    2.40
  -5   7  -1   13.40    2.30
   5   7   1   25.00    4.50
 -30   0   2    8.10    2.30
 -28   0   2   75.59    4.80
 -26   0   2    6.20    2.80
 -24   0   2   45.40    4.70
 -24   0   2   41.10    4.80
 -22   0   2  216.28    8.70
 -22   0   2  205.18    8.10
 -20   0   2  240.58    8.70
 -20   0   2  237.28    9.60
 -20   0   2  235.88    8.60
 -18   0   2   82.89    6.20
 -18   0   2   84.59    4.60
 -18   0   2   88.99    5.10
 -16   0   2   -1.80    1.90
 -16   0   2    4.20    2.10
 -16   0   2    0.70    2.40
  16   0  -2    2.10    4.50
 -14   0   2  848.12   23.20
 -14   0   2  875.51   23.20
  14   0  -2  826.42   27.10
  12   0  -2  299.67   11.40
  10   0  -2  467.75   15.00
 -10   0   2  506.95   15.10
   8   0  -2  618.94   17.70
  -8   0   2  612.24   17.80
  -6   0   2 1044.40   29.50
   6   0  -2 1142.79   29.60
  -4   0   2 3115.69   79.29
   4   0  -2 2905.81   79.29
   2   0  -2 1322.27   34.40
  -2   0   2 1283.87   34.40
   0   0  -2 1276.27   36.30
   0   0   2 1452.85   36.40
  -2   0  -2  650.93   19.00
   2   0   2  715.13   19.00
   4   0   2 1989.00   53.59
   6   0   2  197.78    7.90
   6   0   2  231.78    8.30
   8   0   2   74.89    6.10
  -8   0  -2   66.09    3.20
   8   0   2   54.79    6.70
  10   0   2  421.86   15.70
 -10   0  -2  446.26   12.40
  10   0   2  418.86   16.80
 -12   0  -2  761.22   25.90
 -12   0  -2  925.61   24.80
  12   0   2  976.10   29.70
 -14   0  -2   37.60    5.30
 -14   0  -2   44.50    3.50
 -14   0  -2   48.80    3.20
 -16   0  -2  297.97   10.80
 -16   0  -2  293.77    9.60
 -16   0  -2  287.67    9.90
 -18   0  -2  770.02   22.60
 -18   0  -2  766.92   21.80
 -18   0  -2  735.33   22.00
 -20   0  -2    4.30    2.20
 -20   0  -2    4.60    2.70
 -20   0  -2    7.40    2.40
 -22   0  -2    5.40    2.70
 -22   0  -2    0.00    2.00
 -22   0  -2    1.90    2.30
 -24   0  -2   47.60    4.10
 -24   0  -2   42.40    4.30
 -26   0  -2   13.20    3.00
 -26   0  -2   12.30    2.80
 -31  -1   2   -0.50    1.60
 -29  -1   2    1.30    2.30
 -29  -1   2    8.90    1.90
 -27  -1   2   61.69    4.50
 -27  -1   2   61.99    4.40
 -25  -1   2    4.90    2.30
 -25  -1   2    0.00    2.00
 -25   1   2    8.50    3.20
 -23  -1   2   30.10    4.50
 -23  -1   2   28.00    3.80
 -23  -1   2   17.70    3.30
 -23   1   2   19.50    3.40
 -21  -1   2   22.10    3.90
 -21  -1   2   25.20    3.70
 -21  -1   2   23.00    4.40
 -21   1   2   32.20    6.00
 -21   1   2   35.00    4.60
 -21   1   2   30.20    4.80
 -19  -1   2   21.90    4.50
 -19  -1   2   28.30    3.50
 -19  -1   2   21.50    3.60
 -19   1   2   26.90    3.70
 -19   1   2   27.70    4.10
 -19   1   2   30.60    4.70
  17  -1  -2  119.29   14.90
 -17  -1   2   97.99    4.90
 -17  -1   2  101.19    4.60
 -17  -1   2   85.59    5.90
 -17   1   2   92.19    4.30
 -15  -1   2   94.39    4.00
  15  -1  -2   89.39   11.10
  15  -1  -2   75.49    8.90
 -15  -1   2   86.69    4.60
 -15   1   2   83.99    4.30
 -15   1   2   86.59    3.90
 -13  -1   2   -1.20    1.50
  13  -1  -2   -1.10    2.30
  13  -1  -2    0.30    2.70
 -13   1   2    2.60    1.30
 -11  -1   2  411.46   13.80
 -11  -1   2  388.26   11.40
  11  -1  -2  417.46   12.80
  11  -1  -2  411.96   12.90
  11   1  -2  370.56   14.00
 -11   1   2  401.76   11.40
   9  -1  -2  110.09    4.50
  -9  -1   2  108.49    5.40
  -9   1   2  103.79    3.90
   9   1  -2  113.89    5.60
  -7  -1   2  252.17    8.60
   7  -1  -2  264.67    7.60
   7   1  -2  250.07    8.70
   5  -1  -2  540.05   14.00
  -5  -1   2  542.35   15.10
   5   1  -2  488.55   15.00
  -3  -1   2    0.80    0.50
   3   1  -2   -0.20    0.50
  -3   1   2    1.30    0.40
  -1  -1   2 2246.88   62.69
   1   1  -2 2497.95   62.89
  -1   1   2 2411.66   62.49
   1  -1   2 1431.56   37.30
  -1   1  -2 1418.26   37.30
   1   1   2 1384.66   37.60
   1   1   2 1360.76   37.50
   3  -1   2    7.80    1.40
  -3   1  -2    8.30    1.90
   3   1   2    7.40    1.50
   3   1   2    6.90    1.90
   5  -1   2  177.58    6.40
   5   1   2  178.28    7.30
   5   1   2  175.68    7.10
  -7  -1  -2   -1.00    1.20
   7  -1   2    0.80    1.40
   7   1   2    0.20    1.60
   7   1   2   -0.10    2.10
  -7   1  -2   -1.60    1.50
  -7   1  -2   -2.50    1.30
   9  -1   2    6.40    2.30
   9  -1   2   -1.00    3.10
  -9  -1  -2    8.10    1.80
   9   1   2    6.50    4.60
  -9   1  -2    4.30    1.60
   9   1   2    1.00    2.40
  -9   1  -2    3.80    1.60
  11  -1   2   60.89    7.70
 -11  -1  -2   48.20    3.50
 -11  -1  -2   49.00    3.70
 -11   1  -2   53.09    3.40
  11   1   2   43.80    8.90
 -11   1  -2   58.59    3.20
 -11   1  -2   45.80    4.60
 -13  -1  -2   12.40    2.10
 -13  -1  -2   11.90    2.90
 -13  -1  -2    8.20    2.70
  13  -1   2    6.50    6.00
 -13   1  -2   10.00    2.30
 -13   1  -2    7.20    2.20
 -13   1  -2    7.70    2.50
 -15  -1  -2    0.20    1.90
 -15  -1  -2    2.30    1.60
 -15  -1  -2   -1.80    2.30
 -15   1  -2    0.70    4.00
 -15   1  -2   -0.10    1.70
 -15   1  -2   -0.20    3.00
 -17  -1  -2    8.10    2.10
 -17  -1  -2    4.00    2.20
 -17  -1  -2    3.90    2.00
 -17   1  -2    6.90    2.50
 -17   1  -2    5.00    2.10
 -19  -1  -2   28.20    4.30
 -19  -1  -2   26.30    3.50
 -19  -1  -2   31.60    3.70
 -19   1  -2   37.10    4.60
 -19   1  -2   26.10    6.30
 -19   1  -2   34.60    4.20
 -21  -1  -2   -1.70    1.80
 -21  -1  -2   -1.90    1.90
 -21  -1  -2    0.80    2.30
 -21   1  -2   -3.30    2.90
 -21   1  -2    2.80    3.10
 -23  -1  -2    3.60    3.10
 -23  -1  -2    4.30    1.80
 -23  -1  -2    7.10    2.20
 -23   1  -2    8.70    3.50
 -25  -1  -2   10.00    2.00
 -25  -1  -2   17.30    3.10
 -27  -1  -2    1.00    1.80
 -30  -2   2   28.00    2.60
 -28  -2   2    2.60    1.80
 -28  -2   2    1.50    1.70
 -26  -2   2    1.80    1.80
 -26  -2   2    0.40    1.90
 -24  -2   2    4.60    1.90
 -24  -2   2    6.60    2.30
 -24  -2   2    7.30    3.00
 -24   2   2    6.40    3.40
 -22  -2   2   38.20    3.80
 -22  -2   2   33.20    4.30
 -22  -2   2   34.30    4.10
 -22   2   2   33.50    4.40
 -22   2   2   44.80    5.20
 -20  -2   2    3.80    2.20
 -20  -2   2    3.80    2.20
 -20  -2   2    1.40    2.00
 -20   2   2    5.20    3.20
 -20   2   2    0.40    2.10
 -18  -2   2  294.87   12.00
 -18  -2   2  319.37   11.00
 -18  -2   2  304.17   10.30
 -18  -2   2  303.47    9.80
 -18   2   2  316.17   11.00
 -18   2   2  297.97    9.80
 -16  -2   2    8.00    1.90
 -16  -2   2    7.50    2.20
 -16  -2   2    8.40    2.90
 -16   2   2   11.50    2.50
 -16   2   2    6.40    3.80
 -14  -2   2   30.80    2.70
 -14  -2   2   38.10    5.10
 -14  -2   2   24.80    3.40
 -14   2   2   31.80    2.50
  12  -2  -2  290.37    9.80
  12  -2  -2  293.17   10.10
 -12  -2   2  288.87    8.80
 -12  -2   2  291.37    9.40
 -12   2   2  277.97    8.80
 -12   2   2  288.67    9.00
  10  -2  -2  817.82   21.80
 -10  -2   2  830.02   25.10
  10  -2  -2  817.32   21.80
 -10  -2   2  792.92   22.00
 -10   2   2  829.72   22.20
  10   2  -2  757.52   25.40
  -8  -2   2   46.10    4.40
  -8  -2   2   37.70    2.40
   8   2  -2   46.80    5.10
  -8   2   2   39.90    2.40
  -6  -2   2   32.40    3.30
  -6  -2   2   23.60    2.10
   6   2  -2   33.40    3.70
  -6   2   2   27.60    2.00
  -4  -2   2   16.50    2.40
   4   2  -2   16.30    2.60
  -2  -2   2  321.77   10.00
   2   2  -2  332.57   10.20
  -2   2   2  318.37    9.00
  -2   2   2  336.47    9.00
   0  -2   2  137.19    4.90
   0   2  -2  132.19    4.90
   0   2   2  132.39    5.00
   0   2  -2  129.89    4.50
   0   2   2  133.19    5.00
  -2  -2  -2   46.30    2.50
   2  -2   2   50.09    2.80
  -2   2  -2   49.20    3.10
  -2   2  -2   46.90    2.70
   2   2   2   51.39    3.70
  -2   2  -2   53.19    2.70
   2   2   2   49.60    3.90
  -4  -2  -2  403.16   11.60
   4  -2   2  407.06   12.40
  -4   2  -2  427.46   11.80
   4   2   2  409.26   13.60
   4   2   2  402.76   13.90
  -4   2  -2  400.56   11.70
  -6  -2  -2  200.68    6.40
   6  -2   2  203.98    7.70
  -6   2  -2  204.38    6.60
   6   2   2  197.98   10.50
  -6   2  -2  198.08    6.50
   6   2   2  208.88    9.40
  -8  -2  -2   40.30    2.50
   8  -2   2   41.00    7.20
   8  -2   2   46.50    5.40
  -8  -2  -2   35.20    3.20
  -8   2  -2   37.50    2.60
  -8   2  -2   37.20    2.70
   8   2   2   39.60    7.40
 -10  -2  -2   21.50    3.00
  10  -2   2   24.50    7.10
 -10  -2  -2   19.70    4.80
 -10  -2  -2   30.00    2.50
 -10   2  -2   31.10    2.60
 -10   2  -2   27.30    2.70
  10   2   2   20.80    5.60
 -12  -2  -2  122.99    6.40
 -12  -2  -2  119.09    4.90
 -12  -2  -2  120.59    5.40
 -12   2  -2  136.19    5.20
 -12   2  -2  127.69    6.90
 -12   2  -2  123.69    5.10
 -14  -2  -2    1.60    2.00
 -14  -2  -2    0.40    1.70
 -14  -2  -2   -0.20    2.20
 -14   2  -2    0.70    2.00
 -14   2  -2    1.70    2.00
 -14   2  -2   -1.20    3.30
 -16  -2  -2  386.26   12.30
 -16  -2  -2  407.16   13.20
 -16  -2  -2  387.16   14.40
 -16   2  -2  384.16   12.30
 -16   2  -2  397.46   12.40
 -18  -2  -2    2.30    2.90
 -18  -2  -2    3.60    2.00
 -18  -2  -2    4.10    2.10
 -18   2  -2    7.60    2.70
 -18   2  -2    5.80    3.20
 -20  -2  -2    5.20    2.20
 -20  -2  -2    4.00    1.90
 -20  -2  -2    3.30    2.10
 -22  -2  -2   12.60    3.20
 -22  -2  -2   11.50    2.90
 -22  -2  -2    7.10    2.50
 -24  -2  -2   -0.60    1.50
 -24  -2  -2   -0.10    2.90
 -24  -2  -2   -1.80    1.50
 -26  -2  -2    6.50    1.50
 -26  -2  -2    5.70    1.70
 -27  -3   2   26.20    2.80
 -27  -3   2   18.40    4.10
 -25  -3   2   84.89    4.40
 -25  -3   2   89.79    6.40
 -25  -3   2   96.69    5.00
 -23  -3   2   12.50    2.80
 -23  -3   2    7.30    2.10
 -23   3   2    6.20    2.70
 -23   3   2    9.50    3.30
 -21  -3   2   63.09    4.20
 -21  -3   2   57.39    4.80
 -21  -3   2   55.19    4.40
 -21   3   2   54.99    4.30
 -21   3   2   57.09    5.10
 -19  -3   2  746.33   22.30
 -19  -3   2  739.53   21.50
 -19  -3   2  717.03   21.70
 -19   3   2  747.03   21.90
 -19   3   2  774.02   21.60
 -17  -3   2   14.00    2.90
 -17  -3   2   10.60    2.80
 -17  -3   2   14.70    2.90
 -17   3   2   14.00    4.90
 -17   3   2   19.20    3.00
 -15  -3   2    7.90    2.00
 -15  -3   2   13.70    2.50
 -15  -3   2    8.80    3.00
 -15   3   2   18.40    4.10
 -15   3   2    9.50    2.00
 -13  -3   2    9.00    2.40
 -13  -3   2    9.40    3.30
 -13  -3   2   10.20    2.40
 -13   3   2    9.10    3.00
 -13   3   2   11.00    2.20
 -11  -3   2    1.30    1.40
 -11  -3   2    1.50    1.90
 -11   3   2    1.20    2.80
 -11   3   2   -1.90    1.20
  -9  -3   2   19.70    3.50
  -9  -3   2   14.40    2.30
   9  -3  -2   21.30    2.90
  -9   3   2   18.40    2.20
  -7  -3   2    4.80    2.90
  -7  -3   2    2.20    3.30
   7  -3  -2    8.60    1.80
   7   3  -2   10.40    2.30
   7   3  -2    1.80    4.30
  -7   3   2    9.20    1.90
  -5  -3   2   80.89    6.50
  -5  -3   2   74.59    3.30
   5  -3  -2   70.09    3.60
   5   3  -2   80.69    3.90
  -5   3   2   79.79    3.50
   5   3  -2   62.89    7.60
   3  -3  -2  544.35   15.30
  -3  -3   2  542.95   15.40
  -3  -3   2  560.14   16.90
   3   3  -2  530.95   15.30
   3   3  -2  527.35   17.20
  -3   3   2  553.84   15.30
  -1  -3   2   61.19    4.40
  -1  -3   2   50.99    2.90
   1  -3  -2   49.60    2.80
   1   3  -2   52.69    3.10
   1   3  -2   52.69    4.80
  -1   3   2   46.60    3.10
  -1  -3  -2   22.10    2.40
   1  -3   2   18.10    3.60
  -1   3  -2   19.80    2.20
  -1   3  -2   21.90    3.90
   1   3   2   24.20    5.00
   1   3   2   14.70    3.20
   1   3   2   23.10    4.60
  -3  -3  -2  433.06   12.60
   3   3   2  447.36   15.60
   3   3   2  433.66   16.10
  -3   3  -2  429.66   12.70
  -5  -3  -2  384.86   12.20
  -5  -3  -2  394.46   11.50
   5   3   2  384.66   16.40
   5   3   2  397.76   19.90
  -5   3  -2  378.56   11.60
  -7  -3  -2  190.28    6.60
  -7  -3  -2  191.98    7.40
   7   3   2  169.18   15.30
  -7   3  -2  203.48    6.80
  -9  -3  -2   51.99    3.10
  -9  -3  -2   50.19    3.60
  -9  -3  -2   46.30    6.10
  -9   3  -2   56.29    6.00
  -9   3  -2   54.39    3.40
  -9   3  -2   50.49    3.40
 -11  -3  -2   13.90    3.40
 -11  -3  -2   12.20    2.40
 -11  -3  -2   10.20    2.40
 -11   3  -2    9.90    3.50
 -11   3  -2   14.00    2.50
 -11   3  -2   18.80    3.10
 -13  -3  -2    2.00    1.50
 -13  -3  -2    1.10    2.50
 -13  -3  -2    2.60    1.90
 -13   3  -2    6.60    3.40
 -13   3  -2    5.50    2.10
 -13   3  -2    6.40    2.30
 -15  -3  -2  113.29    5.10
 -15  -3  -2  107.89    5.60
 -15  -3  -2  117.49    6.20
 -15   3  -2  108.29    5.40
 -15   3  -2  113.29    7.10
 -17  -3  -2    1.00    1.90
 -17  -3  -2    2.00    2.00
 -17  -3  -2   -0.40    2.00
 -17   3  -2    0.10    2.30
 -19  -3  -2   56.39    4.00
 -19  -3  -2   58.89    4.50
 -19  -3  -2   69.09    4.20
 -19   3  -2   67.29    5.40
 -21  -3  -2   28.10    3.20
 -21  -3  -2   32.80    3.70
 -21  -3  -2   29.50    3.40
 -23  -3  -2    1.30    1.70
 -23  -3  -2    1.30    1.70
 -25  -3  -2   -1.80    1.40
 -25  -3  -2    2.00    1.40
 -26  -4   2   24.50    2.80
 -26  -4   2   29.20    3.30
 -24  -4   2   69.99    4.20
 -24  -4   2   82.59    4.50
 -24   4   2   84.99    7.50
 -22  -4   2   -0.80    2.40
 -22  -4   2    3.10    2.30
 -22  -4   2   -0.50    2.20
 -22   4   2    0.50    2.30
 -22   4   2   -1.00    2.00
 -20  -4   2    0.10    2.60
 -20  -4   2   -0.50    1.90
 -20  -4   2    0.60    1.80
 -20   4   2    2.80    2.00
 -20   4   2    0.90    2.00
 -18  -4   2   77.59    4.70
 -18  -4   2   86.09    5.30
 -18  -4   2   80.99    5.90
  18   4  -2   93.69    6.30
 -18   4   2   88.39    4.80
 -18   4   2   81.99    5.30
 -16  -4   2    4.30    3.20
 -16  -4   2    3.00    1.60
 -16  -4   2    3.10    1.70
 -16   4   2    1.20    2.00
  16   4  -2    0.00    2.90
 -16   4   2    3.40    2.20
 -14  -4   2    2.60    3.90
 -14  -4   2    1.40    3.30
 -14  -4   2    0.30    2.40
  14   4  -2    2.70    2.80
 -14   4   2    2.00    2.10
 -14   4   2    0.10    2.30
 -12  -4   2   24.30    2.90
 -12  -4   2   29.20    3.70
  12  -4  -2   19.80    4.10
  12   4  -2   24.30    4.90
 -12   4   2   23.70    2.90
 -12   4   2   31.20    6.40
 -10  -4   2    5.70    2.40
 -10  -4   2    4.70    1.60
  10  -4  -2    4.90    2.20
 -10   4   2    7.70    2.30
 -10   4   2    5.90    1.80
  10   4  -2    4.80    3.00
  -8  -4   2    2.80    1.60
   8  -4  -2   -0.20    2.00
  -8   4   2    0.90    2.40
   8   4  -2    0.60    2.60
  -8   4   2    3.70    1.70
  -6  -4   2    2.00    2.70
  -6  -4   2    5.20    1.70
   6  -4  -2    3.70    1.70
  -6   4   2    5.90    1.70
   6   4  -2    8.40    2.50
   6   4  -2    7.60    2.60
  -6   4   2    8.50    2.60
  -4  -4   2   59.19    5.70
   4  -4  -2   61.39    3.60
  -4  -4   2   67.59    3.60
  -4   4   2   66.69    4.80
   4   4  -2   66.69    4.70
  -4   4   2   67.29    3.70
   4   4  -2   64.19    4.00
  -2  -4   2    2.00    1.40
   2  -4  -2    1.30    1.50
  -2  -4   2   -0.90    3.60
  -2   4   2    1.30    1.90
  -2   4   2    8.30    2.70
   2   4  -2    2.40    1.80
   2   4  -2    3.00    3.00
   0  -4   2    5.30    1.60
   0  -4  -2    5.40    1.60
   0   4  -2    7.80    2.90
   0   4  -2    7.30    2.00
   0   4   2    6.00    3.00
   0   4   2    6.90    2.30
   2  -4   2    3.50    1.70
  -2  -4  -2    5.20    1.70
  -2   4  -2    3.10    1.60
   2   4   2    7.90    3.30
  -2   4  -2    8.00    2.60
   4  -4   2   23.90    3.00
  -4  -4  -2   28.00    5.00
  -4  -4  -2   17.90    2.60
  -4   4  -2   24.80    2.70
  -4   4  -2   19.60    3.80
   4   4   2   27.90    5.40
  -6  -4  -2    5.20    2.50
   6  -4   2    7.70    2.00
  -6  -4  -2    4.20    1.70
  -6   4  -2    8.10    2.50
  -6   4  -2    5.50    1.70
   6   4   2    2.50    3.50
  -8  -4  -2   13.10    2.60
  -8  -4  -2    9.10    2.50
   8   4   2    8.60    3.60
  -8   4  -2    8.00    2.00
  -8   4  -2    7.20    2.40
 -10  -4  -2    5.00    3.20
 -10  -4  -2    1.60    2.30
 -10  -4  -2    0.70    1.60
 -10   4  -2    4.50    1.90
 -10   4  -2    3.30    2.70
 -12  -4  -2    1.50    2.20
 -12  -4  -2    0.40    1.70
 -12  -4  -2    3.00    2.90
 -12   4  -2    0.30    2.70
 -12   4  -2   -0.60    1.90
 -14  -4  -2    3.20    2.00
 -14  -4  -2    4.30    1.80
 -14  -4  -2    3.00    2.30
 -14   4  -2    5.00    2.60
 -14   4  -2    4.60    2.20
 -16  -4  -2   15.30    3.50
 -16  -4  -2   16.10    3.60
 -16   4  -2   19.80    3.40
 -16   4  -2   12.90    3.10
 -18  -4  -2    4.60    2.00
 -18  -4  -2    3.00    2.20
 -18  -4  -2    4.30    1.80
 -18   4  -2    5.20    2.40
 -20  -4  -2   97.79    4.90
 -20  -4  -2  104.09    4.60
 -20  -4  -2  100.79    5.00
 -22  -4  -2   22.80    2.80
 -22  -4  -2   21.00    3.10
 -23  -5   2   32.30    3.40
 -21  -5   2    0.20    1.80
 -21  -5   2    0.20    2.90
 -21   5   2    2.00    1.70
 -21   5   2   -2.40    2.40
 -19  -5   2   -0.60    1.80
 -19  -5   2    1.40    2.00
 -19   5   2    0.30    1.50
 -19   5   2    0.00    2.10
 -17  -5   2    2.70    1.80
 -17  -5   2    4.90    2.00
 -17   5   2    5.70    1.90
 -17   5   2    1.80    2.30
  17   5  -2    6.10    2.80
 -15  -5   2    3.20    2.10
 -15  -5   2    2.00    1.90
  15   5  -2   -0.40    2.20
 -15   5   2    2.80    1.80
 -15   5   2    4.20    2.00
 -13  -5   2    4.00    2.60
 -13  -5   2    2.80    2.10
 -13   5   2    1.90    2.00
  13   5  -2    6.10    2.40
 -13   5   2    3.60    2.00
 -11  -5   2   14.00    2.80
 -11  -5   2    9.30    2.30
  11   5  -2    2.60    2.40
 -11   5   2    8.00    2.10
 -11   5   2    4.90    2.10
  -9  -5   2    3.30    1.80
  -9  -5   2    2.90    2.60
   9  -5  -2   10.80    3.00
   9   5  -2    0.90    2.30
  -9   5   2    3.70    2.00
  -9   5   2    2.30    2.10
  -7  -5   2   33.60    5.20
   7  -5  -2   29.50    4.20
  -7  -5   2   32.80    3.30
  -7   5   2   36.10    3.80
   7   5  -2   35.30    4.10
  -7   5   2   30.40    3.70
   5  -5  -2   66.09    4.60
  -5  -5   2   68.79    4.30
  -5   5   2   74.79    5.20
   5   5  -2   68.49    4.90
  -5   5   2   68.09    4.60
   3  -5  -2    4.50    2.00
   3   5  -2    5.30    3.80
  -3   5   2    5.20    2.30
   3   5  -2    2.20    2.30
  -3   5   2    5.30    4.10
   1  -5  -2   67.29    4.10
   1   5  -2   64.69    4.80
  -1   5   2   67.99    4.70
   1   5   2   38.20    4.50
  -1   5  -2   36.10    3.60
  -1   5  -2   33.60    3.90
   3  -5   2   -2.20    1.60
  -3  -5  -2   -1.40    1.70
   3   5   2    0.80    2.30
  -3   5  -2   -0.30    1.90
  -3   5  -2    1.00    2.10
   5  -5   2   -2.20    1.90
  -5  -5  -2    2.00    1.70
  -5   5  -2   -3.00    2.00
  -5   5  -2   -1.60    1.80
   5   5   2   -2.20    2.60
  -7  -5  -2   -0.90    1.70
   7  -5   2    1.20    2.10
  -7   5  -2    4.30    2.20
   7   5   2    2.80    2.70
  -7   5  -2   -1.90    1.70
  -9  -5  -2    3.70    3.30
   9  -5   2    0.20    2.40
  -9  -5  -2    1.10    1.70
  -9   5  -2    3.80    2.30
   9   5   2    0.40    2.90
  -9   5  -2    2.40    2.20
 -11  -5  -2    0.10    1.80
 -11  -5  -2   -2.00    2.60
  11  -5   2    4.10    2.80
 -11   5  -2   -2.40    1.80
 -11   5  -2   -0.90    1.90
 -13  -5  -2    0.60    1.60
 -13  -5  -2    1.60    2.50
 -13   5  -2    1.70    2.00
 -13   5  -2    1.30    2.00
 -15  -5  -2    3.90    2.30
 -15  -5  -2    3.50    2.10
 -15   5  -2    1.10    2.00
 -15   5  -2    2.70    2.10
 -17  -5  -2   13.90    2.20
 -17  -5  -2   16.40    3.50
 -17   5  -2   12.80    2.90
 -18   6   2    4.00    1.30
 -16  -6   2   20.90    3.20
 -14  -6   2    2.60    1.80
 -14   6   2    1.10    2.30
  14   6  -2    0.30    1.80
 -14   6   2    3.00    2.10
 -12  -6   2    4.60    1.70
  12   6  -2    4.50    1.80
 -12   6   2    7.60    2.30
 -12   6   2    3.30    1.50
 -10  -6   2   18.10    3.10
 -10   6   2   21.10    2.90
 -10   6   2   17.80    4.10
  10   6  -2   18.70    3.10
  -8  -6   2    5.20    2.10
  -8   6   2    1.70    2.80
   8   6  -2   -0.10    1.70
  -8   6   2   -1.00    1.60
   6  -6  -2   -6.50    3.10
  -6  -6   2   -2.00    1.70
  -6   6   2   -0.10    1.70
  -6   6   2    1.80    3.70
   6   6  -2    0.90    2.40
  -4  -6   2   60.79    4.00
   4  -6  -2   64.79    4.90
   4   6  -2   63.69    4.10
  -4   6   2   66.19    5.30
  -2  -6   2   74.19    4.40
   2  -6  -2   80.69    4.80
   2   6  -2   72.79    4.40
  -2   6   2   75.29    4.30
   0  -6   2    5.10    2.10
   0  -6  -2    8.10    2.30
   0   6  -2    9.00    3.60
   0   6  -2   13.10    2.90
   0   6   2    7.00    2.10
  -2  -6  -2    5.10    2.20
   2  -6   2    2.40    2.10
   2   6   2    2.20    2.80
  -2   6  -2    2.80    1.70
  -2   6  -2    3.10    2.70
  -4  -6  -2    8.30    2.10
   4  -6   2    7.00    2.50
   4   6   2    7.90    2.30
  -4   6  -2    6.80    1.80
   6  -6   2    8.60    2.90
  -6  -6  -2   12.30    2.80
   6   6   2    9.30    2.50
  -6   6  -2    8.50    1.90
  -6   6  -2   17.90    3.40
  -8  -6  -2    1.70    1.80
   8   6   2    5.50    3.50
  -8   6  -2   -0.10    2.10
  -8   6  -2    1.80    1.60
 -10  -6  -2   34.60    3.30
 -10   6  -2   32.20    2.90
 -10   6  -2   36.90    3.70
 -12  -6  -2   -1.80    2.00
 -12   6  -2    0.30    1.40
  -9   7   2    7.10    1.60
   9   7  -2    3.20    1.40
   7   7  -2    2.00    1.20
  -7   7   2    1.50    1.30
   5   7  -2   -0.20    1.00
  -5   7   2   -0.20    1.10
  -3   7   2    3.70    1.30
   3   7  -2    3.40    1.30
  -1   7   2   21.70    3.60
   1   7  -2   24.20    2.30
  -1   7  -2   14.90    2.20
   1   7   2   17.60    2.60
   3   7   2    8.50    2.20
  -3   7  -2   16.20    2.90
  -5   7  -2    5.30    1.20
 -30   0   3   -0.60    2.00
 -28   0   3   -3.70    2.00
 -26   0   3   -1.70    2.10
 -26   0   3    4.80    3.10
 -24   0   3   -7.70    4.00
 -24   0   3   -0.40    2.70
 -24   0   3   -0.40    2.50
 -22   0   3    0.50    4.00
 -22   0   3   -0.90    2.70
 -22   0   3    2.20    2.40
 -20   0   3   -3.60    3.90
 -20   0   3    0.40    2.70
 -20   0   3   -2.20    2.50
 -18   0   3    1.60    2.30
 -18   0   3    0.30    2.60
 -18   0   3    0.30    2.20
 -18   0   3    0.00    2.70
 -16   0   3    1.60    1.80
 -16   0   3    0.20    2.20
  14   0  -3    0.90    2.90
 -14   0   3    0.20    1.50
 -12   0   3   -1.10    1.50
  12   0  -3    2.10    2.10
 -10   0   3   -1.10    1.00
  10   0  -3   -0.10    1.10
  -8   0   3    0.20    0.60
   8   0  -3   -0.20    0.80
  -6   0   3    0.20    0.50
   6   0  -3    0.40    0.50
  -4   0   3   -1.60    0.40
   4   0  -3   -2.20    0.40
   2   0  -3  -15.00    0.40
  -2   0   3  -15.00    0.40
   0   0   3   -0.20    0.50
   0   0  -3   -0.20    0.60
  -2   0  -3   -0.80    0.90
   2   0   3   -0.70    0.80
  -6   0  -3   -1.30    1.30
   6   0   3   -0.70    1.30
   8   0   3   -4.30    3.30
  -8   0  -3   -0.90    1.20
   8   0   3   -2.60    1.90
  10   0   3    0.60    3.60
 -10   0  -3    0.90    2.00
 -10   0  -3    0.50    1.40
 -12   0  -3    0.60    2.00
 -12   0  -3   -3.00    3.10
 -12   0  -3   -0.90    1.40
 -14   0  -3   -0.60    2.80
 -14   0  -3    1.50    1.50
 -14   0  -3    0.30    2.10
 -16   0  -3   -0.80    1.90
 -16   0  -3    0.80    2.70
 -16   0  -3    1.10    2.10
 -18   0  -3   -0.40    2.50
 -18   0  -3   -1.00    2.10
 -18   0  -3    0.60    2.20
 -20   0  -3   -1.50    2.10
 -20   0  -3    3.20    2.40
 -22   0  -3   -2.80    2.20
 -22   0  -3    1.50    2.20
 -22   0  -3   -6.30    2.70
 -24   0  -3    1.50    2.30
 -31  -1   3    2.80    2.00
 -29  -1   3   59.29    4.10
 -29  -1   3   59.79    4.40
 -27  -1   3    1.20    2.20
 -27  -1   3    2.40    2.40
 -27   1   3    5.10    3.20
 -25  -1   3   29.40    3.80
 -25  -1   3   30.80    4.00
 -25   1   3   27.50    6.10
 -25   1   3   22.10    3.50
 -23  -1   3   18.60    3.70
 -23  -1   3   19.80    3.40
 -23  -1   3   21.90    7.20
 -23   1   3   19.20    3.70
 -23   1   3   23.80    5.30
 -21  -1   3   57.99    5.10
 -21  -1   3   56.49    4.20
 -21  -1   3   36.60    7.40
 -21  -1   3   54.89    4.50
 -21   1   3   56.29    4.30
 -21   1   3   60.59    6.90
 -21   1   3   57.39    6.10
 -19  -1   3   30.20    6.70
 -19  -1   3   13.10    2.50
 -19  -1   3   11.40    2.70
 -19  -1   3   13.80    2.50
 -19   1   3   30.90    6.90
 -19   1   3   16.80    3.10
 -19   1   3   30.50    5.90
 -17  -1   3   25.40    3.20
 -17  -1   3   24.70    3.00
  17  -1  -3   23.30    5.80
 -17  -1   3   17.20    4.30
 -17   1   3   25.20    2.70
 -15  -1   3  266.87    8.30
  15  -1  -3  256.07   12.50
  15  -1  -3  271.07   11.70
 -15  -1   3  252.57    8.80
 -15   1   3  263.87    8.20
 -13  -1   3  362.56   13.20
  13  -1  -3  357.96   12.30
 -13  -1   3  352.06   10.20
 -13   1   3  352.16   10.20
  13   1  -3  302.27   13.50
  11  -1  -3  189.98    7.00
 -11  -1   3  195.58    8.10
  11   1  -3  176.48    8.20
 -11   1   3  195.28    6.00
   9  -1  -3 2160.68   56.79
  -9  -1   3 2104.49   57.99
   9   1  -3 2146.49   57.99
   7  -1  -3  689.73   19.10
  -7   1   3  717.83   19.10
   7   1  -3  711.03   20.30
   5  -1  -3 1378.06   36.30
  -5  -1   3 1296.77   37.30
  -5   1   3 1421.16   36.30
   5   1  -3 1430.46   37.40
   3  -1  -3  305.77    8.30
  -3  -1   3  267.27    8.70
   3   1  -3  305.67    8.90
  -3   1   3  283.37    8.20
  -1  -1   3 1193.58   32.90
   1   1  -3 1225.28   33.00
  -1   1   3 1241.48   32.70
   1  -1   3  334.67   10.40
  -1   1  -3  338.47   10.60
   1   1   3  371.36   10.80
   3  -1   3  163.28    5.90
  -3   1  -3  159.28    6.30
   3   1   3  145.59    6.20
   3   1   3  155.28    6.40
  -5  -1  -3 1131.69   29.70
   5  -1   3 1077.19   31.10
   5   1   3 1105.09   32.00
  -5   1  -3 1085.99   29.70
   5   1   3 1197.48   32.10
  -5   1  -3 1053.89   29.60
  -7  -1  -3   10.30    1.90
  -7   1  -3   11.30    1.80
   7   1   3   10.10    2.60
  -7   1  -3    8.70    1.70
   7   1   3   12.20    3.90
   9  -1   3  242.88   10.80
  -9  -1  -3  227.28    8.00
  -9  -1  -3  236.58    7.40
   9  -1   3  215.88   13.20
  -9   1  -3  237.78    7.50
  -9   1  -3  240.88    7.50
   9   1   3  241.78   12.00
 -11  -1  -3  207.48    6.80
  11  -1   3  184.48   12.40
 -11  -1  -3  202.58    7.20
 -11  -1  -3  191.38    8.00
 -11   1  -3  202.58    7.40
 -11   1  -3  194.18    6.70
 -11   1  -3  209.38    7.10
 -13  -1  -3   -0.30    2.40
 -13  -1  -3    1.70    1.60
 -13   1  -3    6.00    2.70
 -13   1  -3    6.30    1.70
 -13   1  -3    2.90    2.30
 -15  -1  -3  193.28    7.30
 -15  -1  -3  207.08    7.70
 -15   1  -3  206.68   10.30
 -15   1  -3  208.18    7.40
 -15   1  -3  212.18    7.80
 -17  -1  -3   -0.80    1.80
 -17  -1  -3   -0.90    1.90
 -17  -1  -3   -0.70    2.30
 -17   1  -3   -1.00    2.30
 -17   1  -3   -0.30    3.90
 -17   1  -3   -1.90    2.10
 -19  -1  -3   13.40    2.50
 -19  -1  -3   12.40    3.10
 -19  -1  -3   11.30    2.70
 -19   1  -3   11.90    2.80
 -19   1  -3   13.50    2.90
 -21  -1  -3   44.00    3.80
 -21  -1  -3   46.80    4.30
 -21   1  -3   35.50    5.00
 -21   1  -3   43.10    5.10
 -23  -1  -3   18.90    3.00
 -23  -1  -3   20.20    3.40
 -23  -1  -3   18.40    3.10
 -25  -1  -3   42.00    3.40
 -30  -2   3    9.80    2.60
 -30  -2   3    2.00    2.00
 -28  -2   3    3.40    2.00
 -28  -2   3    2.30    1.60
 -26  -2   3    0.50    2.00
 -26   2   3    3.40    3.20
 -24  -2   3   17.90    3.30
 -24  -2   3   13.60    3.50
 -24  -2   3   18.90    3.30
 -24   2   3   13.90    3.30
 -24   2   3   13.40    3.20
 -22  -2   3    1.50    2.50
 -22  -2   3    3.00    2.10
 -22  -2   3    3.70    2.00
 -22   2   3    0.80    2.30
 -22   2   3    4.80    2.80
 -20  -2   3  120.49    6.20
 -20  -2   3  129.89    7.60
 -20  -2   3  124.69    5.60
 -20  -2   3  120.99    5.60
 -20   2   3  115.39    5.40
 -20   2   3  118.49    6.70
 -18  -2   3  334.57   10.80
 -18  -2   3  324.97   10.30
 -18  -2   3  326.47   12.10
 -18  -2   3  325.17   11.40
 -18   2   3  317.27   10.20
 -18   2   3  325.87   11.30
 -16  -2   3   14.40    3.10
 -16  -2   3   11.40    2.60
 -16  -2   3   13.00    2.90
 -16   2   3   14.40    2.40
 -16   2   3   17.40    3.50
 -14  -2   3   78.49    4.40
 -14  -2   3   72.09    3.60
 -14   2   3   69.69    3.30
  12  -2  -3   37.50    3.10
 -12  -2   3   30.40    3.30
  12  -2  -3   32.90    3.20
 -12  -2   3   31.10    7.20
 -12  -2   3   33.90    2.60
 -12   2   3   34.50    2.60
 -10  -2   3  462.75   15.90
 -10  -2   3  471.75   13.20
 -10   2   3  461.85   13.20
  10   2  -3  453.45   16.30
  -8  -2   3  677.53   18.90
  -8  -2   3  723.63   21.10
  -8   2   3  688.23   18.90
   8   2  -3  672.03   21.10
  -6  -2   3   -0.50    1.20
  -6  -2   3    1.10    1.30
  -6   2   3    1.40    1.20
   6   2  -3   -0.10    1.40
  -4  -2   3   68.09    3.80
  -4  -2   3   65.89    3.10
   4   2  -3   71.09    4.20
  -2  -2   3   42.20    2.90
  -2   2   3   37.30    2.10
   2   2  -3   35.20    3.20
   2   2  -3   38.30    2.30
  -2   2   3   40.20    2.40
   0  -2   3   31.70    2.60
   0   2   3   28.80    3.00
   0   2  -3   32.30    2.90
   0   2  -3   29.80    2.40
   0   2   3   31.00    2.80
   0   2  -3   29.80    2.20
   2  -2   3   44.10    3.30
  -2  -2  -3   43.90    2.60
  -2   2  -3   46.60    3.90
   2   2   3   44.90    4.40
  -2   2  -3   44.20    2.50
   2   2   3   41.10    3.90
  -2   2  -3   44.10    2.60
   4  -2   3 1863.61   52.39
  -4  -2  -3 1903.91   51.19
   4   2   3 2020.00   54.09
  -4   2  -3 1916.21   51.29
  -4   2  -3 1975.20   51.39
  -6  -2  -3   54.79    2.70
   6  -2   3   53.29    5.10
   6   2   3   48.60    6.80
  -6   2  -3   49.70    2.90
  -6   2  -3   47.20    2.70
   6   2   3   45.90    8.70
   8  -2   3  625.54   22.20
   8  -2   3  644.04   20.50
  -8  -2  -3  634.74   18.00
  -8  -2  -3  635.44   17.60
   8   2   3  601.74   22.50
  -8   2  -3  629.84   17.60
  -8   2  -3  591.54   18.00
 -10  -2  -3   56.19    3.20
 -10  -2  -3   52.29    3.80
 -10  -2  -3   49.30    5.00
 -10   2  -3   53.29    3.30
 -10   2  -3   48.70    3.30
 -10   2  -3   42.70    5.10
 -12  -2  -3    2.90    2.00
 -12  -2  -3    4.80    2.60
 -12  -2  -3   -2.10    1.40
 -12   2  -3   -0.90    2.90
 -12   2  -3   -1.00    1.70
 -12   2  -3    3.60    1.80
 -14  -2  -3  414.36   13.30
 -14  -2  -3  411.36   12.90
 -14  -2  -3  428.96   15.30
 -14   2  -3  431.86   13.00
 -14   2  -3  403.36   12.80
 -14   2  -3  421.66   13.50
 -16  -2  -3   98.79    5.70
 -16  -2  -3   98.99    5.10
 -16  -2  -3   90.39    4.80
 -16   2  -3  100.49    6.20
 -16   2  -3   88.09    5.80
 -18  -2  -3    1.90    2.10
 -18  -2  -3    0.40    2.10
 -18  -2  -3    3.40    3.40
 -18   2  -3    3.70    2.40
 -20  -2  -3   16.30    3.30
 -20  -2  -3   16.40    3.60
 -20  -2  -3   11.30    2.90
 -22  -2  -3    4.80    2.00
 -22  -2  -3   -1.00    2.60
 -22  -2  -3    4.00    1.60
 -24  -2  -3    0.40    1.40
 -24  -2  -3    1.30    1.80
 -29  -3   3    3.80    1.70
 -29  -3   3    1.10    1.40
 -27  -3   3   24.00    3.10
 -27  -3   3   24.50    3.30
 -25  -3   3   38.80    3.90
 -25  -3   3   31.60    3.40
 -25  -3   3   32.60    5.60
 -25   3   3   24.30    4.50
 -25   3   3   45.00    4.40
 -23  -3   3   31.20    4.00
 -23  -3   3   35.20    4.30
 -23  -3   3   33.90    3.60
 -23   3   3   35.50    4.00
 -23   3   3   40.70    4.30
 -21  -3   3   13.10    3.00
 -21  -3   3    8.20    2.30
 -21  -3   3    7.60    2.30
 -21   3   3    9.30    2.40
 -21   3   3    5.70    2.60
 -19  -3   3   13.60    3.20
 -19  -3   3   17.90    2.90
 -19  -3   3   14.80    2.90
 -19   3   3   18.40    3.80
 -19   3   3   18.50    3.20
 -17  -3   3  356.56   11.70
 -17  -3   3  382.46   12.20
 -17   3   3  389.36   12.60
 -17   3   3  374.46   11.80
 -15  -3   3   30.20    3.50
 -15  -3   3   29.50    5.30
 -15  -3   3   29.40    3.00
 -15   3   3   24.30    4.00
 -15   3   3   21.10    2.70
 -13  -3   3   18.10    3.20
 -13  -3   3   24.20    6.20
 -13  -3   3   16.50    2.60
 -13   3   3   10.60    3.00
 -13   3   3   13.80    3.30
  11  -3  -3   30.90    3.90
 -11  -3   3   32.80    3.30
 -11  -3   3   36.80    2.70
 -11   3   3   29.90    2.60
  -9  -3   3   -2.10    4.50
   9  -3  -3    0.10    2.00
  -9  -3   3    4.50    1.50
  -9  -3   3   -2.70    2.20
  -9   3   3   -1.50    1.30
   9   3  -3   -1.10    2.10
   7  -3  -3   23.80    2.80
  -7  -3   3   21.00    2.30
  -7  -3   3   31.20    7.00
  -7  -3   3   18.90    2.90
   7   3  -3   20.70    2.90
   7   3  -3   22.70    4.80
  -5  -3   3   68.59    3.30
   5  -3  -3   63.69    3.30
  -5  -3   3   69.39    6.10
   5   3  -3   65.39    7.90
   5   3  -3   66.19    3.50
  -5   3   3   64.69    3.20
  -3  -3   3   99.69    6.20
   3  -3  -3   98.89    4.10
  -3  -3   3  106.49    4.20
  -3   3   3  103.59    4.20
   3   3  -3  110.19    4.30
   3   3  -3  102.59    7.20
  -1  -3   3    9.20    2.50
   1  -3  -3    7.40    1.50
  -1   3   3   12.90    3.40
   1   3  -3   10.50    2.90
  -1   3   3   10.10    2.00
   1   3  -3   11.90    2.10
  -1   3   3    7.20    1.90
   1  -3   3  365.06   11.70
  -1  -3  -3  347.67   10.50
   1   3   3  349.77   12.70
   1   3   3  353.76   13.80
  -1   3  -3  349.47   10.60
  -3  -3  -3  360.56   10.70
   3   3   3  349.07   14.30
  -5  -3  -3   59.59    4.20
  -5  -3  -3   57.99    3.30
  -5   3  -3   59.69    3.20
   5   3   3   46.70   11.00
  -7  -3  -3    4.50    2.30
  -7  -3  -3    0.10    3.40
  -7  -3  -3    7.10    1.60
  -7   3  -3    6.50    1.70
  -7   3  -3    3.00    1.80
  -7   3  -3    4.10    3.90
  -9  -3  -3    4.60    2.90
  -9  -3  -3    8.30    2.20
  -9  -3  -3    6.80    1.60
  -9   3  -3    5.80    1.70
  -9   3  -3    7.90    2.00
  -9   3  -3    7.30    4.00
 -11  -3  -3    8.10    4.50
 -11  -3  -3   10.70    2.50
 -11  -3  -3    7.20    1.80
 -11   3  -3   13.30    2.60
 -11   3  -3    9.00    2.10
 -11   3  -3    9.50    4.00
 -13  -3  -3   68.19    4.40
 -13  -3  -3   63.09    3.90
 -13  -3  -3   71.79    5.30
 -13   3  -3   61.59    4.40
 -13   3  -3   69.09    4.60
 -15  -3  -3   12.80    2.40
 -15  -3  -3   18.20    3.40
 -15  -3  -3   21.00    3.90
 -15   3  -3   20.00    3.80
 -17  -3  -3    7.70    2.40
 -17  -3  -3    7.00    2.10
 -17  -3  -3    7.90    2.10
 -17   3  -3    8.40    2.90
 -19  -3  -3   20.60    3.00
 -19  -3  -3   17.70    3.30
 -19  -3  -3   15.80    3.40
 -21  -3  -3   21.60    2.80
 -21  -3  -3   21.40    3.60
 -21  -3  -3   21.90    3.20
 -23  -3  -3    5.20    1.70
 -23  -3  -3    4.70    1.40
 -26  -4   3   -0.30    1.90
 -26  -4   3    1.10    1.50
 -24  -4   3   22.60    3.40
 -24  -4   3   11.60    2.30
 -24  -4   3   18.50    3.20
 -24   4   3   14.10    2.50
 -24   4   3   13.90    3.10
 -22  -4   3    0.40    2.40
 -22  -4   3   -0.40    2.40
 -22  -4   3    4.10    1.90
 -22   4   3   -0.10    2.00
 -22   4   3    2.40    2.10
 -20  -4   3   96.89    5.90
 -20  -4   3   94.69    5.00
 -20  -4   3  101.49    5.20
  20   4  -3   88.89    6.20
 -20   4   3  102.99    5.30
 -20   4   3   98.79    5.00
 -18  -4   3    8.00    2.20
 -18  -4   3   16.70    3.00
 -18  -4   3   10.20    3.30
  18   4  -3   11.60    3.00
 -18   4   3   11.30    2.40
 -18   4   3    8.80    2.20
 -16  -4   3   14.40    2.90
 -16  -4   3   24.40    3.50
 -16  -4   3   18.00    4.00
 -16   4   3   23.80    3.10
 -16   4   3   18.40    3.80
  16   4  -3   19.10    3.40
 -14  -4   3    9.20    2.00
 -14  -4   3   10.00    2.40
  14   4  -3   11.90    3.00
 -14   4   3    5.30    2.40
 -12  -4   3   44.10    3.40
 -12  -4   3   42.50    4.00
 -12   4   3   45.10    4.40
  12   4  -3   39.50    5.00
 -12   4   3   44.10    3.30
 -10  -4   3  122.19    5.20
 -10  -4   3  121.09    5.70
  10  -4  -3  115.99    5.30
  10   4  -3  123.99    6.40
 -10   4   3  107.99    5.10
 -10   4   3  123.09    5.80
  -8  -4   3  129.69    8.90
   8  -4  -3  168.08    6.20
  -8  -4   3  165.88    6.20
  -8   4   3  171.88    7.30
   8   4  -3  164.58    6.60
  -8   4   3  166.38    6.20
   8   4  -3  155.88    7.00
  -6  -4   3   13.10    2.90
   6  -4  -3    9.90    2.00
  -6  -4   3   11.60    2.30
   6   4  -3   10.80    2.30
   6   4  -3   11.70    2.70
  -6   4   3    8.30    1.80
  -6   4   3   10.80    2.60
   4  -4  -3  139.89    5.50
  -4  -4   3  128.89    6.70
  -4  -4   3  133.29    5.40
  -4   4   3  139.99    6.70
   4   4  -3  134.69    6.40
   4   4  -3  143.89    5.60
  -4   4   3  147.19    5.60
  -2  -4   3   45.20    3.10
  -2  -4   3   52.99    5.60
   2  -4  -3   51.59    3.30
   2   4  -3   43.00    3.30
  -2   4   3   55.29    5.20
   2   4  -3   50.69    5.10
  -2   4   3   46.90    4.10
   0  -4  -3   38.60    2.90
   0  -4   3   34.00    3.00
   0   4  -3   25.00    4.40
   0   4   3   30.40    5.30
   0   4  -3   27.20    2.90
   2  -4   3    5.80    1.80
  -2  -4  -3    8.70    1.80
  -2   4  -3    7.30    3.60
   2   4   3    4.50    3.30
  -2   4  -3    5.30    2.60
  -4  -4  -3    5.30    3.10
   4  -4   3   11.60    2.70
  -4  -4  -3    6.70    2.00
  -4   4  -3   12.40    3.00
   4   4   3    8.40    3.80
  -4   4  -3    4.40    1.70
  -6  -4  -3   11.40    2.50
  -6  -4  -3    7.20    2.90
  -6   4  -3   11.70    2.60
   6   4   3    9.20    4.00
  -6   4  -3   10.60    3.10
  -8  -4  -3   31.00    4.10
  -8  -4  -3   29.20    3.10
  -8  -4  -3   31.00    6.20
  -8   4  -3   37.50    4.50
 -10  -4  -3    9.30    3.10
 -10  -4  -3    8.00    1.80
 -10  -4  -3   13.50    2.70
 -10   4  -3   15.60    3.20
 -10   4  -3   15.00    2.90
 -12  -4  -3   38.70    4.00
 -12  -4  -3   29.10    4.70
 -12  -4  -3   33.30    3.20
 -12   4  -3   27.20    4.90
 -12   4  -3   27.00    3.60
 -14  -4  -3   24.40    3.20
 -14  -4  -3   21.20    3.70
 -14  -4  -3   18.80    4.00
 -14   4  -3   17.80    4.50
 -14   4  -3   27.30    3.40
 -16  -4  -3   56.39    5.00
 -16  -4  -3   60.99    4.70
 -16  -4  -3   58.29    4.10
 -16   4  -3   58.09    4.30
 -18  -4  -3   15.00    2.90
 -18  -4  -3   23.40    3.40
 -18  -4  -3   23.10    3.10
 -18   4  -3   18.00    3.30
 -20  -4  -3    5.50    3.30
 -20  -4  -3    2.10    1.60
 -20  -4  -3    5.50    2.00
 -23  -5   3   -1.20    1.40
 -23   5   3   -0.30    1.50
 -21  -5   3    2.30    1.80
 -21  -5   3   -1.60    2.40
 -21   5   3    1.20    2.10
 -21   5   3    0.50    1.50
 -19  -5   3    3.90    1.90
 -19  -5   3    3.60    2.00
  19   5  -3    3.50    2.50
 -19   5   3    3.20    1.70
 -19   5   3    3.80    2.10
 -17  -5   3    0.10    2.00
 -17  -5   3   -0.70    1.80
 -17   5   3   -0.40    1.90
  17   5  -3   -0.70    2.40
 -15  -5   3    7.30    2.00
 -15  -5   3    4.20    1.90
 -15   5   3    5.20    3.10
  15   5  -3    3.30    2.30
 -15   5   3    5.20    1.90
 -13  -5   3   15.10    3.10
 -13   5   3   13.90    3.10
 -13   5   3   12.00    2.40
  13   5  -3   10.90    2.60
 -11  -5   3   25.60    3.20
 -11  -5   3   20.40    4.10
 -11   5   3   31.60    5.50
 -11   5   3   32.60    3.60
  11   5  -3   22.10    3.90
   9  -5  -3   -4.20    2.90
  -9  -5   3   -4.40    2.80
  -9  -5   3    0.30    1.90
  -9   5   3   -0.50    2.10
   9   5  -3   -0.70    2.20
  -9   5   3   -1.70    2.00
  -7  -5   3    0.30    1.80
  -7  -5   3    1.40    2.90
   7   5  -3    3.10    2.10
  -7   5   3    1.10    2.00
  -7   5   3    4.60    2.30
  -5  -5   3   87.49    4.80
  -5  -5   3   87.79    6.40
   5  -5  -3   87.79    5.40
  -5   5   3   92.69    5.70
   5   5  -3   91.69    5.50
  -5   5   3   94.59    5.20
   3  -5  -3  271.17    9.80
   3   5  -3  290.57    9.80
  -3   5   3  288.07   10.10
   3   5  -3  293.97   10.20
  -1  -5   3   30.40    3.80
   1   5  -3   41.20    4.20
   1   5  -3   40.70    3.90
  -1   5   3   34.40    4.50
  -1  -5  -3   10.70    2.30
   1  -5   3   19.00    3.00
   1   5   3   13.50    2.80
  -1   5  -3   17.90    3.60
  -1   5  -3   20.80    3.20
  -3  -5  -3    6.40    1.90
   3  -5   3    8.10    2.20
  -3   5  -3    6.60    2.20
  -3   5  -3    6.30    2.00
   3   5   3    5.40    2.70
   5  -5   3   14.90    3.20
  -5  -5  -3   12.40    2.90
  -5   5  -3   16.00    3.70
  -5   5  -3   19.70    4.60
   5   5   3   21.30    5.00
  -7  -5  -3    9.00    2.10
   7  -5   3   15.70    3.50
  -7   5  -3   15.60    3.40
   7   5   3   22.90    5.30
  -7   5  -3   11.10    2.30
   9  -5   3    1.30    2.30
  -9  -5  -3    2.50    3.40
  -9  -5  -3    4.00    1.90
  -9   5  -3    2.70    2.20
  -9   5  -3    3.30    2.60
 -11  -5  -3   11.50    3.10
 -11  -5  -3   18.30    2.80
  11  -5   3   20.20    4.30
 -11   5  -3   21.10    3.70
 -11   5  -3   17.00    3.30
 -13  -5  -3   34.40    3.80
 -13  -5  -3   38.30    4.30
 -13   5  -3   44.70    3.80
 -13   5  -3   29.20    3.60
 -15  -5  -3    6.90    2.40
 -15  -5  -3    2.10    1.90
 -15   5  -3    2.50    2.30
 -18   6   3    6.10    2.40
 -16  -6   3   14.20    3.10
  16   6  -3   15.00    3.80
 -16   6   3   15.90    2.60
 -14  -6   3    3.50    1.80
 -14   6   3   -3.70    2.40
  14   6  -3    0.50    1.70
 -14   6   3    1.70    1.40
 -12  -6   3    3.40    1.90
 -12   6   3    5.50    2.50
  12   6  -3    5.30    1.80
 -12   6   3    3.00    1.50
 -10  -6   3    2.30    2.00
 -10   6   3    3.10    2.70
  10   6  -3    2.20    1.70
 -10   6   3    2.60    1.60
  -8  -6   3    8.00    2.20
  -8   6   3    8.30    3.30
  -8   6   3    6.80    2.00
   8   6  -3    7.70    2.00
  -6  -6   3    0.80    1.80
  -6   6   3    1.50    2.00
   4  -6  -3   10.20    2.80
  -4  -6   3    6.10    2.00
  -4   6   3   11.80    2.90
   4   6  -3    8.70    2.10
  -2  -6   3    2.90    1.90
   2  -6  -3    9.10    2.50
  -2   6   3    7.10    2.20
   2   6  -3    8.00    2.00
   0  -6   3    2.40    2.10
   0  -6  -3    2.50    2.20
   0   6  -3    6.40    2.00
   0   6   3    0.40    2.90
   0   6  -3    5.40    3.50
   2  -6   3    1.60    2.20
  -2  -6  -3    1.60    2.00
   2   6   3    1.00    1.80
  -2   6  -3   -0.60    1.70
  -4  -6  -3   29.20    3.30
   4   6   3   25.30    3.50
  -4   6  -3   22.50    3.90
  -4   6  -3   27.70    3.10
   6  -6   3    3.90    2.90
  -6  -6  -3   17.40    3.20
  -6   6  -3   11.20    2.40
  -6   6  -3   13.40    2.80
   8  -6   3    7.90    4.90
  -8  -6  -3    7.50    1.90
  -8   6  -3    4.90    2.20
  -8   6  -3    2.40    1.70
 -10  -6  -3    0.30    1.80
 -10   6  -3    0.00    1.40
 -10   6  -3   -0.90    2.30
 -12   6  -3   -5.00    1.70
   9   7  -3   11.00    2.00
  -9   7   3   15.90    1.90
  -7   7   3    1.10    1.30
   7   7  -3    2.00    1.10
  -5   7   3   -0.80    2.10
   5   7  -3    0.00    1.10
   3   7  -3   -0.80    1.10
  -3   7   3    0.30    1.30
   1   7  -3    3.10    1.20
  -1   7   3    1.00    1.50
   1   7   3    4.00    1.90
  -1   7  -3    5.40    1.30
  -3   7  -3    1.00    1.10
 -32   0   4    4.70    2.30
 -30   0   4    6.10    2.20
 -28   0   4   75.79    5.20
 -26   0   4   12.50    3.00
 -26   0   4    5.00    3.20
 -26   0   4   11.50    3.60
 -24   0   4  119.99    6.60
 -24   0   4  127.49    7.60
 -24   0   4  114.69    6.70
 -22   0   4   52.39    5.70
 -22   0   4   39.10    5.10
 -20   0   4  133.39    6.80
 -20   0   4  126.79    6.20
 -20   0   4  121.89    7.60
 -18   0   4 1079.69   28.90
 -18   0   4 1048.10   30.20
 -18   0   4 1058.79   29.50
 -16   0   4   66.79    3.50
 -14   0   4  765.42   20.40
 -14   0   4  732.73   22.90
  14   0  -4  741.33   23.20
 -12   0   4  370.96   12.10
 -12   0   4  355.06   10.30
  12   0  -4  353.46   12.10
 -10   0   4   78.39    4.00
  10   0  -4   69.69    4.00
   8   0  -4  394.86   11.70
  -8   0   4  381.56   11.60
   6   0  -4  284.27    8.30
  -6   0   4  256.57    8.20
  -4   0   4  406.26   11.90
   4   0  -4  413.56   11.80
   2   0  -4  782.82   20.30
  -2   0   4  666.73   20.00
   0   0  -4 4568.54  123.79
   0   0   4 4838.52  123.69
  -2   0  -4  693.83   20.20
   2   0   4  682.73   19.90
   4   0   4  956.50   28.40
  -4   0  -4 1032.80   26.80
   6   0   4  342.17   12.50
  -6   0  -4  343.47   10.00
   8   0   4  493.65   17.80
  -8   0  -4  524.55   14.40
  -8   0  -4  498.85   14.90
 -10   0  -4   56.09    3.90
  10   0   4   54.99   10.10
 -10   0  -4   57.09    3.00
 -12   0  -4    6.70    3.00
 -12   0  -4    8.30    2.10
 -12   0  -4    7.40    1.70
 -14   0  -4  120.89    5.10
 -14   0  -4  111.49    6.70
 -14   0  -4  109.49    5.50
 -16   0  -4   10.70    2.80
 -16   0  -4   12.40    2.50
 -16   0  -4   14.90    2.60
 -18   0  -4   -0.90    2.40
 -18   0  -4   -1.60    2.00
 -18   0  -4   -1.40    1.80
 -20   0  -4   70.99    7.00
 -20   0  -4   76.99    4.50
 -20   0  -4   74.49    4.60
 -22   0  -4    3.50    3.20
 -22   0  -4    7.80    2.30
 -22   0  -4    8.20    2.70
 -24   0  -4   78.99    4.70
 -31  -1   4   12.10    2.80
 -29  -1   4    1.00    2.40
 -29  -1   4    1.40    1.80
 -27  -1   4    1.60    2.30
 -27  -1   4    1.80    2.10
 -27   1   4    4.30    3.40
 -27   1   4    0.10    5.10
 -25  -1   4   11.20    4.10
 -25  -1   4    5.00    2.50
 -25  -1   4    7.10    2.60
 -25   1   4   10.10    3.20
 -25   1   4    5.20    3.10
 -23  -1   4  153.68    8.10
 -23  -1   4  161.88    7.50
 -23  -1   4  161.78    6.90
 -23   1   4  167.58    8.50
 -23   1   4  163.88    6.80
 -23   1   4  156.78    8.00
 -21  -1   4   38.80    3.80
 -21  -1   4   38.00    4.60
 -21  -1   4   45.30    4.70
 -21  -1   4   41.00    6.50
 -21   1   4   40.90    3.70
 -21   1   4   51.29    6.20
 -21   1   4   37.20    5.40
 -19  -1   4    3.80    3.90
 -19  -1   4    1.20    2.30
 -19  -1   4    3.10    2.40
 -19  -1   4    4.80    2.10
 -19   1   4   -0.90    3.60
 -19   1   4    1.00    1.70
 -19   1   4   -2.50    3.50
  17  -1  -4  275.87   15.90
 -17  -1   4  266.57    8.90
 -17  -1   4  272.47    8.40
 -17  -1   4  250.37    9.70
  17  -1  -4  241.38   13.40
  17   1  -4  256.27    8.70
 -17   1   4  266.67    8.30
 -15  -1   4  248.18   11.90
 -15  -1   4  248.88    8.00
  15  -1  -4  249.78   11.40
 -15   1   4  261.77    7.90
  13  -1  -4   34.60    4.20
 -13  -1   4   25.00    4.80
  13   1  -4   34.40    5.90
 -13   1   4   30.90    2.30
  11  -1  -4  282.77    9.10
 -11  -1   4  264.07   10.10
 -11   1   4  278.57    8.20
 -11   1   4  283.07    9.10
  11   1  -4  276.47   10.50
  -9  -1   4   23.60    3.60
   9  -1  -4   32.60    2.20
   9   1  -4   31.80    3.20
  -9   1   4   34.10    2.20
  -7  -1   4 2056.29   53.69
   7  -1  -4 1991.00   52.39
  -7   1   4 1915.41   52.29
   7   1  -4 1979.90   53.49
  -5  -1   4  305.07    9.50
   5  -1  -4  296.47    8.70
  -5   1   4  304.67    8.80
   5   1  -4  310.57    9.60
  -3  -1   4    1.70    0.80
   3  -1  -4    2.60    0.90
  -3   1   4    3.30    1.10
   3   1  -4    1.60    1.00
  -1  -1   4  118.49    4.70
   1  -1  -4  120.49    4.80
  -1   1   4  118.59    4.60
   1   1  -4  113.79    4.70
   1  -1   4  820.02   23.60
   1   1   4  851.01   23.90
  -1   1  -4  841.42   23.80
  -3  -1  -4    5.30    1.30
   3  -1   4    3.50    1.20
  -3   1  -4    4.70    1.20
  -3   1  -4   10.60    3.30
   3   1   4    6.60    1.70
   5  -1   4  231.78    9.40
  -5  -1  -4  247.88    7.60
   5   1   4  254.37   11.10
  -5   1  -4  252.57    7.60
   5   1   4  252.97   10.00
  -5   1  -4  246.18    7.70
  -7  -1  -4   74.79    3.40
  -7  -1  -4   77.09    4.60
   7  -1   4   88.79    6.60
  -7   1  -4   75.29    3.50
  -7   1  -4   76.19    3.80
   7   1   4   73.09    7.10
   9  -1   4    9.40    4.20
  -9  -1  -4   10.70    2.20
  -9  -1  -4   13.50    2.30
  -9   1  -4   12.20    2.10
   9   1   4   12.50    5.10
  -9   1  -4   11.10    2.20
  -9   1  -4   12.60    2.50
 -11  -1  -4  157.18    5.90
 -11  -1  -4  155.48    6.30
 -11  -1  -4  162.08    7.20
 -11   1  -4  165.78    6.60
 -11   1  -4  162.08    6.30
 -11   1  -4  159.58    5.90
 -13  -1  -4   33.30    3.20
 -13  -1  -4   31.60    3.00
 -13  -1  -4   37.40    4.50
 -13   1  -4   30.90    3.00
 -13   1  -4   34.00    3.90
 -15  -1  -4   28.40    3.50
 -15  -1  -4   31.40    3.20
 -15  -1  -4   32.80    4.30
 -15   1  -4   33.80    3.40
 -15   1  -4   29.40    3.80
 -17  -1  -4    2.40    2.20
 -17  -1  -4    0.30    1.80
 -17  -1  -4    2.90    1.80
 -17   1  -4    2.70    2.20
 -17   1  -4    2.50    2.30
 -19  -1  -4  108.79    6.00
 -19  -1  -4  107.99    5.50
 -19  -1  -4  105.29    5.40
 -19   1  -4  107.89    6.00
 -19   1  -4  111.09    5.50
 -21  -1  -4    1.80    1.90
 -21  -1  -4   -1.70    2.30
 -21  -1  -4   -0.30    1.70
 -21   1  -4    4.30    3.20
 -21   1  -4   -1.30    2.40
 -23  -1  -4   -1.20    1.60
 -23  -1  -4    3.40    1.90
 -25  -1  -4   37.00    3.50
 -32  -2   4   47.90    2.90
 -30  -2   4    1.90    2.00
 -30  -2   4    1.10    1.40
 -28  -2   4    4.50    1.80
 -28  -2   4    8.20    2.20
 -28   2   4    1.60    2.90
 -26  -2   4   19.90    3.40
 -26  -2   4   11.60    2.40
 -26   2   4   14.50    2.90
 -26   2   4   12.70    3.30
 -24  -2   4   29.30    4.00
 -24  -2   4   32.30    4.70
 -24  -2   4   27.90    3.60
 -24   2   4   16.20    3.90
 -24   2   4   29.50    4.50
 -22  -2   4    0.60    2.70
 -22  -2   4    6.40    2.20
 -22  -2   4    5.10    2.30
 -22  -2   4    3.20    3.60
 -22   2   4    5.60    2.30
 -22   2   4    0.30    2.70
 -20  -2   4   52.59    7.70
 -20  -2   4   62.79    6.80
 -20  -2   4   72.89    4.30
 -20  -2   4   67.99    4.20
 -20   2   4   69.09    4.00
 -20   2   4   81.29    5.60
 -18  -2   4    3.90    2.50
 -18  -2   4   -2.50    1.80
 -18  -2   4    7.50    3.80
 -18  -2   4    1.80    2.00
 -18   2   4    1.90    2.70
 -18   2   4    1.30    1.80
 -16  -2   4  216.08    7.20
 -16  -2   4  220.78    7.70
 -16  -2   4  217.48    8.80
 -16   2   4  210.38    7.20
 -14  -2   4  444.86   18.20
 -14  -2   4  445.56   13.50
 -14  -2   4  452.75   12.90
 -14   2   4  438.36   13.00
 -12  -2   4   40.60    6.50
 -12  -2   4   38.80    3.50
 -12  -2   4   43.90    2.80
 -12   2   4   40.20    2.60
  12   2  -4   43.00    3.40
 -10  -2   4  301.47   11.50
 -10  -2   4  295.37    8.70
  10   2  -4  280.17    8.70
 -10   2   4  286.47    8.60
  10   2  -4  281.17   11.60
  -8  -2   4   91.59    3.80
  -8  -2   4   92.79    5.50
  -8   2   4  102.69    3.80
   8   2  -4   93.19    3.90
   8   2  -4   97.89    6.00
  -6  -2   4  351.86   11.70
  -6  -2   4  350.96   10.20
   6   2  -4  345.07   11.80
  -6   2   4  363.16   10.20
   6   2  -4  350.86   10.20
  -4  -2   4  287.67    9.80
  -4   2   4  298.17    8.40
   4   2  -4  293.77   10.00
  -4   2   4  297.27    8.40
   4   2  -4  286.97    8.60
  -2  -2   4  445.76   13.80
   2   2  -4  445.76   12.70
  -2   2   4  445.86   13.10
  -2   2   4  461.15   13.40
   2   2  -4  443.86   14.10
   0  -2   4  146.39    6.00
   0  -2  -4  137.19    4.80
   0   2   4  124.19    7.40
   0   2  -4  143.89    4.90
   0   2  -4  144.29    4.80
   0   2   4  141.39    6.10
  -2  -2  -4    7.10    1.50
   2  -2   4    5.50    1.90
  -2   2  -4    7.80    1.40
  -2   2  -4    8.60    1.90
  -2   2  -4    7.70    2.60
   2   2   4    4.70    2.10
   2   2   4    2.10    2.50
   4  -2   4  163.88    7.50
  -4  -2  -4  157.68    5.40
  -4   2  -4  160.98    5.50
   4   2   4  155.88   10.10
  -4   2  -4  162.38    5.50
   4   2   4  150.98    8.30
  -6  -2  -4   16.60    2.60
   6  -2   4   15.60    3.40
   6   2   4   13.10    3.80
  -6   2  -4   16.10    2.30
  -6   2  -4   17.20    2.20
   8  -2   4   13.20    4.90
  -8  -2  -4   11.70    2.10
  -8  -2  -4   16.50    3.20
  -8  -2  -4   17.50    3.10
  -8   2  -4   23.10    4.20
  -8   2  -4   13.40    2.50
  -8   2  -4   14.10    2.40
 -10  -2  -4   50.09    5.10
 -10  -2  -4   57.69    3.30
 -10  -2  -4   53.49    3.80
 -10   2  -4   56.99    3.50
 -10   2  -4   53.19    3.60
 -10   2  -4   48.90    4.90
 -12  -2  -4   26.70    3.20
 -12  -2  -4   29.20    3.00
 -12  -2  -4   33.50    4.20
 -12   2  -4   23.90    3.60
 -12   2  -4   26.60    3.20
 -12   2  -4   32.60    4.50
 -14  -2  -4    2.70    2.40
 -14  -2  -4    4.70    1.90
 -14  -2  -4    2.70    1.90
 -14   2  -4    6.90    2.90
 -14   2  -4    4.00    2.10
 -14   2  -4    0.00    2.60
 -16  -2  -4    4.70    2.30
 -16  -2  -4    7.40    2.30
 -16  -2  -4    3.90    1.90
 -16   2  -4    3.40    3.10
 -16   2  -4    5.50    2.30
 -18  -2  -4    5.40    2.00
 -18  -2  -4    2.90    1.90
 -18  -2  -4    0.10    2.20
 -18   2  -4    4.60    3.90
 -18   2  -4    1.00    2.50
 -20  -2  -4    5.90    1.90
 -20  -2  -4    7.50    2.10
 -20  -2  -4    7.30    2.00
 -22  -2  -4    6.20    1.80
 -22  -2  -4    1.60    2.20
 -22  -2  -4    6.20    2.00
 -24  -2  -4    0.90    1.50
 -24  -2  -4    2.10    1.30
 -29  -3   4   15.60    2.70
 -29  -3   4   16.00    2.80
 -27  -3   4   92.49    4.90
 -27  -3   4   86.89    4.60
 -27   3   4   87.39    6.60
 -27   3   4   91.69    5.10
 -25  -3   4    7.60    2.20
 -25  -3   4    8.00    2.10
 -25  -3   4    5.00    4.70
 -25   3   4    8.00    2.30
 -25   3   4    4.40    2.50
 -23  -3   4  230.78    8.60
 -23   3   4  236.78    8.40
 -23   3   4  231.48    8.70
 -21  -3   4  258.57    9.30
 -21  -3   4  241.28    8.90
 -21  -3   4  272.47   10.00
 -21   3   4  266.27    9.00
 -21   3   4  248.08    9.30
 -19  -3   4   35.70    3.50
 -19  -3   4   35.20    4.80
 -19  -3   4   35.30    3.70
 -19   3   4   32.20    4.10
 -17  -3   4    1.20    1.90
 -17  -3   4    0.50    2.70
 -17  -3   4    6.40    1.90
 -17   3   4    2.80    1.60
 -17   3   4    2.00    2.50
 -15  -3   4    3.30    1.60
 -15  -3   4    3.70    2.10
 -15  -3   4   -1.60    3.40
 -15   3   4    4.40    1.60
 -15   3   4    0.10    2.50
 -13  -3   4   18.90    3.20
 -13  -3   4   18.00    2.50
 -13   3   4   14.90    3.20
 -13   3   4   15.50    2.40
 -11  -3   4   36.50    2.80
 -11  -3   4   59.29   11.50
 -11  -3   4   35.40    3.80
  11   3  -4   35.00    3.90
 -11   3   4   37.80    2.80
   9  -3  -4  592.84   17.10
  -9  -3   4  606.74   17.70
  -9  -3   4  592.24   17.20
  -9  -3   4  628.54   21.80
  -9   3   4  611.94   17.20
   9   3  -4  622.74   17.20
  -7  -3   4  100.39    5.30
   7  -3  -4  105.99    4.50
  -7  -3   4  105.49    4.50
  -7  -3   4  110.79    8.30
  -7   3   4  108.19    4.30
   7   3  -4  109.69   10.50
   7   3  -4  109.09    4.40
  -5  -3   4    0.00    1.30
  -5  -3   4    1.50    2.50
   5  -3  -4   -1.50    1.50
   5   3  -4    3.50    3.70
  -5   3   4    2.70    1.50
   5   3  -4   -1.20    1.30
  -3  -3   4   -0.20    2.60
   3  -3  -4    2.10    1.50
  -3  -3   4    1.00    1.20
   3   3  -4   -0.80    3.10
  -3   3   4    1.20    1.80
   3   3  -4    1.20    1.40
  -1  -3   4  160.78    7.80
   1  -3  -4  153.88    5.50
   1   3  -4  154.48    5.50
  -1   3   4  152.18    7.00
  -1  -3  -4  337.87   11.10
   1  -3   4  381.06   12.90
  -1   3  -4  369.16   11.00
   1   3   4  364.26   13.60
  -3  -3  -4    2.40    2.90
  -3  -3  -4    1.90    1.50
  -3   3  -4    2.50    1.40
   3   3   4   -3.40    5.00
  -5  -3  -4  157.58    8.40
  -5  -3  -4  179.18    6.30
  -5  -3  -4  189.08    7.10
   5   3   4  188.58   16.20
  -5   3  -4  181.88    7.90
  -5   3  -4  171.98    6.30
  -7  -3  -4   66.79    4.30
  -7  -3  -4   67.29    3.70
  -7  -3  -4   58.59    5.70
  -7   3  -4   70.49    6.50
  -7   3  -4   69.29    3.90
  -7   3  -4   67.09    3.70
  -9  -3  -4   24.90    4.60
  -9  -3  -4   26.40    3.50
  -9  -3  -4   20.80    2.70
  -9   3  -4   22.60    2.80
  -9   3  -4   18.40    4.50
  -9   3  -4   16.90    2.90
 -11  -3  -4    0.60    2.00
 -11  -3  -4   -0.10    2.30
 -11   3  -4    0.70    2.00
 -11   3  -4    2.40    1.70
 -13  -3  -4  150.28    6.20
 -13  -3  -4  154.58    7.30
 -13  -3  -4  148.69    7.20
 -13   3  -4  140.49    6.30
 -13   3  -4  145.09    6.40
 -15  -3  -4  232.08    9.70
 -15  -3  -4  237.68    8.50
 -15  -3  -4  223.98    8.20
 -15   3  -4  225.88    8.60
 -17  -3  -4  121.19    5.60
 -17  -3  -4  116.69    5.40
 -19  -3  -4   24.30    3.30
 -19  -3  -4   28.80    3.10
 -19  -3  -4   32.50    3.40
 -21  -3  -4    4.60    2.40
 -21  -3  -4    2.70    1.60
 -21  -3  -4    2.30    2.30
 -28  -4   4   15.40    2.50
 -26  -4   4    3.80    2.20
 -26  -4   4    6.80    1.90
 -26   4   4    5.90    2.10
 -24  -4   4   14.50    3.20
 -24  -4   4    9.10    2.40
 -24  -4   4   13.40    3.00
 -24   4   4   10.40    2.10
 -24   4   4   10.80    2.50
 -22  -4   4  130.09    5.90
 -22  -4   4  130.59    6.10
 -22  -4   4  129.19    6.70
 -22   4   4  133.09    5.90
  22   4  -4  143.49    6.70
 -20  -4   4   31.30    5.10
 -20  -4   4   33.00    3.50
 -20  -4   4   34.00    3.80
 -20   4   4   32.90    3.70
  20   4  -4   37.80    4.70
 -20   4   4   33.30    3.40
 -18  -4   4   -0.20    1.80
 -18  -4   4    4.10    3.20
 -18  -4   4    2.00    2.10
 -18   4   4    1.90    2.00
 -18   4   4    1.20    1.90
  18   4  -4    1.80    2.50
 -16  -4   4    0.60    2.20
 -16  -4   4    3.30    2.00
 -16   4   4    2.60    2.00
 -16   4   4    6.40    2.20
  16   4  -4    0.20    2.70
 -14  -4   4    1.50    2.10
 -14  -4   4    0.20    1.80
 -14   4   4    1.00    1.60
 -14   4   4    0.60    2.10
  14   4  -4   -2.10    2.50
 -12  -4   4    9.30    2.10
 -12  -4   4    5.20    2.10
 -12   4   4    5.60    2.40
 -12   4   4    6.60    1.90
  12   4  -4    9.50    2.70
 -10  -4   4    1.40    2.30
 -10  -4   4    5.50    1.70
  10  -4  -4    6.60    2.60
  10   4  -4    3.50    2.70
 -10   4   4    8.30    2.00
 -10   4   4    5.60    2.20
  -8  -4   4  129.49    5.50
   8  -4  -4  116.99    5.50
   8   4  -4  123.89    5.50
  -8   4   4  128.59    6.20
   8   4  -4  125.69    6.50
  -8   4   4  141.89    5.40
  -6  -4   4    5.60    1.70
   6  -4  -4    5.20    2.20
  -6  -4   4    4.70    2.80
  -6   4   4    6.30    2.10
   6   4  -4    4.80    1.90
  -6   4   4    7.20    2.90
   6   4  -4    6.60    2.70
  -4  -4   4  111.69    4.80
   4  -4  -4  106.89    4.80
  -4  -4   4  106.59    6.00
  -4   4   4  113.29    6.30
   4   4  -4  112.19    4.80
  -4   4   4  107.89    5.10
   4   4  -4  104.49    5.90
  -2  -4   4   21.40    3.00
  -2  -4   4   22.60    3.50
   2  -4  -4   21.70    2.80
   2   4  -4   19.90    2.70
  -2   4   4   27.60    5.10
   2   4  -4   20.80    4.40
   0  -4   4   38.40    3.10
   0  -4   4   29.70    5.20
   0  -4  -4   42.20    3.20
   0   4  -4   34.30    4.50
   0   4  -4   34.70    2.90
   0   4   4   29.20    5.90
  -2  -4  -4    1.30    1.60
   2  -4   4    1.00    1.70
   2   4   4    4.50    3.90
  -2   4  -4    0.40    2.70
  -2   4  -4    1.50    1.70
  -4  -4  -4   20.10    2.70
  -4  -4  -4   16.30    3.40
  -4   4  -4   16.60    2.70
  -4   4  -4   17.30    4.30
  -6  -4  -4   -4.00    2.70
  -6  -4  -4    0.90    1.80
  -6   4  -4   -1.80    1.50
  -8  -4  -4    4.40    2.70
  -8  -4  -4    2.50    3.40
  -8   4  -4    1.80    1.80
  -8   4  -4    0.90    2.80
 -10  -4  -4    2.70    2.40
 -10  -4  -4    4.60    3.00
 -10  -4  -4    4.70    1.80
 -10   4  -4    4.00    3.10
 -10   4  -4    2.50    2.00
 -12  -4  -4    0.00    1.70
 -12  -4  -4    2.10    2.60
 -12   4  -4   -1.00    2.90
 -12   4  -4    0.80    1.90
 -14  -4  -4   -0.30    2.00
 -14  -4  -4    3.60    2.00
 -14  -4  -4    3.50    2.50
 -14   4  -4    2.00    2.40
 -16  -4  -4    3.90    1.90
 -16  -4  -4    3.60    2.00
 -16  -4  -4    7.50    2.80
 -16   4  -4    8.50    2.80
 -18  -4  -4   16.90    3.20
 -18  -4  -4    8.40    2.30
 -18  -4  -4   13.60    3.10
 -20  -4  -4   11.30    2.80
 -20  -4  -4   11.10    2.60
 -23  -5   4    5.90    1.70
 -23   5   4    4.00    1.40
 -21  -5   4    7.80    2.00
 -21  -5   4    4.00    2.30
  21   5  -4    7.30    2.50
 -21   5   4    6.30    1.60
 -21   5   4    4.30    2.10
 -19  -5   4    8.20    2.00
 -19  -5   4   11.50    3.70
 -19   5   4   16.60    2.80
 -19   5   4    9.20    2.80
  19   5  -4   17.80    3.60
 -17  -5   4    7.20    2.20
 -17  -5   4    5.70    1.90
 -17   5   4    5.80    1.80
 -17   5   4   14.30    3.10
 -15  -5   4   58.39    4.50
 -15  -5   4   58.29    4.00
 -15   5   4   57.39    4.30
  15   5  -4   53.39    4.40
 -15   5   4   54.29    4.20
 -13  -5   4   -1.30    1.80
 -13  -5   4    0.90    2.20
 -13   5   4   -0.10    2.00
 -13   5   4    0.70    1.70
  13   5  -4   -2.10    2.00
 -11  -5   4  103.59    5.20
 -11  -5   4  101.39    5.70
  11   5  -4   98.59    5.60
 -11   5   4  111.19    5.20
 -11   5   4  107.19    5.70
  -9  -5   4   28.20    3.30
  -9  -5   4   33.60    4.70
   9   5  -4   32.20    4.20
  -9   5   4   40.60    3.90
  -9   5   4   30.30    3.80
  -7  -5   4   11.60    3.20
  -7  -5   4   -0.50    1.70
  -7   5   4   -0.20    1.90
  -7   5   4    5.10    2.50
   7   5  -4   -3.00    2.90
   7   5  -4    4.70    2.30
  -5  -5   4   76.49    6.10
  -5  -5   4   78.49    4.60
  -5   5   4   72.79    5.20
   5   5  -4   77.49    5.20
  -5   5   4   75.09    5.70
   5   5  -4   75.69    5.00
  -3  -5   4   77.39    4.60
   3   5  -4   82.39    5.10
  -3   5   4   80.79    5.30
   3   5  -4   72.69    4.60
  -1  -5   4    3.10    1.80
   1  -5  -4    0.10    2.00
  -1   5   4    0.40    2.30
   1   5  -4    1.80    2.00
   1   5  -4    3.10    2.20
   1  -5   4    2.20    1.90
  -1  -5  -4    3.70    2.10
   1   5   4    3.30    2.50
  -1   5  -4    3.30    2.10
  -1   5  -4    4.70    2.00
  -3  -5  -4    1.20    1.90
   3  -5   4    3.40    2.10
  -3   5  -4    4.10    2.20
  -3   5  -4    2.20    1.70
   3   5   4    3.20    2.90
  -5  -5  -4    1.40    1.90
   5  -5   4   -0.80    1.80
  -5   5  -4    0.60    2.00
  -5   5  -4    0.50    1.70
  -7  -5  -4    0.50    1.80
   7  -5   4    1.50    2.20
  -7   5  -4    1.90    2.10
  -7   5  -4   -0.80    1.90
   9  -5   4    1.30    2.40
  -9  -5  -4    4.80    2.00
  -9   5  -4    1.80    2.00
  11  -5   4    5.80    2.90
 -11  -5  -4   11.70    3.10
 -11  -5  -4   12.80    2.80
 -11   5  -4   11.20    3.80
 -11   5  -4    6.50    2.30
 -13  -5  -4    4.10    2.80
 -13  -5  -4    3.30    1.90
 -13   5  -4   -0.50    2.20
 -15  -5  -4   17.60    3.10
 -15  -5  -4   29.80    6.40
 -18   6   4   -0.30    1.10
  18   6  -4    0.60    1.90
 -16  -6   4   14.90    3.00
 -16  -6   4   10.60    3.00
  16   6  -4   10.80    2.60
 -16   6   4   11.70    2.10
 -16   6   4    1.90    2.60
 -14  -6   4   32.40    3.40
 -14  -6   4   40.70    5.60
 -14   6   4   33.20    4.10
  14   6  -4   37.20    3.20
 -14   6   4   33.90    2.90
 -12  -6   4    1.30    2.00
 -12   6   4   -0.60    1.30
  12   6  -4    1.90    1.70
 -12   6   4   -7.50    2.80
 -10  -6   4    0.90    1.80
 -10   6   4    1.00    1.50
  10   6  -4   -1.30    1.70
 -10   6   4   -7.30    3.40
  -8  -6   4   25.70    3.20
  -8   6   4   27.10    3.20
   8   6  -4   28.20    3.40
  -6  -6   4    0.90    1.90
   6   6  -4    1.70    2.20
  -4  -6   4   79.79    5.20
   4  -6  -4   62.99    5.40
   4   6  -4   71.19    4.30
  -2  -6   4    1.20    1.80
   2  -6  -4   -1.00    2.40
  -2   6   4    1.10    1.80
   2   6  -4   -1.90    2.10
   0  -6  -4   10.10    2.50
   0  -6   4   11.90    2.60
   0   6  -4    8.10    2.40
   0   6   4    6.80    2.10
  -2  -6  -4    6.30    2.20
   2  -6   4    6.80    2.40
  -2   6  -4    6.30    1.80
   2   6   4    8.00    2.20
  -2   6  -4    6.90    2.50
   4  -6   4   28.60    3.90
  -4  -6  -4   20.20    3.40
  -4   6  -4   19.20    3.10
  -4   6  -4   22.60    3.60
   6  -6   4    8.70    2.80
  -6  -6  -4    3.70    2.00
  -6   6  -4    3.80    2.20
  -6   6  -4    4.90    1.80
  -8  -6  -4   17.20    3.20
  -8   6  -4   10.10    2.40
  -8   6  -4   19.60    2.80
 -10   6  -4    0.70    1.70
  -9   7   4   -0.50    1.00
   9   7  -4   -1.00    1.00
  -7   7   4    8.00    2.00
   5   7  -4   -0.20    1.20
  -5   7   4   -0.10    1.20
  -3   7   4   14.50    2.50
   3   7  -4   12.90    1.80
   1   7  -4    0.80    1.50
  -1   7  -4   10.40    1.90
 -32   0   5    1.20    1.90
 -30   0   5    0.40    2.00
 -28   0   5   -1.90    3.20
 -28   0   5   -0.20    2.20
 -26   0   5    0.20    3.50
 -26   0   5   -1.20    2.30
 -26   0   5    1.90    3.50
 -24   0   5    4.50    3.30
 -24   0   5    2.60    2.80
 -24   0   5   -1.10    3.10
 -22   0   5    0.60    2.50
 -22   0   5   -3.10    3.10
 -20   0   5   -1.90    2.00
 -20   0   5    5.20    3.30
 -20   0   5   -4.70    2.80
 -20   0   5   -1.40    2.80
 -18   0   5   -1.10    1.70
 -18   0   5    0.00    3.60
  16   0  -5    1.50    3.30
 -16   0   5   -0.20    1.40
 -16   0   5   -0.20    3.00
 -14   0   5    0.00    2.10
 -14   0   5   -0.30    1.30
  14   0  -5    0.30    2.00
  12   0  -5    0.00    1.40
 -12   0   5   -0.40    1.20
 -12   0   5   -0.40    1.10
 -10   0   5   -2.50    0.90
  10   0  -5   -2.70    0.90
   8   0  -5   -1.10    0.80
  -8   0   5   -1.10    0.70
  -6   0   5   -0.20    0.70
   6   0  -5    0.30    0.80
   4   0  -5   -0.80    0.70
  -4   0   5   -0.90    0.70
   2   0  -5   -0.20    0.90
  -2   0   5    0.60    1.10
   0   0   5    0.60    0.90
   0   0  -5   -1.60    1.30
   2   0   5   -0.30    1.10
  -2   0  -5    0.20    1.80
  -4   0  -5    0.30    1.10
   4   0   5   -0.10    1.70
  -6   0  -5    1.00    1.20
   6   0   5   -2.60    2.30
  -8   0  -5    0.40    2.00
   8   0   5   -3.20    3.80
  -8   0  -5   -0.40    1.10
 -10   0  -5   -1.30    1.90
 -10   0  -5    2.00    3.20
 -10   0  -5    1.00    1.40
 -12   0  -5    1.20    1.80
 -12   0  -5    0.30    1.50
 -12   0  -5   -2.80    2.60
 -14   0  -5    3.70    2.90
 -14   0  -5   -0.90    1.80
 -14   0  -5   -3.10    1.90
 -16   0  -5   -2.20    2.70
 -16   0  -5   -1.00    1.80
 -16   0  -5    0.50    1.90
 -18   0  -5   -0.80    1.90
 -18   0  -5   -2.30    2.40
 -18   0  -5   -0.80    1.80
 -20   0  -5   -1.90    2.30
 -20   0  -5    1.10    2.50
 -20   0  -5   -2.70    1.90
 -22   0  -5    1.20    3.70
 -22   0  -5    8.90    4.70
 -33  -1   5    1.40    1.50
 -31  -1   5   46.10    3.60
 -29  -1   5   45.20    4.60
 -29  -1   5   53.69    4.20
 -29   1   5   47.70    5.10
 -29   1   5   60.99    5.60
 -27  -1   5   17.40    3.00
 -27  -1   5   25.00    4.10
 -27  -1   5   37.20    5.70
 -27   1   5   23.30    3.50
 -27   1   5   24.10    5.00
 -25  -1   5    0.80    2.30
 -25  -1   5    1.80    2.40
 -25  -1   5    5.60    3.30
 -25   1   5   -0.60    3.20
 -25   1   5   -2.10    2.80
 -23  -1   5   30.30    3.80
 -23  -1   5   35.60    4.70
 -23  -1   5   40.00    5.90
 -23   1   5   21.30    5.40
 -23   1   5   38.10    3.80
 -23   1   5   49.30    6.10
 -21  -1   5   -4.40    3.30
 -21  -1   5    0.70    2.10
 -21  -1   5   -0.20    2.20
 -21   1   5   -1.20    3.10
 -21   1   5    7.00    2.90
 -21   1   5    0.30    1.70
  19  -1  -5   21.20    7.40
 -19  -1   5   20.70    4.00
 -19  -1   5   24.60    4.50
 -19  -1   5   16.30    4.10
 -19  -1   5   24.20    3.40
  19   1  -5   24.60    2.90
 -19   1   5   22.90    4.10
 -19   1   5   20.80    2.70
 -19   1   5   19.50    3.80
 -17  -1   5   18.80    5.20
  17  -1  -5   38.10    9.70
 -17  -1   5   17.70    3.40
 -17  -1   5   24.20    3.40
  17   1  -5   21.00    3.30
 -17   1   5   26.90    2.60
 -15  -1   5  127.09    8.50
  15  -1  -5  130.09    7.70
 -15  -1   5  126.39    5.30
 -15   1   5  134.99    4.80
 -13  -1   5  203.08    9.10
  13  -1  -5  209.48    7.90
 -13   1   5  211.08    8.10
  13   1  -5  216.98    9.80
 -13   1   5  206.08    6.60
  13   1  -5  204.88    6.70
 -11  -1   5    1.40    1.50
  11  -1  -5    0.30    1.20
 -11   1   5    2.40    1.20
 -11   1   5    2.90    1.20
  11   1  -5    1.70    1.60
  11   1  -5    0.00    1.40
  -9  -1   5  384.16   12.50
   9  -1  -5  381.06   11.50
  -9   1   5  385.46   11.50
   9   1  -5  388.06   12.60
  -9   1   5  424.16   11.40
  -7  -1   5  109.39    5.10
   7  -1  -5  119.89    4.30
  -7   1   5  121.49    4.30
   7   1  -5  121.89    5.20
   5  -1  -5  533.85   15.90
  -5  -1   5  590.14   16.70
  -5   1   5  566.64   16.00
   5   1  -5  570.54   16.70
   3  -1  -5 1627.64   41.60
  -3  -1   5 1499.75   41.70
   3   1  -5 1460.25   41.70
  -3   1   5 1533.35   41.30
  -1  -1   5   18.40    2.40
   1  -1  -5   12.90    2.80
   1   1  -5   17.20    2.70
  -1   1   5   16.50    2.30
   1  -1   5   57.89    4.00
  -1   1  -5   51.69    2.80
  -1   1  -5   55.89    4.40
   1   1   5   53.69    3.80
  -1   1  -5   52.19    2.60
  -3  -1  -5  265.07    8.10
   3  -1   5  277.97   10.10
   3   1   5  283.07   10.60
  -3   1  -5  258.17    8.10
  -3   1  -5  281.87    8.20
  -3   1  -5  262.87   11.00
   5  -1   5   18.40    4.80
  -5  -1  -5   13.80    2.00
  -5   1  -5   16.70    1.90
  -5   1  -5   15.20    2.40
   5   1   5   13.40    3.50
  -7  -1  -5  268.67    9.00
   7  -1   5  274.57   12.70
  -7  -1  -5  272.17    8.50
  -7   1  -5  269.77    8.90
   7   1   5  273.27   13.50
  -7   1  -5  272.67    8.60
  -9  -1  -5  486.85   14.10
  -9  -1  -5  443.06   14.70
  -9  -1  -5  456.25   13.60
   9  -1   5  501.55   21.60
  -9   1  -5  451.65   13.60
  -9   1  -5  457.85   13.60
  -9   1  -5  461.15   14.00
 -11  -1  -5    0.10    1.40
 -11  -1  -5    1.70    1.80
 -11  -1  -5    2.50    2.40
 -11   1  -5   -1.20    2.20
 -11   1  -5    2.50    1.40
 -13  -1  -5   -0.60    2.30
 -13  -1  -5   -1.30    1.60
 -13  -1  -5   -1.10    1.90
 -13   1  -5    0.00    2.20
 -13   1  -5   -1.10    1.60
 -15  -1  -5   10.20    2.50
 -15  -1  -5   15.90    3.20
 -15  -1  -5   13.80    3.00
 -15   1  -5   21.40    3.30
 -15   1  -5   16.10    3.70
 -17  -1  -5  122.49    5.80
 -17  -1  -5  128.39    5.80
 -17  -1  -5  124.69    6.20
 -17   1  -5  123.19    5.80
 -17   1  -5  118.09    7.00
 -19  -1  -5   61.89    4.60
 -19  -1  -5   61.49    4.00
 -19  -1  -5   68.39    4.40
 -19   1  -5   65.59    4.70
 -19   1  -5   63.29    4.50
 -21  -1  -5   98.69    4.60
 -21  -1  -5   91.19    5.20
 -21  -1  -5  107.79    5.30
 -21   1  -5   99.29    6.10
 -23  -1  -5    2.90    1.80
 -23  -1  -5    1.50    1.80
 -32  -2   5    5.70    2.40
 -30  -2   5   19.50    3.30
 -30  -2   5   19.50    3.00
 -30   2   5   21.60    5.30
 -28  -2   5   75.39    4.70
 -28  -2   5   76.29    4.80
 -28   2   5   82.19    5.20
 -26  -2   5   -1.90    1.90
 -26  -2   5    1.70    2.10
 -26   2   5   -2.60    2.70
 -26   2   5    1.70    2.60
 -24  -2   5  294.57   11.70
 -24  -2   5  329.07   11.30
 -24  -2   5  306.97   10.60
 -24   2   5  297.47   10.20
 -24   2   5  311.77   10.80
 -22  -2   5  268.17    9.40
 -22  -2   5  266.77   10.20
 -22  -2   5  278.67   10.20
 -22  -2   5  267.97    9.40
 -22   2   5  265.97    9.90
 -22   2   5  251.57    9.00
 -20  -2   5    3.10    2.50
 -20  -2   5    1.00    1.80
 -20  -2   5    4.10    3.20
 -20  -2   5   -2.10    2.20
 -20   2   5   -0.70    1.70
 -20   2   5   -0.90    2.50
 -18  -2   5   11.90    2.50
 -18  -2   5    8.30    2.60
 -18  -2   5   13.00    2.20
 -18  -2   5   17.80    4.00
 -18   2   5   11.70    2.90
 -18   2   5   11.10    2.40
 -16  -2   5   64.79    3.90
 -16  -2   5   63.99    5.70
 -16   2   5   67.59    3.30
 -14  -2   5  298.27    9.80
  14  -2  -5  318.67    9.70
 -14  -2   5  280.27   13.80
 -14  -2   5  295.57    9.10
 -14   2   5  294.47    9.10
  14   2  -5  289.97    9.20
 -12  -2   5    3.10    1.60
 -12  -2   5    2.40    2.60
  12   2  -5    3.90    1.70
 -12   2   5    7.90    1.90
 -10  -2   5  271.97    8.30
 -10  -2   5  271.07   10.80
  10   2  -5  278.47   11.40
 -10   2   5  275.07    8.30
  10   2  -5  265.77    8.30
  -8  -2   5    2.80    1.80
  -8  -2   5    5.40    1.40
   8   2  -5    3.70    1.40
  -8   2   5    3.20    1.30
   8   2  -5    3.00    2.30
  -6  -2   5   19.20    3.30
   6   2  -5   17.80    1.90
  -6   2   5   13.50    1.60
  -6   2   5   14.60    2.10
   6   2  -5   17.30    3.90
  -4  -2   5   23.90    3.20
   4   2  -5   22.60    2.10
  -4   2   5   26.10    2.80
  -4   2   5   29.10    2.50
   4   2  -5   28.60    4.10
  -2  -2   5   31.40    3.40
   2  -2  -5   33.70    2.70
   2   2  -5   33.10    2.20
   2   2  -5   34.30    4.20
  -2   2   5   30.80    3.10
   2   2  -5   37.90    2.50
  -2   2   5   29.80    4.00
   0  -2  -5  728.83   20.20
   0  -2   5  743.53   22.00
   0   2  -5  755.32   20.40
   0   2  -5  741.33   22.50
   0   2  -5  730.83   20.30
   0   2   5  751.92   22.00
   0   2   5  732.73   22.50
   2  -2   5   53.69    5.30
  -2  -2  -5   59.49    3.00
  -2   2  -5   55.89    2.90
  -2   2  -5   61.79    7.50
   2   2   5   55.79    6.00
  -2   2  -5   48.80    2.80
   2   2   5   54.19    7.90
   4  -2   5   91.79    7.20
  -4  -2  -5   87.19    3.80
  -4  -2  -5   95.09    5.30
   4   2   5   82.29    8.50
  -4   2  -5   81.49    3.80
   6  -2   5   20.50    4.90
  -6  -2  -5   24.10    2.40
  -6  -2  -5   22.10    4.50
  -6  -2  -5   28.50    3.50
   6   2   5   10.40    5.30
  -6   2  -5   25.20    2.50
  -6   2  -5   28.40    2.70
  -6   2  -5   35.90    3.90
  -8  -2  -5   20.30    4.40
  -8  -2  -5   22.70    2.40
  -8  -2  -5   22.30    3.30
  -8   2  -5   18.40    2.80
  -8   2  -5   18.90    2.50
  -8   2  -5   18.70    2.90
 -10  -2  -5   45.40    3.30
 -10  -2  -5   46.70    4.00
 -10  -2  -5   46.80    4.70
 -10   2  -5   45.90    4.40
 -10   2  -5   50.69    3.80
 -10   2  -5   46.80    3.40
 -12  -2  -5  381.56   12.60
 -12  -2  -5  386.26   12.20
 -12  -2  -5  395.96   13.20
 -12   2  -5  398.16   12.40
 -12   2  -5  406.86   12.40
 -12   2  -5  393.56   12.70
 -14  -2  -5   22.80    4.00
 -14  -2  -5   30.50    3.60
 -14  -2  -5   30.40    3.20
 -14   2  -5   32.90    4.50
 -14   2  -5   31.40    3.70
 -16  -2  -5   30.10    3.70
 -16  -2  -5   26.20    3.20
 -16  -2  -5   31.50    3.30
 -16   2  -5   27.40    4.80
 -16   2  -5   32.40    3.70
 -18  -2  -5   33.40    3.60
 -18  -2  -5   36.60    3.80
 -18  -2  -5   35.20    3.60
 -18   2  -5   46.50    5.60
 -18   2  -5   39.10    4.50
 -20  -2  -5   -1.20    1.70
 -20  -2  -5   -0.70    1.50
 -20  -2  -5   -2.80    2.20
 -22  -2  -5   -0.60    1.40
 -22  -2  -5    1.30    1.40
 -31  -3   5   -0.80    1.40
 -29  -3   5   -2.40    1.50
 -29  -3   5    2.00    1.50
 -27  -3   5   -2.40    1.70
 -27  -3   5    3.40    1.90
 -27   3   5    2.60    2.30
 -27   3   5    3.70    2.70
 -25  -3   5   -0.70    2.00
 -25  -3   5    3.30    1.90
 -25   3   5    4.00    2.20
 -25   3   5    4.10    2.00
 -23  -3   5   65.49    5.00
 -23  -3   5   67.69    5.00
 -23  -3   5   57.49    4.10
 -23   3   5   63.69    4.30
 -23   3   5   63.89    4.70
 -21  -3   5   57.89    5.20
 -21  -3   5   59.99    4.40
 -21  -3   5   52.79    3.90
 -21   3   5   65.39    4.80
 -21   3   5   58.59    4.10
 -19  -3   5   74.59    5.60
 -19  -3   5   68.79    4.20
 -19  -3   5   68.99    4.50
 -19   3   5   63.29    5.00
 -19   3   5   65.29    4.00
 -17  -3   5    1.50    3.20
 -17  -3   5    1.10    1.80
 -17  -3   5    1.00    1.90
 -17   3   5    0.10    1.40
 -17   3   5    1.00    2.10
 -15  -3   5  129.29    5.40
 -15  -3   5  142.49    7.90
 -15  -3   5  132.49    5.90
 -15   3   5  131.19    7.10
 -15   3   5  131.19    6.60
 -13  -3   5    5.10    2.10
 -13  -3   5    5.80    1.80
 -13   3   5    3.90    1.50
  13   3  -5    8.90    2.40
 -13   3   5   -0.50    2.70
 -11  -3   5   -2.80    2.00
 -11  -3   5    3.30    5.10
 -11  -3   5    2.80    1.50
 -11   3   5    1.90    1.40
  11   3  -5    5.00    1.90
   9  -3  -5   14.70    3.50
  -9  -3   5   20.40    3.50
  -9  -3   5   13.30    4.60
  -9  -3   5   16.00    2.20
   9   3  -5   17.10    2.60
  -9   3   5   15.60    2.20
  -7  -3   5   18.80    2.30
  -7  -3   5   23.90    3.70
   7  -3  -5   21.70    3.20
  -7  -3   5   26.80    6.60
  -7   3   5   20.00    2.50
   7   3  -5   13.00    5.20
   7   3  -5   22.90    2.60
   5  -3  -5  347.47   10.10
  -5  -3   5  325.57   10.70
  -5  -3   5  345.47   13.40
  -5   3   5  334.47   10.10
   5   3  -5  329.17   15.00
   5   3  -5  340.17   10.30
   3  -3  -5   31.70    2.80
  -3  -3   5   33.60    6.20
  -3  -3   5   27.80    4.30
   3   3  -5   42.80    8.60
   3   3  -5   29.10    2.50
  -1  -3   5    7.30    3.40
   1  -3  -5   12.30    2.30
   1   3  -5   11.10    2.00
   1  -3   5   42.20   12.00
  -1  -3  -5   56.99    3.20
   1   3   5   54.79    9.50
  -1   3  -5   56.49    3.20
  -3  -3  -5   -0.30    2.80
  -3  -3  -5    2.00    1.50
  -3  -3  -5   -6.70    3.90
  -3   3  -5    0.10    1.50
  -3   3  -5    0.10    1.30
  -5  -3  -5  144.79    6.30
  -5  -3  -5  144.29    7.10
  -5  -3  -5  136.69    5.40
  -5   3  -5  141.89    5.60
  -5   3  -5  136.59    9.20
  -5   3  -5  149.99    6.40
  -7  -3  -5   42.50    3.10
  -7  -3  -5   51.49    4.20
  -7  -3  -5   56.09    4.90
  -7   3  -5   48.50    5.30
  -7   3  -5   48.70    3.40
  -7   3  -5   46.90    3.40
  -9  -3  -5    0.00    1.50
  -9  -3  -5   -0.50    2.30
  -9  -3  -5   -2.30    2.10
  -9   3  -5    0.20    1.70
  -9   3  -5    0.10    1.80
  -9   3  -5   -5.90    3.40
 -11  -3  -5    1.50    2.20
 -11  -3  -5    1.70    2.20
 -11   3  -5   -6.00    5.40
 -11   3  -5    2.10    2.10
 -13  -3  -5    5.90    2.10
 -13  -3  -5    7.20    2.10
 -13  -3  -5    9.70    2.30
 -13   3  -5    7.00    2.50
 -13   3  -5    8.30    2.60
 -15  -3  -5    5.70    2.80
 -15  -3  -5    1.50    2.10
 -15  -3  -5    6.40    2.00
 -15   3  -5    8.20    3.30
 -17  -3  -5    0.20    1.70
 -17  -3  -5    1.70    1.90
 -17  -3  -5    3.00    1.80
 -19  -3  -5    6.10    1.70
 -19  -3  -5    5.00    1.50
 -19  -3  -5    6.60    2.10
 -21  -3  -5    5.30    1.40
 -21  -3  -5    5.50    1.50
 -28  -4   5   56.39    4.20
 -28   4   5   54.09    3.80
 -26  -4   5    1.80    2.20
 -26  -4   5    1.60    1.80
 -26   4   5    3.60    2.50
 -26   4   5    2.90    1.60
 -24  -4   5   12.80    2.70
 -24  -4   5   21.20    3.10
 -24  -4   5   17.80    3.30
 -24   4   5   23.20    3.10
  24   4  -5   19.70    4.30
 -24   4   5   15.00    3.60
 -22  -4   5   14.60    3.10
 -22  -4   5   12.50    3.10
 -22  -4   5   12.60    2.60
 -22   4   5   15.30    3.20
  22   4  -5    9.80    2.60
 -22   4   5   16.20    3.20
 -20  -4   5    2.40    1.70
 -20  -4   5    0.90    2.00
 -20  -4   5    7.20    3.00
 -20   4   5    2.10    1.80
 -20   4   5    0.00    1.70
  20   4  -5   -1.40    2.40
 -18  -4   5    0.40    2.00
 -18  -4   5    2.80    2.10
 -18  -4   5    4.50    3.60
 -18   4   5    1.60    2.00
 -18   4   5   -3.20    1.90
  18   4  -5    1.70    2.60
 -16  -4   5  186.18    7.50
  16   4  -5  186.78    8.00
 -16   4   5  188.18    7.20
 -16   4   5  189.18    7.60
 -14  -4   5    1.00    2.10
 -14  -4   5    4.30    1.90
  14   4  -5    0.80    2.60
 -14   4   5   -3.50    2.00
 -14   4   5   -1.80    1.60
 -12  -4   5  213.68    7.90
 -12  -4   5  229.68    8.50
  12   4  -5  234.38    8.70
 -12   4   5  228.38    8.00
 -12   4   5  225.18    8.60
 -10  -4   5   36.60    4.40
 -10  -4   5   38.00    3.30
 -10   4   5   43.00    3.30
  10   4  -5   43.30    4.10
  10   4  -5   47.10    4.70
 -10   4   5   44.70    4.00
  -8  -4   5    0.30    2.30
  -8  -4   5   -0.10    1.60
   8  -4  -5    1.00    2.30
   8   4  -5    3.60    2.10
   8   4  -5   -1.80    2.40
  -8   4   5    2.40    1.80
  -8   4   5   -2.00    2.50
  -6  -4   5   80.59    5.00
   6  -4  -5   81.49    4.30
  -6  -4   5   74.19    4.10
  -6   4   5   79.89    4.40
   6   4  -5   76.59    4.30
  -6   4   5   70.29    5.60
   6   4  -5   71.49    4.90
  -4  -4   5  195.28    7.70
   4  -4  -5  193.78    6.90
  -4  -4   5  188.58    6.80
  -4   4   5  191.08    7.20
   4   4  -5  193.38    8.00
  -4   4   5  189.08    8.20
   4   4  -5  185.68    6.90
  -2  -4   5   18.80    3.20
  -2  -4   5   16.20    3.00
   2  -4  -5   15.60    2.90
  -2   4   5   17.60    3.80
   2   4  -5   14.40    2.60
   2   4  -5   13.00    2.90
   0  -4  -5   81.19    4.30
   0  -4   5   85.49    4.30
   0  -4   5   79.19    5.70
   0   4   5   85.69    7.20
   0   4  -5   83.89    5.70
   0   4  -5   87.99    4.30
  -2  -4  -5   22.20    2.70
   2  -4   5   15.40    3.60
  -2   4  -5   18.70    4.50
  -2   4  -5   13.60    2.70
  -4  -4  -5    1.70    4.10
  -4  -4  -5    6.50    1.80
  -4  -4  -5    4.30    3.40
  -4   4  -5    7.10    1.90
  -6  -4  -5    1.50    3.40
  -6  -4  -5   -0.10    2.70
  -6  -4  -5    1.30    1.70
  -6   4  -5    4.00    1.90
  -6   4  -5    0.50    2.70
  -8  -4  -5   28.10    4.80
  -8  -4  -5   32.30    3.00
  -8  -4  -5   27.00    4.50
  -8   4  -5   21.50    5.50
  -8   4  -5   31.10    3.40
 -10  -4  -5   42.40    4.30
 -10  -4  -5   40.90    4.80
 -10  -4  -5   41.30    3.40
 -10   4  -5   52.69    5.70
 -10   4  -5   48.60    3.90
 -12  -4  -5   71.29    4.80
 -12  -4  -5   70.79    4.90
 -12  -4  -5   66.09    4.20
 -12   4  -5   69.49    4.50
 -14  -4  -5   30.20    3.50
 -14  -4  -5   26.80    3.70
 -14  -4  -5   25.30    3.20
 -14   4  -5   23.20    4.30
 -16  -4  -5   26.80    3.10
 -16  -4  -5   33.60    3.60
 -16  -4  -5   29.90    3.20
 -16   4  -5   54.89    7.40
 -18  -4  -5    0.80    1.60
 -18  -4  -5   -0.50    1.60
 -25  -5   5    4.00    1.70
 -25   5   5   10.20    2.30
 -23  -5   5    4.70    1.90
 -23   5   5    9.70    2.30
  23   5  -5    8.00    2.40
 -23   5   5   -1.30    2.10
 -21  -5   5    3.30    1.70
 -21  -5   5   -3.30    2.20
 -21   5   5   -0.50    1.90
  21   5  -5    6.20    2.00
 -21   5   5    2.20    1.60
 -19  -5   5    0.40    1.60
 -19  -5   5   -3.20    2.10
  19   5  -5    1.70    2.00
 -19   5   5   -2.20    1.90
 -19   5   5    2.80    1.90
 -17  -5   5   36.10    3.60
 -17  -5   5   41.50    3.70
  17   5  -5   41.40    4.00
 -17   5   5   40.40    3.70
 -17   5   5   36.40    3.50
 -15  -5   5    4.20    2.30
 -15  -5   5    1.30    2.00
 -15   5   5    4.20    1.80
  15   5  -5    4.30    2.50
 -15   5   5    2.60    2.00
 -13  -5   5   17.10    3.10
 -13  -5   5   10.00    2.50
  13   5  -5   18.90    3.60
 -13   5   5   13.90    2.60
 -13   5   5   11.70    2.30
 -11  -5   5    6.90    2.50
 -11  -5   5    9.70    2.50
  11   5  -5    8.40    2.50
 -11   5   5   14.00    3.40
 -11   5   5    7.70    2.50
  -9  -5   5  158.78    6.60
  -9  -5   5  169.08    7.30
  -9   5   5  169.18    6.90
  -9   5   5  172.98    7.00
   9   5  -5  169.08    8.40
   7  -5  -5   40.20    4.80
  -7  -5   5   32.90    4.90
  -7  -5   5   36.00    3.50
   7   5  -5   29.70    4.50
  -7   5   5   32.10    4.90
   7   5  -5   34.50    4.20
  -7   5   5   37.00    3.80
  -5  -5   5   14.20    3.40
   5  -5  -5   11.90    3.10
  -5  -5   5   15.60    3.40
   5   5  -5   10.30    2.80
   5   5  -5   13.00    2.70
  -5   5   5   13.10    2.70
  -3  -5   5   60.89    5.80
  -3  -5   5   56.69    4.10
   3  -5  -5   62.89    4.50
  -3   5   5   57.09    5.00
   3   5  -5   62.29    4.80
   3   5  -5   58.09    4.20
   1  -5  -5    1.50    2.10
  -1  -5   5   -0.70    1.90
  -1   5   5    2.70    2.70
   1   5  -5   -0.10    2.20
   1   5  -5   -0.80    1.80
  -1  -5  -5   10.50    2.20
   1  -5   5   19.60    3.30
   1   5   5   30.30    5.00
  -1   5  -5   16.80    3.60
  -1   5  -5   16.20    3.10
   3  -5   5    2.30    2.00
  -3  -5  -5    2.50    1.90
  -3   5  -5   -1.30    3.20
  -3   5  -5    1.70    2.10
   5  -5   5   22.30    3.40
  -5  -5  -5   13.00    3.00
  -5   5  -5   16.30    3.10
  -5   5  -5   16.50    3.50
   7  -5   5    5.60    2.30
  -7  -5  -5    3.80    1.80
  -7   5  -5    3.90    2.20
  -7   5  -5    4.40    1.90
   9  -5   5   36.90    4.30
  -9  -5  -5   39.20    3.30
  -9   5  -5   37.10    4.40
  -9   5  -5   37.60    3.70
  11  -5   5    3.90    2.80
 -11  -5  -5    1.10    1.80
 -11   5  -5    1.30    2.00
 -13  -5  -5   -0.20    1.70
 -13   5  -5   -2.50    2.30
 -20   6   5   -0.20    1.10
 -18  -6   5    3.40    2.80
  18   6  -5    3.40    3.00
 -18   6   5    1.60    1.20
 -16  -6   5    7.50    2.00
 -16  -6   5    8.90    2.70
 -16   6   5    8.30    2.80
  16   6  -5    5.80    1.70
 -16   6   5   13.50    2.80
 -14  -6   5   -0.10    2.70
 -14  -6   5   -0.40    1.70
 -14   6   5    0.80    1.40
  14   6  -5   -0.90    1.50
 -14   6   5   -0.70    2.80
 -12  -6   5    1.10    4.40
 -12  -6   5   -1.30    3.00
  12   6  -5   -0.10    1.70
 -12   6   5    0.70    3.20
 -12   6   5    0.20    1.40
 -10  -6   5    1.40    1.90
  10   6  -5   -2.00    1.60
 -10   6   5   -0.80    1.50
  -8  -6   5    7.30    2.00
  -8   6   5    6.70    1.80
   8   6  -5    7.60    2.00
  -6  -6   5   14.60    3.00
  -6   6   5   18.90    3.20
  -4  -6   5   16.10    3.20
   4   6  -5   22.60    5.10
  -4   6   5   14.20    3.10
  -2  -6   5   18.70    3.50
   2  -6  -5    9.60    4.80
   2   6  -5   13.40    2.90
   2   6  -5   12.80    3.10
  -2   6   5   12.70    3.20
   0  -6  -5    7.30    2.60
   0  -6   5   12.00    2.60
   0   6  -5   16.90    3.90
   0   6   5   12.10    2.40
   0   6  -5   13.80    2.90
   2  -6   5   53.99    4.10
  -2  -6  -5   52.19    4.00
  -2   6  -5   39.70    3.50
  -2   6  -5   50.39    4.30
  -4  -6  -5    4.20    2.20
   4  -6   5    8.90    2.50
  -4   6  -5    8.20    2.40
  -4   6  -5    6.80    1.80
  -6  -6  -5    3.10    2.00
   6  -6   5    1.20    2.80
  -6   6  -5    1.80    2.20
  -6   6  -5   -0.40    1.70
  -8  -6  -5   -0.20    3.50
  -8   6  -5   -2.10    1.70
  -9   7   5    8.40    2.00
   9   7  -5    3.40    1.10
  -7   7   5    3.20    1.30
   7   7  -5   -0.20    1.20
  -5   7   5    4.60    1.60
   3   7  -5    0.90    1.20
   1   7  -5    2.70    1.20
 -34   0   6   22.80    3.80
 -32   0   6   -0.70    1.90
 -30   0   6   -0.80    2.00
 -30   0   6    0.20    2.90
 -28   0   6  123.49    6.60
 -28   0   6  116.69    6.30
 -26   0   6   24.20    5.10
 -26   0   6   29.90    4.70
 -24   0   6  191.28    8.20
 -24   0   6  191.98    8.10
 -24   0   6  182.68    8.40
 -22   0   6  186.08    8.20
 -22   0   6  183.98    8.10
 -22   0   6  207.98    8.20
 -20   0   6   68.59    5.40
 -20   0   6   82.49    5.90
 -20   0   6   69.79    5.60
 -18   0   6   51.19    9.60
 -16   0   6    8.70    1.60
 -16   0   6    3.90    2.90
  16   0  -6    6.10    3.20
 -14   0   6  715.93   27.80
 -14   0   6  821.42   21.60
  14   0  -6  830.22   24.10
  12   0  -6   16.40    3.30
 -12   0   6   15.80    1.80
 -12   0   6   19.60    3.10
 -10   0   6   27.10    2.70
  10   0  -6   19.70    2.70
   8   0  -6 1566.04   41.00
  -8   0   6 1436.76   40.80
   6   0  -6 6169.38  159.38
  -6   0   6 5973.10  159.28
  -4   0   6 9689.93  259.17
   4   0  -6 9999.00  258.27
  -2   0   6    7.10    1.90
   2   0  -6    5.80    1.70
   0   0   6  115.49    5.60
   0   0  -6  126.69    6.60
  -2   0  -6  495.75   17.20
  -2   0  -6  534.05   14.20
   2   0   6  488.15   16.30
   4   0   6   39.00    5.20
  -4   0  -6   38.90    2.40
  -6   0  -6   21.20    3.20
   6   0   6   22.40    7.00
  -6   0  -6   23.00    3.30
  -8   0  -6  340.47   10.40
  -8   0  -6  343.47   10.80
  -8   0  -6  333.27   11.90
 -10   0  -6  123.09    6.80
 -10   0  -6  117.09    5.10
 -10   0  -6  126.59    5.60
 -12   0  -6    9.20    1.90
 -12   0  -6    8.50    2.20
 -14   0  -6   94.69    5.10
 -14   0  -6   96.49    4.90
 -14   0  -6   95.69    6.00
 -16   0  -6   -0.40    1.60
 -16   0  -6    1.50    1.70
 -16   0  -6   -2.90    2.60
 -18   0  -6   10.00    3.00
 -18   0  -6   12.20    2.40
 -18   0  -6   13.70    3.20
 -20   0  -6   13.00    2.30
 -20   0  -6   17.10    3.00
 -20   0  -6   20.70    4.30
 -22   0  -6   27.20    3.40
 -33  -1   6    6.90    1.70
 -31  -1   6   16.40    3.40
 -31   1   6   23.20    4.90
 -31   1   6    8.30    3.10
 -29  -1   6   -5.40    2.80
 -29  -1   6    3.50    2.60
 -29   1   6    0.70    2.70
 -27  -1   6  200.68    8.70
 -27  -1   6  205.38    8.10
 -27  -1   6  199.18    8.30
 -27   1   6  201.28    8.30
 -27   1   6  199.98    8.60
 -25  -1   6   -2.50    2.90
 -25  -1   6    3.60    2.60
 -25  -1   6    2.30    2.40
 -25   1   6    2.00    2.50
 -25   1   6    0.50    2.60
 -25   1   6    6.40    3.10
 -23  -1   6   24.60    5.00
 -23  -1   6   12.10    2.60
 -23  -1   6   16.20    3.70
 -23   1   6   14.30    3.00
 -23   1   6   10.60    3.20
 -23   1   6   14.10    3.20
 -21  -1   6  121.79    6.90
 -21  -1   6  120.89    6.20
 -21  -1   6  118.79    5.60
  21   1  -6  120.79    5.70
 -21   1   6  116.59    5.00
 -21   1   6  126.59    6.60
 -21   1   6  127.39    7.30
 -19  -1   6   -2.60    2.40
 -19  -1   6    0.50    2.50
 -19   1   6    4.20    3.20
 -19   1   6    3.30    3.60
 -19   1   6    1.40    1.40
 -17  -1   6   38.60    8.60
 -17  -1   6   27.60    3.70
  17  -1  -6   26.90    8.20
  17   1  -6   23.70    3.00
 -17   1   6   25.30    2.40
  15  -1  -6   93.39    6.50
 -15  -1   6  116.69    7.80
  15   1  -6   92.99    4.10
 -15   1   6   95.19    6.80
 -15   1   6  105.09    4.00
 -13  -1   6   18.40    4.10
  13  -1  -6   12.10    3.60
  13   1  -6    8.00    2.30
 -13   1   6   22.30    3.40
 -13   1   6   15.60    1.90
  13   1  -6   13.00    2.10
 -11  -1   6  137.19    6.40
  11  -1  -6  134.99    5.50
  11   1  -6  138.29    6.70
 -11   1   6  127.39    4.50
 -11   1   6  140.49    5.50
  11   1  -6  128.19    4.60
   9  -1  -6 1638.74   43.00
  -9  -1   6 1646.84   44.30
   9   1  -6 1622.64   44.10
  -9   1   6 1574.94   42.20
   9   1  -6 1501.95   42.20
  -9   1   6 1580.84   42.90
  -7  -1   6  304.07   10.50
   7  -1  -6  295.47    9.30
   7   1  -6  290.97   10.10
  -7   1   6  304.37    9.30
   5  -1  -6 1574.14   43.70
  -5  -1   6 1655.53   44.20
   5   1  -6 1611.04   44.20
  -5   1   6 1610.74   43.60
  -3  -1   6  176.28    7.80
   3   1  -6  191.48    6.10
  -3   1   6  169.78    6.60
   3   1  -6  187.68    7.30
  -1  -1   6   19.20    4.70
   1  -1  -6   14.30    3.90
   1   1  -6   15.90    3.80
  -1   1   6   15.10    2.80
   1   1  -6    9.90    1.90
   1   1  -6   14.30    1.80
   1  -1   6   29.50    4.00
  -1  -1  -6   27.30    2.30
   1   1   6   24.30    3.70
  -1   1  -6   27.30    2.10
  -1   1  -6   25.90    2.50
  -1   1  -6   29.00    5.40
  -3  -1  -6    3.80    1.40
   3  -1   6    3.90    2.30
  -3   1  -6    2.10    1.50
  -3   1  -6    0.70    1.10
   3   1   6    1.70    2.40
  -3   1  -6    1.10    3.50
  -5  -1  -6  134.59    4.90
   5  -1   6  126.79    8.70
  -5  -1  -6  132.09    5.30
  -5   1  -6  126.79    4.80
   5   1   6  121.29    9.30
  -5   1  -6  136.89    5.10
  -5   1  -6  128.49    5.40
   7  -1   6   62.59    9.90
  -7  -1  -6   61.19    5.40
  -7  -1  -6   64.09    4.20
  -7  -1  -6   69.59    3.40
  -7   1  -6   67.99    3.40
  -7   1  -6   64.09    4.10
  -7   1  -6   74.39    4.30
  -9  -1  -6   13.40    2.80
  -9  -1  -6   12.30    2.30
  -9   1  -6   14.30    3.10
  -9   1  -6   15.70    2.40
 -11  -1  -6   35.60    3.30
 -11  -1  -6   37.40    4.70
 -11  -1  -6   39.50    3.70
 -11   1  -6   35.20    3.80
 -11   1  -6   35.20    3.10
 -13  -1  -6   16.30    3.10
 -13  -1  -6   20.60    2.90
 -13  -1  -6   15.70    3.20
 -13   1  -6   28.50    3.80
 -13   1  -6   23.30    3.00
 -15  -1  -6   46.80    4.00
 -15  -1  -6   47.00    3.80
 -15  -1  -6   52.59    4.50
 -15   1  -6   51.49    4.40
 -15   1  -6   49.20    4.00
 -17  -1  -6   11.60    2.90
 -17  -1  -6    6.80    2.30
 -17  -1  -6   12.10    2.30
 -17   1  -6   11.60    2.40
 -17   1  -6   14.60    3.40
 -19  -1  -6   25.50    3.40
 -19  -1  -6   23.50    3.70
 -19  -1  -6   24.00    4.50
 -19   1  -6   28.90    4.10
 -19   1  -6   21.10    3.80
 -21  -1  -6   45.50    4.20
 -21  -1  -6   48.40    3.70
 -21  -1  -6   42.90    6.20
 -21   1  -6   52.09    4.80
 -32  -2   6   28.40    4.20
 -32  -2   6   35.40    3.10
 -30  -2   6    1.50    1.60
 -30  -2   6    0.70    2.00
 -30   2   6   -3.60    2.20
 -28  -2   6    4.30    2.20
 -26  -2   6  118.39    6.30
 -26  -2   6  115.49    6.40
 -26  -2   6  112.79    5.70
 -26   2   6  112.69    5.90
 -26   2   6  116.99    5.60
 -24  -2   6  149.79    6.60
 -24  -2   6  159.08    7.50
 -24  -2   6  156.78    7.50
 -24   2   6  155.88    7.00
 -22  -2   6    3.80    2.40
 -22  -2   6    1.40    3.20
 -22  -2   6    1.00    2.70
 -22  -2   6    3.00    2.20
 -22   2   6    2.80    2.00
 -20  -2   6   95.19    5.10
 -20  -2   6   92.89    5.10
 -20  -2   6   91.39    5.80
 -20  -2   6   90.09    6.50
 -20   2   6   95.29    5.60
 -20   2   6   96.19    4.50
 -18  -2   6   70.49    4.30
 -18  -2   6   59.99    5.50
 -18  -2   6   67.19    5.20
 -18  -2   6   72.19    4.10
 -18   2   6   64.49    5.00
 -18   2   6   64.89    3.50
 -16  -2   6  186.68    6.40
 -16  -2   6  177.48    6.70
  16   2  -6  174.18    6.50
 -16   2   6  170.48    6.10
 -14  -2   6    5.50    3.30
 -14  -2   6    4.10    1.60
 -14  -2   6    6.10    2.20
  14   2  -6    1.00    1.80
 -14   2   6    2.00    1.30
 -12  -2   6   12.70    2.40
 -12  -2   6   17.80    3.70
 -12  -2   6   17.70    5.50
  12   2  -6   12.80    2.30
 -12   2   6   14.70    1.90
 -10  -2   6   44.70    5.30
 -10  -2   6   49.20    2.80
  10   2  -6   39.90    6.40
  10   2  -6   49.40    2.90
 -10   2   6   51.59    2.70
  -8  -2   6    3.10    1.40
  -8  -2   6    3.20    2.00
   8   2  -6    5.30    1.50
  -8   2   6    3.50    0.90
   8   2  -6    2.20    2.50
  -8   2   6    4.10    1.40
  -6  -2   6  705.43   21.10
   6   2  -6  673.83   21.10
  -6   2   6  677.73   19.10
  -6   2   6  680.73   18.70
  -4  -2   6  187.98    8.10
   4   2  -6  198.28    8.80
   4   2  -6  188.08    6.20
  -4   2   6  193.08    7.20
   4   2  -6  192.08    6.20
   2  -2  -6   96.49    3.90
  -2  -2   6   93.79    5.70
   2   2  -6   94.49    6.50
   2   2  -6   95.69    3.90
  -2   2   6  101.19    6.50
   2   2  -6   92.99    3.70
  -2   2   6   92.19    5.50
   0  -2  -6    8.60    1.80
   0  -2   6    6.30    2.80
   0   2   6    7.10    3.70
   0   2   6    9.60    2.50
   0   2  -6   13.00    2.10
   0   2  -6   23.00    6.70
   0   2  -6   10.80    1.90
   2  -2   6   63.19    6.90
  -2  -2  -6   66.19    3.10
   2   2   6   60.09   14.20
  -2   2  -6   61.49   10.40
   2   2   6   59.39    7.10
  -2   2  -6   62.49    4.40
  -2   2  -6   69.79    3.30
   4  -2   6    9.30    4.00
  -4  -2  -6    3.40    1.30
  -4  -2  -6    3.70    2.30
   4   2   6    8.90    4.50
  -4   2  -6    6.20    1.50
  -4   2  -6    4.00    1.40
  -4   2  -6    4.30    2.30
  -6  -2  -6   -0.40    2.00
  -6  -2  -6    0.20    2.70
  -6  -2  -6    1.00    1.30
   6  -2   6    4.60    6.60
  -6   2  -6    6.20    2.40
  -6   2  -6    0.00    1.70
  -6   2  -6    1.30    1.40
  -8  -2  -6   29.90    4.40
  -8  -2  -6   29.40    3.50
  -8   2  -6   20.30    3.20
  -8   2  -6   28.60    2.90
 -10  -2  -6    5.80    1.80
 -10  -2  -6    6.70    2.50
 -10  -2  -6    5.50    2.10
 -10   2  -6    8.60    2.50
 -10   2  -6    7.20    1.90
 -10   2  -6   10.10    2.50
 -12  -2  -6  276.67   10.30
 -12  -2  -6  277.47   10.20
 -12   2  -6  281.77    9.90
 -14  -2  -6   26.50    3.20
 -14  -2  -6   23.50    3.30
 -14  -2  -6   23.00    3.80
 -14   2  -6   23.20    3.60
 -14   2  -6   26.70    4.40
 -16  -2  -6  107.79    5.00
 -16  -2  -6  101.29    7.00
 -16  -2  -6  106.59    5.30
 -16   2  -6  107.09    5.40
 -16   2  -6  117.09    6.10
 -18  -2  -6    0.40    1.60
 -18  -2  -6    0.00    1.80
 -18   2  -6   -4.30    4.60
 -18   2  -6   -1.70    2.70
 -20  -2  -6   46.40    3.10
 -20  -2  -6   49.50    4.40
 -22  -2  -6    4.60    1.50
 -31  -3   6   -2.30    1.80
 -31  -3   6   -1.40    1.50
 -29  -3   6   -0.30    1.80
 -29  -3   6   -0.60    1.70
 -29   3   6    1.40    1.90
 -27  -3   6   13.20    3.40
 -27  -3   6   15.90    3.20
 -27   3   6   11.20    2.60
  27   3  -6    5.40    2.50
 -27   3   6    8.70    2.10
 -25  -3   6   31.20    3.60
 -25  -3   6   33.20    4.40
 -25   3   6   36.40    3.50
 -25   3   6   38.30    3.90
 -23  -3   6  163.68    6.80
 -23  -3   6  159.18    7.00
 -23  -3   6  174.08    7.70
 -23   3   6  165.08    7.10
 -23   3   6  175.08    6.80
 -21  -3   6  152.78    8.30
 -21  -3   6  136.49    6.30
 -21  -3   6  135.59    6.90
 -21   3   6  138.59    6.10
 -21   3   6  137.39    6.40
 -19  -3   6   31.80    5.40
 -19  -3   6   35.20    3.80
 -19  -3   6   42.70    3.60
 -19   3   6   38.20    3.20
 -17  -3   6  135.99    7.60
 -17  -3   6  135.09    6.00
 -17  -3   6  133.99    5.60
 -17   3   6  135.49    6.40
 -17   3   6  133.19    5.50
 -15  -3   6    6.70    3.80
 -15  -3   6    1.00    3.40
 -15  -3   6   -0.20    1.70
 -15   3   6   -0.70    2.20
  15   3  -6    1.10    2.40
 -15   3   6    1.50    1.40
 -13  -3   6  455.75   13.30
 -13  -3   6  459.85   13.80
  13   3  -6  444.76   13.30
 -13   3   6  430.86   14.00
 -13   3   6  444.66   13.20
 -11  -3   6   38.80    7.20
 -11  -3   6   46.40    3.10
 -11  -3   6   45.30    4.00
  11   3  -6   45.50    3.30
 -11   3   6   45.10    2.90
  -9  -3   6   38.90    2.60
  -9  -3   6   52.79    9.00
  -9  -3   6   35.40    3.80
   9   3  -6   44.10    3.00
  -9   3   6   37.20    2.80
   7  -3  -6    0.00    2.10
  -7  -3   6    4.00    1.50
  -7  -3   6   -0.20    2.00
  -7  -3   6    3.40    4.10
  -7   3   6    2.90    1.70
   7   3  -6    3.60    1.60
  -5  -3   6  164.78    6.80
  -5  -3   6  170.58   10.00
   5  -3  -6  171.18    6.10
   5   3  -6  170.88   12.30
   5   3  -6  168.88    5.90
  -5   3   6  161.88    6.10
  -3  -3   6   59.39    8.00
  -3  -3   6   69.39    4.50
   3  -3  -6   58.89    3.50
   3   3  -6   60.89    3.30
  -1  -3   6   45.10    9.80
   1  -3  -6   54.59    3.30
   1   3  -6   56.59    3.20
  -1  -3  -6  235.48    7.60
  -1  -3  -6  228.18   11.40
  -1   3  -6  237.48    9.00
  -3  -3  -6   55.89    5.10
  -3  -3  -6   54.99    6.00
  -3  -3  -6   60.29    3.50
  -3   3  -6   63.19    3.60
  -3   3  -6   57.39    3.50
  -5  -3  -6   -1.70    2.70
  -5  -3  -6   -1.50    1.50
  -5  -3  -6   -0.40    3.10
  -5   3  -6    1.60    1.60
  -5   3  -6    0.40    1.60
  -7  -3  -6  107.79    5.60
  -7  -3  -6   87.59    6.20
  -7  -3  -6  115.69    4.90
  -7   3  -6  104.89    6.00
  -7   3  -6  107.49    5.00
  -7   3  -6  101.59    4.80
  -9  -3  -6  543.65   16.80
  -9  -3  -6  543.05   16.10
  -9  -3  -6  524.65   16.10
  -9   3  -6  523.45   16.00
  -9   3  -6  570.64   16.60
  -9   3  -6  501.85   16.30
 -11  -3  -6  173.78    7.20
 -11  -3  -6  170.78    6.90
 -11  -3  -6  173.08    7.60
 -11   3  -6  177.88    7.00
 -11   3  -6  181.68    7.20
 -13  -3  -6   60.99    4.50
 -13  -3  -6   51.89    4.50
 -13  -3  -6   58.79    3.90
 -13   3  -6   55.59    4.50
 -13   3  -6   59.79    5.00
 -15  -3  -6   17.70    3.50
 -15  -3  -6   14.70    3.50
 -15  -3  -6   21.90    3.20
 -17  -3  -6    0.30    1.70
 -17  -3  -6    0.00    1.70
 -17  -3  -6    0.30    1.70
 -19  -3  -6    0.40    1.40
 -19  -3  -6    3.00    1.70
 -28  -4   6   26.90    2.80
 -28  -4   6   22.30    3.60
 -26  -4   6    2.60    2.20
 -26  -4   6    1.20    1.70
  26   4  -6    3.00    2.40
 -26   4   6    3.60    2.10
 -26   4   6    0.60    1.50
 -24  -4   6    3.20    3.20
 -24  -4   6    7.60    2.70
 -24  -4   6   11.60    2.90
 -24   4   6    7.40    2.10
  24   4  -6    5.20    2.40
 -24   4   6    7.20    2.40
 -22  -4   6    6.20    1.70
 -22  -4   6    6.70    2.50
 -22   4   6    7.00    2.10
  22   4  -6    5.30    2.40
 -22   4   6    5.90    2.00
 -20  -4   6  160.58    6.60
 -20  -4   6  162.48    6.90
 -20  -4   6  160.88    8.10
 -20   4   6  166.28    6.80
 -20   4   6  163.68    7.20
  20   4  -6  169.18    7.20
 -18  -4   6    2.70    2.10
 -18  -4   6    0.60    2.10
 -18   4   6    1.30    2.20
 -18   4   6    2.50    1.80
  18   4  -6    3.60    2.40
 -16  -4   6    7.40    2.60
 -16  -4   6    9.70    2.40
 -16   4   6    8.20    2.30
  16   4  -6    7.00    2.70
 -16   4   6    7.30    2.20
 -14  -4   6    2.60    1.90
 -14  -4   6    4.40    2.20
  14   4  -6    3.40    2.60
 -14   4   6    2.90    1.80
 -14   4   6   -3.30    2.00
 -12  -4   6  112.79    5.10
 -12  -4   6  105.59    5.60
 -12   4   6  104.99    5.60
  12   4  -6  109.59    5.70
  12   4  -6  110.49    5.70
 -12   4   6  102.49    4.80
 -10  -4   6   34.00    3.10
 -10  -4   6   29.30    3.80
 -10   4   6   29.60    4.20
  10   4  -6   30.10    3.70
 -10   4   6   33.30    3.10
  10   4  -6   31.50    4.20
  -8  -4   6   -0.10    2.30
  -8  -4   6    0.50    1.50
   8  -4  -6    7.90    2.60
  -8   4   6    3.20    2.60
   8   4  -6    4.40    2.60
  -8   4   6    6.80    2.10
   8   4  -6    1.90    1.90
  -6  -4   6   47.00    4.30
  -6  -4   6   45.30    3.20
   6  -4  -6   44.40    4.00
  -6   4   6   38.20    5.20
   6   4  -6   48.30    4.80
  -6   4   6   45.90    4.10
   6   4  -6   49.50    3.50
  -4  -4   6   25.20    3.40
   4  -4  -6   23.80    3.20
  -4  -4   6   23.40    4.20
  -4   4   6   30.60    5.30
   4   4  -6   21.30    4.40
   4   4  -6   14.70    2.90
   2  -4  -6   12.50    3.00
  -2  -4   6   15.50    3.00
  -2  -4   6   14.30    2.70
   2   4  -6   15.60    2.60
  -2   4   6   10.10    3.70
   2   4  -6   12.80    3.00
   0  -4   6   70.59    5.30
   0  -4   6   77.79    4.10
   0  -4  -6   75.29    4.10
   0   4  -6   72.69    5.40
   0   4  -6   74.29    4.10
  -2  -4  -6   34.60    3.20
   2  -4   6   25.40    5.20
  -2   4  -6   31.10    3.20
  -2   4  -6   34.90    4.90
  -4  -4  -6   17.30    5.80
  -4  -4  -6   13.50    3.90
  -4  -4  -6   16.40    2.80
   4  -4   6   10.70    3.40
  -4   4  -6   13.40    2.70
  -4   4  -6    9.20    3.00
  -6  -4  -6   23.30    4.20
  -6  -4  -6    8.40    1.80
  -6  -4  -6    7.80    3.40
  -6   4  -6   13.20    2.90
  -6   4  -6    7.00    3.20
  -8  -4  -6   24.90    4.30
  -8  -4  -6   23.60    4.60
  -8  -4  -6   19.00    3.00
  -8   4  -6   19.60    3.20
 -10  -4  -6   74.59    5.30
 -10  -4  -6   76.09    5.00
 -10  -4  -6   73.49    4.40
 -10   4  -6   77.29    4.60
 -12  -4  -6    2.30    2.20
 -12  -4  -6    3.70    1.70
 -12  -4  -6    3.30    2.00
 -12   4  -6   -1.10    2.40
 -14  -4  -6   16.20    2.80
 -14  -4  -6   13.10    3.30
  14  -4   6   11.10    3.20
 -14  -4  -6   10.80    2.20
 -14   4  -6    9.90    3.10
 -16  -4  -6    1.50    1.60
 -16  -4  -6    2.40    1.70
 -16  -4  -6    2.40    1.90
 -25  -5   6    6.90    1.70
 -23  -5   6    9.30    1.90
  23   5  -6   11.10    2.20
 -23   5   6    9.80    1.90
 -23   5   6   11.40    2.30
 -21  -5   6    3.60    2.40
 -21  -5   6    5.40    1.90
  21   5  -6    4.60    1.90
 -21   5   6    4.00    1.90
 -21   5   6    1.90    1.40
 -19  -5   6    5.10    1.90
 -19  -5   6    7.10    2.20
 -19   5   6    8.30    2.20
  19   5  -6    5.20    2.10
 -19   5   6    7.40    2.90
 -17  -5   6    2.00    2.00
 -17  -5   6    4.40    2.20
 -17   5   6    3.60    2.30
 -17   5   6    4.50    1.70
  17   5  -6    3.00    1.80
 -15  -5   6    7.50    2.20
 -15  -5   6   16.90    3.70
 -15   5   6   14.90    3.20
 -15   5   6   15.10    3.20
  15   5  -6   10.50    2.30
 -13  -5   6   30.10    3.80
 -13  -5   6   28.50    4.30
  13   5  -6   31.70    4.50
 -13   5   6   26.90    3.70
 -13   5   6   28.90    3.60
 -11  -5   6    0.10    2.40
 -11  -5   6    0.30    2.00
 -11   5   6    2.40    2.30
  11   5  -6   -1.80    2.00
 -11   5   6   -0.70    2.10
  -9  -5   6   29.90    4.30
  -9  -5   6   31.10    3.50
  -9   5   6   21.70    4.20
  -9   5   6   28.90    3.90
   9   5  -6   33.50    3.90
   9   5  -6   33.80    5.00
  -7  -5   6   20.30    4.60
  -7  -5   6   26.00    3.40
   7  -5  -6   32.90    5.20
  -7   5   6   23.00    3.70
   7   5  -6   23.10    4.20
   7   5  -6   28.90    3.90
  -5  -5   6   87.29    5.60
   5  -5  -6   85.59    5.20
  -5  -5   6   76.89    4.50
  -5   5   6   83.29    5.30
   5   5  -6   85.69    5.00
   5   5  -6   86.19    5.30
   3  -5  -6   -1.20    2.30
  -3  -5   6    3.70    1.90
  -3  -5   6    0.20    3.40
   3   5  -6    0.00    2.20
  -3   5   6    2.40    2.60
   3   5  -6    4.70    2.20
  -1  -5   6    7.20    1.90
   1  -5  -6    6.20    2.20
   1   5  -6   12.70    3.00
   1   5  -6    8.90    2.30
  -1   5   6    7.30    2.90
   1  -5   6    9.30    2.20
  -1  -5  -6    6.80    2.10
  -1   5  -6    9.20    2.60
  -1   5  -6   12.70    3.00
   3  -5   6    2.10    2.00
  -3  -5  -6    1.20    1.80
  -3   5  -6    3.60    2.10
  -3   5  -6   -1.10    2.20
  -5  -5  -6    2.00    1.70
   5  -5   6    0.20    2.10
  -5   5  -6    0.90    2.00
  -5   5  -6    0.60    2.30
  -7  -5  -6   55.59    4.10
   7  -5   6   55.29    4.30
  -7   5  -6   59.19    4.90
  -7   5  -6   58.39    4.20
   9  -5   6    1.10    2.40
  -9   5  -6   -0.60    2.00
  11  -5   6   12.20    3.40
 -11  -5  -6    8.40    1.90
 -11   5  -6    8.00    2.40
  20   6  -6   40.50    3.00
 -18  -6   6    1.00    2.40
 -18   6   6   -0.80    1.10
  18   6  -6   -0.20    1.40
 -16  -6   6   34.00    4.10
 -16  -6   6   37.00    3.70
 -16   6   6   37.30    3.00
 -16   6   6   32.40    5.20
  16   6  -6   33.90    3.10
 -14  -6   6    1.10    2.00
 -14  -6   6   -2.90    2.80
 -14   6   6   -4.10    3.20
 -14   6   6    1.40    1.30
  14   6  -6    2.40    1.70
 -12  -6   6   -3.20    2.00
 -12  -6   6    1.10    3.00
  12   6  -6    0.40    1.70
 -12   6   6    0.80    1.70
 -10  -6   6    3.40    1.70
  10   6  -6    3.50    1.80
 -10   6   6    6.10    1.80
  -8  -6   6    5.50    2.00
   8   6  -6   12.00    2.90
  -8   6   6   14.30    3.20
  -6  -6   6   22.10    3.20
  -6   6   6   24.30    3.60
   6   6  -6   21.20    3.10
  -4  -6   6   39.30    3.70
   4   6  -6   41.70    4.70
  -4   6   6   46.70    4.00
   4   6  -6   46.30    3.70
  -2  -6   6   19.40    3.50
   2  -6  -6   28.70    4.90
   2   6  -6   24.90    4.00
  -2   6   6   31.90    4.20
   2   6  -6   19.20    3.20
   0  -6  -6   17.60    4.00
   0   6  -6    8.00    2.30
   0   6  -6    8.10    1.90
   2  -6   6   -3.30    2.10
  -2  -6  -6   -1.90    2.40
  -2   6  -6   -1.80    2.10
  -2   6  -6   -0.20    1.60
   4  -6   6    2.50    2.50
  -4  -6  -6   10.50    2.50
  -4   6  -6    3.10    2.30
  -4   6  -6   12.80    3.00
  -6  -6  -6    4.20    4.00
  -6   6  -6    4.10    2.30
  -6   6  -6    2.20    1.90
  -9   7   6    6.20    1.50
   9   7  -6    4.30    1.10
   7   7  -6   10.90    1.70
   5   7  -6    2.20    1.00
   3   7  -6   30.80    2.30
 -34   0   7    1.10    2.00
 -32   0   7   -0.90    2.70
 -32   0   7    2.40    1.90
 -30   0   7   -0.70    2.20
 -28   0   7   -2.50    2.80
 -28   0   7   -0.20    2.50
 -26   0   7    2.40    2.40
 -26   0   7    3.80    2.80
 -24   0   7   -1.30    2.20
 -24   0   7   -1.80    2.60
 -22   0   7   -0.90    2.80
 -22   0   7    1.00    2.50
 -20   0   7   -1.60    3.30
 -20   0   7    3.70    3.00
 -18   0   7    5.50    4.40
  16   0  -7    0.70    3.20
 -16   0   7    1.80    2.60
 -16   0   7    2.30    1.40
  14   0  -7    0.50    1.90
 -14   0   7    1.10    1.90
 -14   0   7   -0.50    1.10
  12   0  -7   -0.70    1.40
 -12   0   7   -0.60    1.40
  10   0  -7    2.50    1.50
 -10   0   7   -0.30    1.00
  -8   0   7    0.40    1.10
   8   0  -7   -0.80    1.10
  -6   0   7    0.40    1.00
   6   0  -7   -0.90    1.00
  -4   0   7   -0.50    1.00
   4   0  -7    0.20    1.20
   2   0  -7   -0.30    2.00
  -2   0   7   -1.20    1.40
   0   0  -7    0.00    1.20
   0   0  -7    1.70    2.50
   0   0   7   -0.60    1.70
   2   0   7   -0.60    2.30
  -2   0  -7   -0.50    1.20
   4   0   7   -3.40    3.50
  -4   0  -7    0.80    1.10
  -4   0  -7    0.50    2.00
  -6   0  -7   -2.00    1.80
  -6   0  -7    1.60    1.20
  -8   0  -7    0.70    2.80
  -8   0  -7    1.90    2.40
  -8   0  -7    1.80    1.40
 -10   0  -7    0.60    1.80
 -10   0  -7    5.30    2.70
 -10   0  -7    0.40    1.60
 -12   0  -7    2.60    2.80
 -12   0  -7    2.00    1.80
 -12   0  -7    1.00    1.90
 -14   0  -7   -0.30    1.90
 -14   0  -7   -0.30    1.50
 -14   0  -7   -3.70    2.50
 -16   0  -7   -1.60    1.90
 -16   0  -7   -1.10    1.90
 -18   0  -7    6.10    3.40
 -18   0  -7   -1.10    1.80
 -18   0  -7    4.90    2.50
 -20   0  -7    4.30    4.00
 -20   0  -7   -1.00    1.80
 -35  -1   7    1.40    1.60
 -33   1   7  101.79    8.70
 -31  -1   7  154.58    6.70
 -31  -1   7  162.98    7.00
 -31  -1   7  130.19    9.70
 -31   1   7  174.58    7.30
 -31   1   7  163.78    6.90
 -29  -1   7   54.79    5.30
 -29  -1   7   63.59    5.50
 -29  -1   7   67.39    4.80
 -29   1   7   60.39    4.90
 -27  -1   7    8.60    2.80
 -27  -1   7   19.60    4.50
 -27  -1   7    8.80    2.70
 -27   1   7    4.60    2.70
 -27   1   7   11.50    3.20
 -25  -1   7   57.39    4.70
 -25  -1   7   51.59    5.30
 -25  -1   7   57.59    5.00
 -25   1   7   53.59    5.30
 -25   1   7   54.59    5.60
 -23  -1   7   39.00    3.90
 -23  -1   7   28.60    5.00
  23   1  -7   39.30    4.40
 -23   1   7   41.60    5.50
 -23   1   7   37.10    3.40
 -23   1   7   47.70    4.60
 -21  -1   7   13.80    3.40
 -21  -1   7   15.20    2.90
 -21  -1   7   16.70    4.30
  21   1  -7   15.60    2.60
 -21   1   7   11.20    3.50
 -21   1   7   22.90    4.50
 -21   1   7   19.80    2.60
 -19  -1   7  449.36   13.80
 -19  -1   7  458.05   14.60
  19   1  -7  444.26   13.20
 -19   1   7  445.16   13.30
 -19   1   7  450.35   15.50
  17  -1  -7    1.90    4.00
 -17  -1   7    4.50    4.00
 -17  -1   7    2.30    2.50
 -17   1   7    2.20    1.30
  17   1  -7    0.80    1.50
 -17   1   7   -0.70    3.80
  15  -1  -7   17.10    5.20
 -15  -1   7   20.60    5.50
  15   1  -7   10.40    2.10
 -15   1   7   16.20    2.00
 -15   1   7   16.60    4.80
 -13  -1   7   54.79    5.20
  13  -1  -7   53.49    4.50
 -13   1   7   58.49    4.40
  13   1  -7   53.89    2.80
 -13   1   7   51.79    2.70
  13   1  -7   55.09    6.10
  11  -1  -7  116.59    5.50
  11   1  -7  117.89    4.30
 -11   1   7  117.79    4.20
  11   1  -7  118.99    6.60
 -11   1   7  122.59    5.30
   9  -1  -7 1259.47   34.90
  -9  -1   7 1319.07   35.90
   9   1  -7 1265.77   35.90
  -9   1   7 1269.37   33.70
  -9   1   7 1215.38   34.70
   9   1  -7 1267.77   33.80
  -7  -1   7   50.89    3.80
   7  -1  -7   52.89    3.60
  -7   1   7   49.90    3.50
   7   1  -7   47.70    4.30
   7   1  -7   50.39    2.50
  -5  -1   7  300.47   11.30
   5  -1  -7  303.17   10.10
   5   1  -7  290.97   10.50
   5   1  -7  279.77    8.60
  -5   1   7  294.07    9.90
   3  -1  -7  115.39    6.50
  -3  -1   7  127.79    6.10
   3   1  -7  125.49    4.40
   3   1  -7  121.49    4.40
  -3   1   7  117.79    5.60
   3   1  -7  111.79    6.30
   1  -1  -7  186.68    6.10
  -1  -1   7  196.08    8.30
  -1   1   7  185.38    8.10
   1   1  -7  186.98    6.10
   1   1  -7  194.68    6.10
   1   1  -7  186.08    9.00
  -1  -1  -7   30.60    2.40
   1  -1   7   27.80    5.00
  -1   1  -7   37.60    2.40
  -1   1  -7   31.60    2.60
  -1   1  -7   31.70    8.20
   1   1   7   25.70    4.80
  -3  -1  -7    2.30    2.30
  -3  -1  -7    3.80    1.40
   3  -1   7    2.70    2.80
   3   1   7    0.00    2.80
  -3   1  -7    8.10    1.80
  -3   1  -7    3.90    1.30
  -3   1  -7    5.80    2.20
  -5  -1  -7   47.00    3.70
  -5  -1  -7   44.00    5.10
   5  -1   7   54.29    9.50
  -5  -1  -7   53.39    3.10
  -5   1  -7   57.49    3.80
  -5   1  -7   49.40    3.70
  -5   1  -7   48.70    2.90
  -7  -1  -7  132.59    5.70
  -7  -1  -7  122.59    5.00
  -7  -1  -7  130.19    6.80
  -7   1  -7  141.89    5.80
  -7   1  -7  127.99    5.10
  -9  -1  -7    0.50    2.30
  -9  -1  -7    4.80    1.70
  -9  -1  -7    4.50    2.10
  -9   1  -7    1.80    2.10
  -9   1  -7    2.70    1.40
 -11  -1  -7    2.50    2.30
 -11  -1  -7    3.20    2.00
 -11  -1  -7    4.50    1.80
 -11   1  -7    3.10    2.20
 -11   1  -7    3.10    1.90
 -13  -1  -7   57.99    4.70
 -13  -1  -7   55.39    4.10
 -13  -1  -7   47.40    3.70
 -13   1  -7   54.49    4.40
 -13   1  -7   49.30    3.90
 -15  -1  -7   40.90    3.80
 -15  -1  -7   40.60    4.40
 -15  -1  -7   41.70    3.70
 -15   1  -7   37.80    3.90
 -15   1  -7   44.80    3.90
 -17  -1  -7   31.20    3.20
 -17  -1  -7   30.60    4.00
 -17  -1  -7   30.90    3.30
 -17   1  -7   39.00    3.90
 -17   1  -7   27.20    3.60
 -19  -1  -7   12.80    3.20
 -19  -1  -7    5.00    2.10
 -19  -1  -7    4.90    1.70
 -19   1  -7    7.60    2.80
 -19   1  -7   11.40    3.70
 -21  -1  -7  106.09    4.50
 -34  -2   7   19.20    2.50
 -32  -2   7    1.60    2.50
 -32  -2   7   -0.60    1.40
 -32   2   7    2.90    2.30
 -30  -2   7    4.30    2.40
 -30   2   7    1.50    2.20
 -28  -2   7    1.10    2.10
 -28  -2   7    3.00    2.20
 -28   2   7    1.20    2.10
 -26  -2   7   98.69    5.90
 -26  -2   7  103.69    6.00
 -26  -2   7   92.19    5.20
 -26   2   7   94.59    5.50
 -26   2   7   89.19    5.10
 -24  -2   7   34.80    4.90
 -24  -2   7   28.40    3.60
 -24  -2   7   33.50    4.60
 -24   2   7   31.80    3.40
 -24   2   7   36.80    4.50
 -22  -2   7    2.70    2.40
 -22  -2   7    3.50    3.00
 -22  -2   7    1.40    2.00
 -22   2   7    3.00    2.50
 -22   2   7    3.10    1.80
 -20  -2   7   64.29    4.50
 -20  -2   7   75.29    5.30
 -20  -2   7   68.19    5.80
 -20  -2   7   69.89    4.50
 -20   2   7   72.49    5.20
 -20   2   7   65.99    3.80
  20   2  -7   54.59    6.60
 -18  -2   7   16.90    3.40
 -18  -2   7   18.00    4.50
 -18  -2   7   20.80    3.50
 -18  -2   7   21.00    3.40
  18   2  -7   16.50    3.50
 -18   2   7   18.80    4.30
 -18   2   7   21.10    2.60
 -16  -2   7  219.88    7.30
 -16  -2   7  222.48    8.10
 -16   2   7  216.48    7.10
  16   2  -7  209.98    7.50
 -14  -2   7   25.70    7.10
 -14  -2   7    6.90    2.20
 -14  -2   7   10.60    2.00
  14   2  -7    9.50    1.90
 -14   2   7    6.60    1.40
 -12  -2   7  114.69    4.50
 -12  -2   7  108.89    5.40
 -12  -2   7  120.69    8.50
  12  -2  -7  112.29    4.50
  12   2  -7  121.29    4.50
 -12   2   7  113.79    4.30
  10  -2  -7  293.97    9.00
 -10  -2   7  273.97    8.70
 -10  -2   7  278.47   11.60
 -10   2   7  291.17    8.60
  10   2  -7  290.47   12.80
  10   2  -7  294.77    8.80
 -10   2   7  288.07    8.60
  -8  -2   7  350.66   12.90
   8   2  -7  349.47   10.20
  -8   2   7  349.07   10.60
  -8   2   7  339.07   10.10
   8   2  -7  337.57   13.40
  -6  -2   7   24.30    4.60
  -6   2   7   28.40    3.60
   6   2  -7   28.50    2.30
  -6   2   7   29.60    2.80
   6   2  -7   30.80    5.90
  -4  -2   7  476.75   16.40
   4   2  -7  493.05   14.00
   4   2  -7  509.65   14.10
   4   2  -7  493.15   17.20
  -4   2   7  496.25   15.60
  -2  -2   7    2.00    2.30
   2  -2  -7    4.10    1.50
   2   2  -7    6.20    1.40
   2   2  -7    1.30    3.80
   2   2  -7    3.40    1.40
  -2   2   7    3.50    2.60
  -2   2   7    3.60    4.00
   0  -2  -7  183.68    6.10
   0  -2   7  184.88    9.90
   0   2  -7  170.88    6.50
   0   2  -7  181.48    6.00
   0   2   7  182.68   13.40
   0   2   7  181.58    9.60
   0   2  -7  177.18    6.10
   0   2  -7  156.28   12.60
  -2  -2  -7   76.79    3.60
   2  -2   7   86.59    9.50
  -2  -2  -7   79.59    4.90
  -2   2  -7   78.09    3.70
  -2   2  -7   75.79    3.60
  -2   2  -7   79.49    4.60
   2   2   7   67.39    9.40
  -4  -2  -7   39.70    2.70
  -4  -2  -7   47.40    4.30
  -4  -2  -7   49.70    3.80
   4  -2   7   46.20   12.00
  -4   2  -7   46.80    3.10
  -4   2  -7   46.00    3.30
  -4   2  -7   39.10    3.50
  -6  -2  -7   45.90    4.10
  -6  -2  -7   40.70    4.20
  -6  -2  -7   49.50    3.30
  -6   2  -7   41.80    3.20
  -6   2  -7   44.20    3.50
  -6   2  -7   40.90    3.90
  -8  -2  -7   91.99    4.40
  -8  -2  -7   94.79    5.00
  -8   2  -7   90.39    4.50
  -8   2  -7   84.79    4.90
  -8   2  -7   90.89    5.20
 -10  -2  -7  505.35   16.20
 -10  -2  -7  514.55   15.80
 -10  -2  -7  496.65   15.30
 -10   2  -7  522.65   15.50
 -10   2  -7  528.15   15.60
 -10   2  -7  509.45   15.60
 -12  -2  -7  117.49    5.70
 -12  -2  -7  120.79    5.50
 -12  -2  -7  116.29    6.00
 -12   2  -7  115.19    5.50
 -12   2  -7  120.99    6.00
 -14  -2  -7  106.19    5.40
 -14  -2  -7   96.19    5.60
 -14  -2  -7   94.69    4.90
 -14   2  -7  101.79    5.20
 -14   2  -7  105.39    5.70
 -16  -2  -7   85.89    4.60
 -16  -2  -7   78.59    4.50
 -16  -2  -7   88.99    5.00
 -16   2  -7   87.59    4.90
 -16   2  -7   89.49    5.60
 -18  -2  -7   -1.60    1.80
 -18  -2  -7   -0.10    2.10
 -18  -2  -7    1.00    1.50
 -18   2  -7   -1.90    3.10
 -20  -2  -7   97.19    4.20
 -20  -2  -7   96.89    4.20
 -31  -3   7    1.10    1.60
 -31  -3   7    3.00    1.80
 -31   3   7    1.80    1.90
 -29  -3   7   18.80    3.20
 -29  -3   7   19.30    3.10
  29   3  -7   21.00    3.70
 -29   3   7   15.80    3.10
 -27  -3   7   18.40    3.30
 -27  -3   7   24.80    3.90
 -27   3   7   26.80    3.60
 -25  -3   7    3.70    1.90
 -25  -3   7    5.40    2.60
 -25   3   7    5.00    2.20
 -25   3   7    1.50    2.10
 -23  -3   7    4.90    2.60
 -23  -3   7    0.40    2.30
 -23  -3   7    5.30    2.10
 -23   3   7   -0.40    2.10
 -23   3   7    1.50    1.90
 -21  -3   7    1.90    2.90
 -21  -3   7   -1.80    2.10
 -21  -3   7    1.00    2.30
 -21   3   7   -1.00    2.10
 -21   3   7    0.70    2.20
 -19  -3   7   90.49    6.60
 -19  -3   7   92.49    4.90
 -19  -3   7   84.39    4.90
 -19   3   7   92.99    5.20
 -19   3   7   90.79    4.50
 -17  -3   7  164.88    6.40
 -17  -3   7  152.38    8.20
 -17  -3   7  166.28    6.70
  17   3  -7  158.28    6.80
 -17   3   7  161.08    6.80
 -17   3   7  163.48    6.10
 -15  -3   7   -2.20    7.00
 -15  -3   7   -0.20    3.40
 -15  -3   7   -1.30    1.70
 -15   3   7    2.20    2.40
 -15   3   7    0.00    1.50
  15   3  -7    0.10    2.30
 -13  -3   7   13.10    2.60
 -13  -3   7   15.80    3.40
 -13   3   7   11.60    2.90
 -13   3   7   16.90    2.50
  13   3  -7   12.30    2.20
 -11  -3   7   36.70    2.90
 -11  -3   7   40.50    3.80
 -11  -3   7   37.40   11.00
  11   3  -7   37.20    3.00
 -11   3   7   35.80    2.90
  -9  -3   7  152.98    6.00
  -9  -3   7  141.99   12.20
  -9  -3   7  148.99    5.60
   9   3  -7  162.88    5.70
  -9   3   7  142.29    5.50
  -7  -3   7    1.60    4.50
  -7  -3   7   -1.20    2.20
   7  -3  -7    1.30    2.20
  -7  -3   7   -0.90    1.40
   7   3  -7    0.80    1.40
  -7   3   7    3.00    1.70
  -5  -3   7   46.00    3.70
  -5  -3   7   55.49    9.20
   5  -3  -7   40.20    3.40
   5   3  -7   51.19    3.10
  -3  -3   7  161.18   12.60
   3   3  -7  171.68    6.10
   1  -3  -7   29.50    4.80
   1  -3  -7   26.30    2.70
   1   3  -7   32.00    2.70
  -1  -3  -7    6.00    3.30
  -1  -3  -7   -2.60    3.30
  -1  -3  -7    1.70    1.50
  -1   3  -7   -0.40    1.50
  -1   3  -7    0.70    1.50
  -3  -3  -7   39.60    3.10
  -3  -3  -7   38.20    5.50
  -3  -3  -7   48.40    4.70
  -3   3  -7   41.80    3.10
  -3   3  -7   35.00    3.10
  -5  -3  -7    5.80    1.80
  -5  -3  -7    1.90    2.70
  -5  -3  -7    7.20    2.50
  -5   3  -7    2.90    1.70
  -5   3  -7    3.20    1.90
  -7  -3  -7  131.19    6.30
  -7  -3  -7  138.39    6.90
  -7  -3  -7  138.79    5.80
  -7   3  -7  139.99    5.90
  -7   3  -7  151.58    7.30
  -7   3  -7  140.89    6.60
  -9  -3  -7   42.20    3.70
  -9  -3  -7   42.00    3.90
  -9  -3  -7   38.00    4.60
  -9   3  -7   41.70    4.00
  -9   3  -7   46.60    4.90
  -9   3  -7   39.90    3.60
 -11  -3  -7   41.50    3.90
 -11  -3  -7   40.10    3.90
 -11  -3  -7   35.70    4.30
 -11   3  -7   53.29    4.50
 -11   3  -7   38.60    4.00
 -13  -3  -7   41.80    3.50
 -13  -3  -7   42.50    3.70
 -15  -3  -7    2.80    1.80
 -15  -3  -7    6.90    2.80
 -15  -3  -7    6.80    1.90
 -17  -3  -7    5.80    2.00
 -17  -3  -7    5.20    2.20
 -17  -3  -7    5.90    2.40
 -19  -3  -7   15.70    2.60
 -30  -4   7   49.70    3.20
 -30   4   7   48.10    3.20
 -28  -4   7   37.00    5.30
 -28  -4   7   37.10    4.10
  28   4  -7   38.10    3.90
 -28   4   7   43.80    3.10
 -26  -4   7   31.40    4.20
 -26  -4   7   26.20    4.40
  26   4  -7   26.70    3.60
 -26   4   7   32.20    3.40
 -26   4   7   19.90    2.80
 -24  -4   7   33.30    6.10
 -24  -4   7   24.80    4.90
  24   4  -7   44.70    3.90
 -24   4   7   41.90    3.60
 -22  -4   7    5.20    2.50
 -22  -4   7    0.30    3.00
 -22  -4   7    3.80    2.10
 -22   4   7    6.00    2.10
 -22   4   7    4.90    2.00
  22   4  -7    8.70    2.40
 -20  -4   7    9.80    2.20
 -20  -4   7    8.80    2.30
 -20   4   7   12.00    2.50
  20   4  -7   17.30    3.60
 -20   4   7   12.40    2.80
 -18  -4   7   57.19    4.40
 -18  -4   7   59.49    4.30
 -18   4   7   52.89    4.80
  18   4  -7   57.29    4.70
 -18   4   7   52.19    3.90
 -16  -4   7   20.40    3.30
 -16  -4   7   27.10    3.70
 -16   4   7   25.10    3.10
  16   4  -7   21.20    4.20
 -16   4   7   16.90    3.50
 -14  -4   7   16.70    3.50
 -14  -4   7   16.60    3.00
  14   4  -7   23.50    4.50
  14   4  -7   14.50    3.00
 -14   4   7   16.90    3.00
 -14   4   7   15.90    2.90
 -12  -4   7   14.10    3.40
 -12  -4   7   10.60    2.10
 -12   4   7   11.30    2.20
  12   4  -7   17.40    3.70
 -12   4   7   12.60    2.60
  12   4  -7   14.10    2.90
 -10  -4   7    2.00    2.20
 -10  -4   7    1.90    1.70
 -10   4   7   -2.10    1.80
  10   4  -7    1.50    2.10
  10   4  -7    3.80    2.40
 -10   4   7    0.90    2.50
  -8  -4   7  171.98    6.40
  -8  -4   7  174.28    7.10
   8   4  -7  164.88    6.50
  -8   4   7  162.78    7.40
   8   4  -7  171.48    7.50
  -8   4   7  163.28    6.50
  -6  -4   7   -0.70    1.50
   6  -4  -7   -1.30    2.30
  -6  -4   7    4.20    2.30
   6   4  -7    1.90    2.60
   6   4  -7    0.00    1.70
  -6   4   7    1.20    2.90
  -4  -4   7  156.88    6.20
  -4  -4   7  159.18    7.00
   4  -4  -7  171.38    6.40
   4   4  -7  161.68    7.40
  -4   4   7  148.59    8.30
   4   4  -7  162.68    6.40
  -2  -4   7   57.59    4.80
   2  -4  -7   60.49    3.90
  -2  -4   7   57.99    3.80
   2   4  -7   51.59    4.90
   2   4  -7   55.39    3.60
   0  -4  -7   18.00    2.90
   0  -4   7   18.80    4.70
   0   4  -7   15.30    2.80
   0   4  -7   23.90    4.90
  -2  -4  -7  136.19    7.90
  -2  -4  -7  125.79    5.60
   2  -4   7  136.29    6.60
  -2   4  -7  135.19    7.10
  -2   4  -7  126.09    6.30
  -4  -4  -7    2.60    3.00
  -4  -4  -7    1.60    1.70
   4  -4   7    2.90    3.00
  -4   4  -7    1.90    3.10
  -4   4  -7   -0.70    1.70
  -6  -4  -7   49.90    5.10
  -6  -4  -7   44.10    4.80
   6  -4   7   57.89    5.50
  -6  -4  -7   45.10    3.50
  -6   4  -7   42.20    4.00
  -8  -4  -7    9.60    2.70
  -8  -4  -7    2.30    2.50
  -8  -4  -7    9.20    2.70
  -8   4  -7   10.00    2.60
 -10  -4  -7   31.30    4.00
 -10  -4  -7   34.80    3.30
 -10  -4  -7   34.80    4.20
 -10   4  -7   32.90    4.10
 -12  -4  -7   10.20    2.30
 -12  -4  -7   21.00    3.50
 -12  -4  -7   18.20    2.90
 -12   4  -7   14.20    3.10
 -14  -4  -7    3.30    1.80
 -14  -4  -7    3.90    1.90
 -14  -4  -7    3.90    2.00
  14  -4   7    4.50    3.70
 -25  -5   7    1.50    1.60
 -25   5   7    1.40    1.20
  25   5  -7    3.00    1.80
 -23  -5   7   51.59    3.50
 -23  -5   7   36.60    5.40
 -23   5   7   49.20    3.10
  23   5  -7   56.39    3.70
 -23   5   7   45.20    3.60
 -21  -5   7   47.20    3.50
 -21  -5   7   52.79    4.40
 -21   5   7   49.90    4.00
 -21   5   7   42.70    3.40
  21   5  -7   44.80    3.70
 -19  -5   7   12.60    2.20
 -19  -5   7   15.10    3.30
 -19   5   7   15.80    3.70
 -17  -5   7   12.70    2.50
 -17  -5   7   15.00    2.60
 -17   5   7    9.10    2.30
  17   5  -7   13.10    3.10
 -17   5   7   12.30    3.00
 -15  -5   7   73.39    4.90
 -15  -5   7   77.49    4.60
 -15   5   7   72.29    4.40
 -15   5   7   67.89    4.80
  15   5  -7   82.19    4.80
 -13  -5   7    1.60    2.40
 -13  -5   7    0.80    2.00
  13   5  -7    1.20    2.00
 -13   5   7   -2.40    2.40
 -13   5   7   -1.00    2.00
 -11  -5   7   62.79    4.80
 -11  -5   7   71.79    4.40
  11   5  -7   66.59    6.60
  11   5  -7   73.19    5.80
 -11   5   7   68.19    4.80
 -11   5   7   56.59    5.10
  -9  -5   7  242.18    8.80
  -9  -5   7  253.97    9.20
   9   5  -7  238.08    8.90
   9   5  -7  243.28    9.50
  -9   5   7  242.38    9.00
  -7  -5   7    6.70    2.70
  -7  -5   7    4.80    2.20
   7   5  -7    8.00    2.50
  -7   5   7    6.60    2.50
   7   5  -7    5.60    2.30
   5  -5  -7  288.87    9.80
  -5  -5   7  285.87   10.20
  -5  -5   7  267.07    9.50
  -5   5   7  277.47    9.90
   5   5  -7  269.67    9.90
   5   5  -7  283.87    9.70
  -3  -5   7   10.90    3.10
  -3  -5   7   12.00    3.30
   3  -5  -7   20.40    3.60
  -3   5   7   11.10    3.10
   3   5  -7    9.80    2.50
   3   5  -7   11.00    2.40
  -1  -5   7   10.80    4.20
   1  -5  -7    3.10    2.20
  -1  -5   7    3.90    1.90
   1   5  -7    4.90    1.90
   1   5  -7    4.30    2.30
   1  -5   7    2.50    2.10
  -1  -5  -7    3.70    2.00
  -1   5  -7    0.90    2.20
  -1   5  -7    4.30    2.10
   3  -5   7   35.30    3.80
  -3  -5  -7   34.40    3.40
  -3   5  -7   34.70    3.50
  -3   5  -7   40.60    4.20
  -5  -5  -7   43.40    3.50
   5  -5   7   31.20    3.80
  -5   5  -7   38.60    4.70
  -5   5  -7   39.70    4.50
   7  -5   7   -1.90    2.80
  -7  -5  -7   -1.60    1.90
  -7   5  -7    0.80    2.10
  -9  -5  -7    0.30    1.90
   9  -5   7    3.00    2.60
  -9   5  -7   -2.60    2.20
 -20   6   7    7.00    1.80
  20   6  -7    5.20    1.50
 -18  -6   7   47.40    4.00
 -18   6   7   46.70    2.80
  18   6  -7   51.09    3.30
 -16  -6   7   -4.20    1.80
 -16  -6   7   -2.20    2.10
 -16   6   7    1.00    1.30
  16   6  -7    0.10    1.50
 -14  -6   7   21.00    3.30
  14   6  -7   16.10    2.70
 -14   6   7   20.60    2.60
 -12  -6   7    2.70    2.90
 -12  -6   7   -0.50    1.80
 -12   6   7   -1.10    1.40
 -10  -6   7   29.40    3.40
 -10   6   7   26.10    3.10
  10   6  -7   24.40    3.20
  -8  -6   7    4.40    1.90
  -8   6   7    7.30    2.10
   8   6  -7    6.60    1.70
  -6  -6   7    2.70    1.90
  -6   6   7    6.10    2.10
   6   6  -7    3.40    1.90
   6   6  -7    3.30    3.30
  -4  -6   7  130.39    5.80
   4   6  -7  124.19    6.10
   4   6  -7  127.59    5.50
  -4   6   7  135.79    6.30
  -2  -6   7   10.40    2.60
   2   6  -7   11.50    2.70
   2   6  -7   13.90    3.00
   0  -6  -7    9.90    3.10
   0  -6   7   13.70    2.50
   0   6  -7   10.70    2.70
   0   6  -7   10.90    2.40
  -2  -6  -7   32.10    5.20
   2  -6   7   28.40    3.80
  -2   6  -7   41.60    3.40
  -2   6  -7   31.70    3.80
   4  -6   7    2.80    2.60
  -4   6  -7    2.00    2.10
  -4   6  -7    1.00    2.30
 -34   0   8   25.00    4.70
 -34   0   8   24.30    3.40
 -32   0   8   75.09    4.90
 -32   0   8   64.29    4.50
 -30   0   8    3.50    2.40
 -30   0   8    3.70    2.40
 -28   0   8   19.00    4.50
 -28   0   8   28.50    4.30
 -26   0   8  268.27    9.90
 -26   0   8  263.37   10.10
 -24   0   8   20.10    4.10
 -22   0   8  504.45   15.60
 -22   0   8  491.75   15.80
 -20   0   8 2263.77   62.09
 -20   0   8 2281.87   62.29
 -20   0   8 2380.46   68.89
 -18   0   8   33.10    8.00
 -16   0   8  332.17   12.90
  16   0  -8  298.97   13.30
  14   0  -8  212.38    9.80
 -14   0   8  240.78    9.50
  12   0  -8  185.88    8.10
 -12   0   8  176.38    7.60
 -10   0   8  815.42   24.60
  10   0  -8  867.91   24.90
   8   0  -8  506.95   14.20
  -8   0   8  501.05   15.90
   8   0  -8  518.65   16.10
   6   0  -8    2.80    1.60
   6   0  -8    4.50    1.40
  -6   0   8    2.40    1.60
  -4   0   8   31.50    3.60
   4   0  -8   34.00    4.80
   2   0  -8  425.26   15.80
  -2   0   8  448.06   14.90
   2   0  -8  425.46   12.30
   0   0  -8 2316.17   60.39
   0   0   8 2384.06   63.69
   0   0  -8 2156.68   66.29
  -2   0  -8  155.88    6.00
   2   0   8  147.49    9.30
  -2   0  -8  149.39    5.30
  -4   0  -8  317.47   10.30
  -4   0  -8  325.67    9.90
  -6   0  -8 2779.32   73.19
  -6   0  -8 2636.14   72.39
  -6   0  -8 2754.32   72.59
  -8   0  -8  368.26   11.80
  -8   0  -8  351.96   11.40
  -8   0  -8  379.36   12.60
 -10   0  -8    1.60    2.00
 -10   0  -8   -0.10    1.70
 -10   0  -8    0.70    2.60
 -12   0  -8   37.60    3.60
 -12   0  -8   34.60    3.20
 -12   0  -8   45.10    5.30
 -14   0  -8   26.40    3.10
 -14   0  -8   22.30    3.60
 -14   0  -8   21.40    4.40
 -16   0  -8   34.50    3.60
 -16   0  -8   28.80    4.70
 -16   0  -8   40.60    3.60
 -18   0  -8   -0.90    1.70
 -18   0  -8    0.30    2.10
 -20   0  -8   84.19    4.20
 -35  -1   8   51.39    3.40
 -33  -1   8    5.00    1.70
 -33   1   8    2.90    4.50
 -33   1   8    9.50    2.40
 -31  -1   8    2.30    2.40
 -31  -1   8    0.10    2.00
 -31   1   8   -1.20    2.40
 -31   1   8    1.70    2.40
 -29  -1   8    1.10    2.60
 -29  -1   8   -1.30    2.10
 -29  -1   8    0.50    2.90
 -29   1   8    0.00    2.80
 -29   1   8   -0.30    2.20
 -27  -1   8   -2.30    2.60
 -27  -1   8    2.30    2.70
 -27  -1   8    2.10    2.50
 -27   1   8   -3.40    2.70
 -27   1   8   -1.70    2.30
 -25  -1   8   52.49    4.70
 -25  -1   8   42.80    4.50
 -25  -1   8   49.40    5.10
 -25   1   8   45.60    4.60
 -25   1   8   39.50    3.80
 -25   1   8   49.80    5.00
 -23  -1   8  183.48    7.20
 -23  -1   8  172.78    7.70
 -23  -1   8  168.08    7.30
 -23   1   8  167.68    7.40
 -23   1   8  171.18    8.20
 -23   1   8  177.78    6.60
  23   1  -8  180.38    6.80
 -21  -1   8   29.70    4.70
 -21  -1   8   17.60    4.40
 -21  -1   8   19.60    4.20
 -21   1   8   24.10    3.70
  21   1  -8   17.40    3.10
 -21   1   8   20.90    4.60
 -21   1   8   19.60    2.50
 -19  -1   8  163.28    6.60
 -19  -1   8  154.38    7.20
 -19   1   8  164.78    5.80
 -19   1   8  131.39   12.80
 -19   1   8  168.78    9.30
  19   1  -8  164.58    5.80
  17  -1  -8   61.59    9.00
 -17  -1   8   66.69    5.10
 -17  -1   8   88.39    9.00
  17   1  -8   73.79    3.60
 -17   1   8   75.89    8.30
 -17   1   8   81.29    3.60
  15  -1  -8 1333.87   38.40
 -15  -1   8 1351.76   39.80
 -15   1   8 1375.76   36.20
 -15   1   8 1350.26   38.20
  15   1  -8 1334.97   36.20
  13  -1  -8  317.27   11.40
 -13  -1   8  329.27   12.40
  13   1  -8  317.97    9.50
 -13   1   8  318.97    9.50
  13   1  -8  308.67   12.90
 -13   1   8  332.77   11.20
 -11  -1   8   37.70    4.40
  11  -1  -8   37.50    4.00
 -11   1   8   37.10    3.80
  11   1  -8   41.00    2.50
  11   1  -8   37.90    5.20
 -11   1   8   40.70    2.50
   9  -1  -8 2516.05   65.99
  -9  -1   8 2293.47   66.69
   9   1  -8 2563.24   67.09
  -9   1   8 2405.36   64.29
   9   1  -8 2427.86   64.39
  -9   1   8 2473.85   65.79
   7  -1  -8  113.89    5.90
   7   1  -8  105.99    6.30
  -7   1   8  106.59    5.60
   7   1  -8  107.59    4.10
  -5  -1   8 1800.52   48.40
   5  -1  -8 1666.23   48.00
   5   1  -8 1665.43   45.70
   5   1  -8 1713.53   48.40
   5   1  -8 1784.22   45.90
  -5   1   8 1737.83   47.70
  -3  -1   8  200.38    8.90
   3  -1  -8  199.98    6.50
   3  -1  -8  208.78   10.00
   3   1  -8  198.68    6.40
   3   1  -8  204.78    6.50
  -3   1   8  204.18    8.60
   3   1  -8  195.78    9.90
  -1  -1   8  770.02   24.10
   1  -1  -8  762.92   21.00
   1   1  -8  732.63   25.30
  -1   1   8  796.22   24.20
   1   1  -8  771.42   21.10
   1   1  -8  766.72   21.10
  -1  -1  -8  206.88    6.70
   1  -1   8  217.08   11.10
  -1  -1  -8  199.18    7.60
  -1   1  -8  212.28    6.80
  -1   1  -8  209.98    6.90
  -1   1  -8  201.38    7.30
   1   1   8  202.78   10.70
  -3  -1  -8    8.90    1.70
  -3  -1  -8    6.10    3.00
   3  -1   8    4.10    5.00
  -3  -1  -8    9.10    2.30
  -3   1  -8   11.30    2.30
   3   1   8    3.50    4.40
  -3   1  -8    7.80    1.50
  -3   1  -8    8.90    2.10
  -5  -1  -8   29.70    4.00
  -5  -1  -8   26.00    2.50
  -5  -1  -8   25.80    3.30
  -5   1  -8   30.90    4.00
  -5   1  -8   23.70    3.50
  -5   1  -8   24.20    2.40
  -7  -1  -8  335.77   11.10
  -7  -1  -8  351.56   11.20
  -7  -1  -8  358.56   11.80
  -7   1  -8  338.87   11.20
  -7   1  -8  350.46   10.90
  -9  -1  -8   50.89    4.70
  -9  -1  -8   49.99    3.40
  -9  -1  -8   42.20    4.00
  -9   1  -8   48.90    3.40
  -9   1  -8   47.80    4.00
 -11  -1  -8   22.40    2.90
 -11  -1  -8   27.10    4.20
 -11  -1  -8   28.40    3.40
 -11   1  -8   25.40    3.20
 -11   1  -8   28.80    3.70
 -13  -1  -8  163.88    6.60
 -13  -1  -8  165.18    6.70
 -13  -1  -8  164.98    7.30
 -13   1  -8  156.78    6.60
 -13   1  -8  156.88    6.60
 -15  -1  -8  102.39    5.00
 -15  -1  -8   96.49    5.60
 -15  -1  -8  100.79    5.00
 -15   1  -8   98.69    5.20
 -15   1  -8  105.39    5.10
 -17  -1  -8   92.99    5.00
 -17  -1  -8   91.49    4.60
 -17  -1  -8   81.19    4.40
 -17   1  -8   97.99    5.00
 -17   1  -8   92.49    4.80
 -19  -1  -8    2.70    2.00
 -19  -1  -8    4.10    1.60
 -19   1  -8    4.90    2.40
 -34  -2   8    4.70    1.70
 -34   2   8   -3.50    3.20
 -32  -2   8   68.99    4.70
 -32  -2   8   73.79    5.00
 -32   2   8   66.59    4.30
 -30  -2   8   62.09    4.60
 -30  -2   8   55.59    4.30
 -30   2   8   64.39    4.30
 -28  -2   8  129.29    6.00
 -28  -2   8  131.09    6.50
 -28  -2   8  119.29    6.30
 -28   2   8  123.69    6.20
 -28   2   8  123.79    5.80
 -26  -2   8   53.69    4.10
 -26  -2   8   50.59    4.80
 -26  -2   8   53.69    4.90
 -26   2   8   57.09    4.20
 -26   2   8   49.60    4.60
 -24  -2   8   34.20    4.30
 -24  -2   8   42.10    5.00
 -24  -2   8   36.80    3.80
 -24   2   8   24.30    4.20
 -24   2   8   27.90    3.30
 -22  -2   8  135.19    6.60
 -22  -2   8  135.69    6.30
 -22  -2   8  111.29    7.20
 -22   2   8  139.79    6.40
 -22   2   8  139.89    5.70
 -20  -2   8   33.90    4.90
 -20  -2   8   24.80    5.10
 -20  -2   8   30.30    3.60
  20   2  -8   35.40    3.90
 -20   2   8   36.60    4.50
 -20   2   8   32.40    3.40
 -18  -2   8    1.80    3.10
 -18  -2   8    8.10    3.30
 -18  -2   8    4.70    2.00
  18   2  -8    1.90    2.20
 -18   2   8   10.10    2.10
 -18   2   8    4.90    2.60
 -16  -2   8   74.39    4.00
 -16  -2   8   72.49    4.50
 -16   2   8   70.89    3.50
  16   2  -8   63.39    3.70
 -14  -2   8  106.99    4.90
 -14  -2   8   96.29    9.50
 -14  -2   8  105.79    4.60
 -14   2   8  111.09    4.30
 -12  -2   8  976.10   26.30
 -12  -2   8  975.50   30.20
  12  -2  -8  947.61   26.80
 -12  -2   8  975.40   26.90
 -12   2   8  942.81   26.50
  12   2  -8  988.50   26.40
 -12   2   8  956.30   26.30
 -10  -2   8   21.20    3.70
  10  -2  -8   16.20    4.40
 -10  -2   8   16.90    2.60
 -10  -2   8   19.40    5.70
  10   2  -8   18.60    2.20
 -10   2   8   15.40    3.50
 -10   2   8   17.30    2.30
  -8  -2   8 3922.71  112.39
  -8   2   8 4276.07  110.49
   8   2  -8 4313.07  109.49
  -8   2   8 4257.87  109.29
   8   2  -8 4112.99  112.89
  -6  -2   8  692.53   21.80
   6  -2  -8  645.04   18.60
  -6   2   8  649.93   18.50
  -6   2   8  690.73   20.30
   6   2  -8  679.23   18.60
   6   2  -8  658.93   18.70
   6   2  -8  681.63   22.60
   4  -2  -8   64.29    3.40
  -4  -2   8   67.89    6.80
   4   2  -8   61.09    3.10
  -4   2   8   56.49    7.00
   4   2  -8   65.49    3.20
   4   2  -8   62.29    8.80
  -2  -2   8  632.24   20.80
   2  -2  -8  589.84   16.80
   2   2  -8  579.74   17.20
   2   2  -8  605.34   16.90
  -2   2   8  608.64   20.30
   2   2  -8  568.44   16.80
   0  -2   8    0.40    4.50
   0  -2  -8    3.40    3.00
   0  -2  -8    1.20    1.30
   0   2  -8    0.90    1.90
   0   2  -8    3.20    1.70
   0   2   8    3.40    4.50
   0   2  -8    2.20    1.40
  -2  -2  -8   18.00    3.10
  -2  -2  -8   14.70    3.70
  -2  -2  -8   19.30    2.50
   2  -2   8   16.90    6.30
  -2   2  -8   17.10    2.60
  -2   2  -8   14.70    2.30
  -2   2  -8   15.10    3.40
  -4  -2  -8   -0.90    2.60
  -4  -2  -8    1.40    1.60
  -4  -2  -8   -1.30    2.10
  -4   2  -8    2.70    1.70
  -4   2  -8    2.70    1.60
  -4   2  -8   -0.20    2.00
  -6  -2  -8   13.60    2.80
  -6  -2  -8   17.00    3.40
  -6  -2  -8   19.30    2.60
  -6   2  -8   17.50    2.60
  -6   2  -8   17.50    3.40
  -6   2  -8   14.00    3.50
  -8  -2  -8  511.75   16.20
  -8  -2  -8  497.15   15.20
  -8  -2  -8  503.05   15.50
  -8   2  -8  522.35   15.50
  -8   2  -8  522.65   15.70
  -8   2  -8  502.45   15.30
 -10  -2  -8  140.69    6.20
 -10  -2  -8  139.49    6.00
 -10  -2  -8  139.39    6.80
 -10   2  -8  144.19    6.00
 -10   2  -8  143.19    6.40
 -12  -2  -8  283.77    9.40
 -12  -2  -8  256.57   11.20
 -12  -2  -8  281.27   10.20
 -12   2  -8  288.67    9.50
 -12   2  -8  273.37   10.30
 -14  -2  -8   17.20    3.10
 -14  -2  -8   18.80    3.40
 -14  -2  -8   18.10    2.90
 -14   2  -8   29.00    4.00
 -14   2  -8   20.30    3.30
 -16  -2  -8  208.38    7.70
 -16  -2  -8  207.78    7.40
 -16  -2  -8  195.38    7.20
 -16   2  -8  214.38    7.70
 -16   2  -8  193.18    8.00
 -18  -2  -8  108.89    4.70
 -18  -2  -8  122.59    4.70
 -33  -3   8    0.10    1.50
 -31  -3   8   25.30    3.30
 -31  -3   8   23.30    3.00
  31   3  -8   23.60    5.20
 -31   3   8   22.60    3.00
 -29  -3   8   34.00    3.50
 -29  -3   8   38.60    3.70
 -29   3   8   39.80    3.70
 -27  -3   8   29.30    4.60
 -27  -3   8   36.50    3.50
 -27   3   8   30.50    3.60
 -27   3   8   37.00    3.70
 -25  -3   8   35.50    4.50
 -25   3   8   29.80    3.50
 -25   3   8   36.00    3.90
 -23  -3   8  707.63   21.10
 -23  -3   8  715.53   21.60
 -23  -3   8  735.43   22.00
 -23   3   8  770.82   22.60
 -23   3   8  730.03   21.60
 -21  -3   8    1.30    2.00
 -21  -3   8    5.60    2.50
 -21  -3   8   -2.10    2.80
 -21   3   8    0.30    2.00
 -21   3   8   -1.00    1.80
 -19  -3   8  376.06   13.10
 -19  -3   8  377.26   11.90
 -19  -3   8  384.56   12.40
 -19   3   8  387.06   12.00
 -19   3   8  386.76   12.60
 -17  -3   8  381.16   12.10
 -17  -3   8  362.26   13.20
 -17  -3   8  374.46   11.60
 -17   3   8  363.16   11.50
  17   3  -8  362.66   11.60
 -17   3   8  384.26   12.30
 -15  -3   8   53.99    3.80
 -15  -3   8   48.90    3.90
 -15   3   8   56.49    4.90
  15   3  -8   52.39    3.70
 -15   3   8   55.69    3.30
 -13  -3   8    0.90    1.50
 -13  -3   8    1.20    2.10
 -13   3   8    0.70    2.70
 -13   3   8    0.50    1.50
  13   3  -8   -0.50    1.60
 -11  -3   8  135.69    5.80
 -11  -3   8  130.89    5.20
 -11  -3   8  126.59   18.40
 -11   3   8  131.79    5.10
  11   3  -8  127.79    5.30
  -9  -3   8   14.80    3.30
  -9  -3   8   20.60    6.40
  -9  -3   8   23.10    2.70
   9   3  -8   24.30    2.60
  -9   3   8   29.70    3.10
  -7  -3   8    0.90    2.10
  -7  -3   8    8.30    5.60
   7  -3  -8    4.10    2.30
  -7   3   8    1.90    2.00
   7   3  -8    0.30    1.50
  -5  -3   8   27.30    3.50
   5  -3  -8   13.30    2.30
  -5  -3   8   11.50    6.30
   5   3  -8   16.80    2.50
   3  -3  -8  876.91   25.90
   3  -3  -8  901.01   24.50
  -3  -3   8  885.91   30.90
   3   3  -8  877.41   24.70
   1  -3  -8   91.09    6.40
   1  -3  -8   81.69    4.10
   1   3  -8   83.39    4.20
  -1  -3  -8   -0.90    3.00
  -1  -3  -8   -2.20    1.50
  -1  -3  -8   -0.80    3.20
  -1   3  -8    0.30    1.50
  -1   3  -8   -0.20    1.50
  -3  -3  -8 1323.37   36.90
  -3  -3  -8 1318.47   36.20
  -3  -3  -8 1326.67   36.00
  -3   3  -8 1309.27   36.10
  -3   3  -8 1292.57   36.10
  -5  -3  -8  900.31   25.50
  -5  -3  -8  887.81   26.10
  -5  -3  -8  858.31   25.20
  -5   3  -8  911.11   25.50
  -5   3  -8  927.21   25.50
  -7  -3  -8   75.89    4.90
  -7  -3  -8   77.59    5.30
  -7  -3  -8   75.29    4.40
  -7   3  -8   74.49    4.70
  -7   3  -8   75.49    4.30
  -9  -3  -8  145.29    6.00
  -9  -3  -8  145.59    6.30
  -9  -3  -8  137.49    6.70
  -9   3  -8  134.09    6.40
  -9   3  -8  139.69    6.10
 -11  -3  -8  103.99    5.40
 -11  -3  -8  107.59    5.10
 -11  -3  -8  108.89    5.60
 -11   3  -8  106.89    5.30
 -11   3  -8  105.49    6.50
 -13  -3  -8    4.60    1.90
 -13  -3  -8    3.70    1.80
 -13  -3  -8    5.20    2.00
 -15  -3  -8    3.40    1.80
 -15  -3  -8    0.60    1.60
 -15  -3  -8    1.70    2.00
 -17  -3  -8    3.40    1.70
 -30  -4   8   10.80    1.90
 -30   4   8   12.50    2.30
 -28  -4   8   13.70    2.80
 -28   4   8    9.60    2.50
  28   4  -8   13.30    3.10
 -28   4   8   14.70    2.50
 -26  -4   8  164.08    7.20
 -26  -4   8  177.68    8.30
 -26   4   8  161.38    6.40
 -26   4   8  150.98    6.20
  26   4  -8  168.78    6.60
 -24  -4   8   -1.10    1.50
 -24  -4   8    0.70    3.50
 -24  -4   8    3.30    3.00
  24   4  -8    0.80    2.00
 -24   4   8    1.00    1.80
 -24   4   8   -0.30    1.60
 -22  -4   8  229.68    8.70
 -22  -4   8  244.78    8.60
 -22  -4   8  223.38    9.50
 -22   4   8  224.28    8.40
 -22   4   8  236.38    8.30
  22   4  -8  232.28    8.80
 -20  -4   8   33.10    4.10
 -20  -4   8   34.40    4.00
  20   4  -8   40.90    4.10
 -20   4   8   43.20    4.10
 -20   4   8   38.90    3.70
 -18  -4   8  560.34   17.40
 -18  -4   8  610.44   18.00
 -18   4   8  600.74   17.50
  18   4  -8  585.24   18.00
 -18   4   8  580.54   17.80
 -16  -4   8  266.87    9.50
 -16  -4   8  271.77    9.80
 -16   4   8  278.17    9.90
  16   4  -8  283.67   10.10
  16   4  -8  283.37   10.00
 -16   4   8  272.47    9.40
 -14  -4   8    4.00    3.50
 -14  -4   8   -1.00    2.00
  14   4  -8   -1.30    2.40
  14   4  -8   -0.10    2.40
 -14   4   8   -2.40    1.80
 -14   4   8   -0.70    2.30
 -12  -4   8   67.39    4.80
 -12  -4   8   75.49    4.20
  12   4  -8   53.09    6.20
 -12   4   8   70.89    4.30
  12   4  -8   71.59    4.50
 -12   4   8   70.19    5.20
 -10  -4   8  221.48    8.50
 -10  -4   8  224.58    8.90
  10   4  -8  223.98    8.20
 -10   4   8  235.18    9.00
 -10   4   8  236.88    8.10
  10   4  -8  219.78    8.80
  -8  -4   8   64.79    3.90
  -8  -4   8   59.39    4.70
   8   4  -8   60.29    5.00
  -8   4   8   49.60    5.80
  -8   4   8   68.29    4.90
   8   4  -8   64.09    4.00
   6  -4  -8   74.39    4.70
  -6  -4   8   67.99    4.10
  -6  -4   8   59.09    4.50
   6   4  -8   62.19    4.00
   6   4  -8   59.69    5.30
  -6   4   8   72.19    6.20
   4  -4  -8  118.09    5.40
  -4  -4   8  119.59    5.80
  -4  -4   8  116.49    6.80
   4   4  -8  115.19    5.40
   4   4  -8  116.19    6.50
  -2  -4   8  674.73   19.40
   2  -4  -8  657.83   18.80
   2   4  -8  628.34   20.60
   2   4  -8  639.04   19.10
   0  -4   8    1.60    2.70
   0  -4  -8   -2.20    1.80
   0   4  -8    2.60    1.70
   0   4  -8    9.30    3.10
   2  -4   8  297.67   10.40
  -2  -4  -8  305.07   11.10
  -2  -4  -8  292.57    9.90
  -2   4  -8  295.17   10.10
  -2   4  -8  291.67   10.80
  -4  -4  -8  409.16   13.40
   4  -4   8  401.66   12.90
  -4  -4  -8  384.96   12.40
  -4   4  -8  394.06   12.70
  -6  -4  -8  125.49    5.60
  -6  -4  -8  124.39    6.30
  -6  -4  -8  140.39    6.80
   6  -4   8  123.19    6.90
  -6   4  -8  126.29    5.80
  -8  -4  -8   53.59    4.90
  -8  -4  -8   47.00    4.40
  -8   4  -8   54.29    4.10
 -10  -4  -8    2.00    2.10
 -10  -4  -8    3.10    2.00
 -10  -4  -8    2.40    2.30
 -10   4  -8    3.70    2.70
 -12  -4  -8    5.40    1.80
 -12  -4  -8    5.60    2.60
 -14  -4  -8    1.20    2.90
 -14  -4  -8    4.60    2.40
 -27  -5   8    7.10    1.70
 -27   5   8   13.40    1.90
 -25  -5   8    1.60    1.50
 -25   5   8   -0.80    1.20
  25   5  -8   -0.10    1.60
 -23  -5   8   -1.10    3.00
 -23  -5   8   11.10    2.60
 -23   5   8    4.70    1.50
 -23   5   8   15.70    3.00
  23   5  -8    4.40    2.10
 -21  -5   8    0.00    2.40
 -21  -5   8    1.10    2.00
 -21   5   8   -0.30    2.00
  21   5  -8   -1.70    2.40
 -21   5   8    2.60    1.70
 -19  -5   8    3.50    2.30
 -19  -5   8    2.90    2.10
 -19   5   8    4.20    2.20
 -17  -5   8    5.20    2.20
 -17  -5   8    6.20    2.30
 -17   5   8    4.70    1.80
 -17   5   8    4.40    2.20
  17   5  -8    4.40    1.90
 -15  -5   8   16.00    2.60
 -15  -5   8   18.40    3.70
 -15   5   8   13.40    3.20
  15   5  -8   14.80    3.30
 -15   5   8   18.60    3.80
 -13  -5   8   90.39    5.50
 -13  -5   8   90.69    5.00
 -13   5   8   86.49    5.30
  13   5  -8   83.69    5.20
 -13   5   8   91.29    5.10
  13   5  -8  114.99    9.30
 -11  -5   8  127.79    5.90
 -11  -5   8  119.29    6.00
  11   5  -8  123.29    6.10
  11   5  -8  131.49    6.30
 -11   5   8  135.69    6.80
 -11   5   8  126.29    6.20
  -9  -5   8  279.47    9.80
  -9  -5   8  279.17    9.60
   9   5  -8  276.47   10.00
  -9   5   8  264.07    9.80
   9   5  -8  279.37    9.60
  -7  -5   8  170.18    7.30
   7   5  -8  172.38    6.90
  -7   5   8  162.78    7.30
   7   5  -8  171.78    7.40
  -5  -5   8  122.89    6.40
   5  -5  -8  124.89    6.40
  -5  -5   8  115.59    5.60
  -5   5   8  125.59    6.80
   5   5  -8  123.89    5.80
   5   5  -8  126.59    6.20
  -3  -5   8    0.30    1.80
  -3  -5   8    2.10    3.40
   3  -5  -8    3.10    2.50
   3   5  -8    0.70    2.10
   3   5  -8   -0.60    2.10
  -1  -5   8   14.70    3.20
   1  -5  -8   11.20    2.50
  -1  -5   8   15.30    3.70
   1   5  -8   12.00    2.60
   1   5  -8   14.20    3.20
  -1  -5  -8   -0.50    1.90
   1  -5   8    3.60    2.10
  -1   5  -8    3.10    2.20
  -1   5  -8    7.80    2.30
   3  -5   8   44.80    3.90
  -3  -5  -8   57.99    4.10
  -3   5  -8   45.90    4.90
  -3   5  -8   52.59    4.00
  -5  -5  -8   27.70    3.30
   5  -5   8   14.40    3.30
  -7  -5  -8   10.30    2.20
   7  -5   8   10.00    2.50
  -7   5  -8    8.00    2.40
  -9  -5  -8   19.70    3.30
   9  -5   8   15.50    2.90
 -20  -6   8   20.40    3.50
 -20   6   8   19.00    2.10
  20   6  -8   16.60    3.10
 -18  -6   8   81.29    4.40
 -18   6   8   72.59    3.70
 -16  -6   8   86.89    4.70
 -16  -6   8   83.29    4.60
  16   6  -8   87.29    4.10
 -16   6   8   84.79    3.90
 -14  -6   8  103.79    4.90
  14   6  -8   96.19    5.10
 -14   6   8   93.99    4.70
 -12  -6   8    4.40    2.00
 -12  -6   8    6.00    3.00
 -12   6   8    4.20    1.60
  12   6  -8    3.50    1.80
 -10  -6   8   65.69    4.30
 -10  -6   8   92.79    6.50
 -10   6   8   64.49    4.00
  10   6  -8   68.29    4.00
   8   6  -8    4.00    1.60
   8   6  -8    2.40    3.80
  -8   6   8    4.80    2.00
  -6  -6   8   94.49    6.70
   6   6  -8  105.79    5.90
  -6   6   8  104.79    5.40
   6   6  -8  105.99    4.80
  -4  -6   8  195.48    7.00
   4   6  -8  183.48    7.20
   4   6  -8  175.18    6.80
  -2  -6   8    8.80    2.30
   2   6  -8   10.80    2.70
   2   6  -8    9.00    1.70
   0  -6   8   39.90    3.70
   0   6  -8   45.60    3.50
   0   6  -8   46.80    4.10
   2  -6   8  100.79    5.00
  -2   6  -8   90.49    5.00
  -2   6  -8   93.59    4.90
 -36   0   9    2.60    2.00
 -34   0   9    0.80    1.90
 -34   0   9   -1.40    2.30
 -32   0   9   -2.50    1.90
 -32   0   9    1.50    2.20
 -30   0   9   -2.00    2.20
 -30   0   9   -2.20    2.50
 -28   0   9    1.90    2.70
 -28   0   9   -0.20    2.40
  28   0  -9    1.20    3.00
 -26   0   9   -1.10    2.40
 -26   0   9   -1.40    2.40
 -24   0   9   -2.10    2.30
 -24   0   9   -1.40    2.40
 -22   0   9    0.70    2.70
 -22   0   9   -1.40    2.60
 -20   0   9   -2.50    2.70
 -20   0   9    0.90    2.60
 -20   0   9    4.00    6.70
 -18   0   9   -1.00    3.60
 -16   0   9    2.80    3.00
  16   0  -9   -0.30    3.40
 -14   0   9    1.30    2.30
  14   0  -9    1.70    2.70
  12   0  -9   -0.50    2.20
 -12   0   9   -0.40    1.50
  10   0  -9   -1.80    1.90
  -8   0   9   -3.10    1.70
   8   0  -9   -3.10    1.90
   8   0  -9   -3.50    1.30
   6   0  -9    0.90    2.30
  -6   0   9   -0.70    1.40
   6   0  -9    1.70    1.50
   4   0  -9    0.00    2.80
   4   0  -9    1.20    1.60
   4   0  -9    0.20    1.70
  -4   0   9   -2.20    1.80
   2   0  -9   -0.60    2.00
  -2   0   9   -0.50    2.40
   2   0  -9   -1.10    1.30
   0   0  -9    3.80    2.00
   0   0   9    1.20    3.10
   0   0  -9    2.00    1.30
  -2   0  -9   -1.30    1.70
  -2   0  -9    3.10    1.40
  -4   0  -9    1.70    1.50
  -4   0  -9   -0.80    3.20
  -4   0  -9    0.80    1.70
  -6   0  -9    0.50    3.00
  -6   0  -9   -1.00    1.70
  -6   0  -9   -3.50    1.40
  -8   0  -9    0.20    1.70
  -8   0  -9    0.20    2.70
  -8   0  -9    1.80    1.70
 -10   0  -9   -0.40    2.00
 -10   0  -9    1.50    1.60
 -10   0  -9    4.70    2.80
 -12   0  -9    1.60    1.90
 -12   0  -9   -1.20    1.50
 -12   0  -9   -0.10    2.70
 -14   0  -9   -1.60    1.60
 -14   0  -9   -1.60    2.50
 -14   0  -9    1.30    2.00
 -16   0  -9    0.10    1.60
 -16   0  -9   -2.90    2.00
 -18   0  -9   -0.70    1.70
 -35  -1   9  176.48    6.40
 -35   1   9  176.48    6.50
 -33  -1   9    4.60    2.20
 -33  -1   9    1.70    1.60
 -33   1   9    2.10    2.00
 -33   1   9    8.10    2.70
 -31  -1   9   42.60    5.40
 -31  -1   9   47.30    4.30
 -31   1   9   50.89    4.90
 -29  -1   9  242.18    9.10
 -29  -1   9  235.78    9.40
 -29  -1   9  234.78    9.20
 -29   1   9  241.68    9.30
 -29   1   9  235.68    8.90
 -27  -1   9  412.16   13.90
 -27  -1   9  401.46   13.20
 -27  -1   9  424.56   13.70
 -27   1   9  408.46   13.40
 -27   1   9  414.86   13.90
 -25  -1   9  181.18    7.80
 -25  -1   9  182.18    8.00
 -25  -1   9  181.58    7.50
 -25   1   9  182.28    7.90
  25   1  -9  184.88    7.20
 -25   1   9  184.78    8.20
 -23  -1   9  124.99    6.40
 -23  -1   9  126.49    6.40
 -23  -1   9  121.19    6.40
 -23   1   9  132.09    6.90
 -23   1   9  126.49    6.40
 -23   1   9  121.09    5.20
  23   1  -9  120.99    5.40
 -21  -1   9    7.70    2.70
 -21  -1   9    4.00    3.20
 -21  -1   9    2.90    2.60
 -21   1   9    0.50    1.50
 -21   1   9    7.70    2.80
  21   1  -9    1.00    1.80
 -21   1   9   -2.10    3.20
 -19  -1   9    0.70    2.90
 -19  -1   9   -0.30    2.70
 -19   1   9   -0.30    3.40
 -19   1   9   -1.20    1.30
 -19   1   9    8.00    5.70
  19   1  -9   -1.00    1.60
 -17  -1   9  243.68    8.90
  17  -1  -9  213.88   12.40
 -17  -1   9  242.88   13.10
  17   1  -9  260.27    7.90
 -17   1   9  265.27   11.90
 -17   1   9  257.37    7.90
 -15  -1   9 1103.99   33.00
  15  -1  -9 1100.09   31.90
  15   1  -9 1125.69   29.10
 -15   1   9  980.30   32.40
 -15   1   9 1052.59   29.10
  13  -1  -9 2150.78   59.59
 -13  -1   9 2183.58   60.99
  13   1  -9 2178.58   57.59
  13   1  -9 2229.08   62.39
 -13   1   9 2138.89   57.49
 -13   1   9 2174.38   59.49
  11  -1  -9   97.79    6.20
 -11  -1   9  109.59    6.70
 -11   1   9   97.19    3.90
 -11   1   9  102.89    5.80
  11   1  -9   95.99    3.90
  11   1  -9   87.69    7.10
  -9  -1   9  725.63   22.20
   9  -1  -9  709.23   21.70
   9   1  -9  703.43   19.50
   9   1  -9  699.53   22.60
  -9   1   9  706.13   21.30
   7  -1  -9  938.21   27.80
  -7  -1   9  943.31   27.90
  -7   1   9  940.71   27.40
   7   1  -9  906.41   28.30
   7   1  -9  915.31   25.20
   7   1  -9  919.61   25.10
   5  -1  -9    2.70    3.20
   5  -1  -9   -0.40    1.60
  -5  -1   9    1.00    2.40
  -5   1   9    0.00    2.10
   5   1  -9   -0.10    1.20
   5   1  -9    0.60    1.30
   5   1  -9    0.90    2.70
  -3  -1   9  368.46   14.80
   3  -1  -9  340.47   16.40
   3  -1  -9  398.86   11.60
   3   1  -9  464.15   14.50
   3   1  -9  423.56   11.80
   3   1  -9  404.36   11.70
  -3   1   9  408.86   15.00
   1  -1  -9 1036.10   28.90
   1  -1  -9 1057.39   29.60
  -1  -1   9 1071.39   33.10
   1   1  -9 1082.09   29.00
   1   1  -9 1033.90   29.30
  -1   1   9 1090.39   33.00
   1   1  -9 1095.89   29.00
  -1  -1  -9 1697.93   43.70
  -1  -1  -9 1613.04   43.20
  -1  -1  -9 1608.34   44.30
   1  -1   9 1506.45   47.90
   1   1   9 1468.05   47.90
  -1   1  -9 1649.63   43.60
  -1   1  -9 1633.64   43.30
  -1   1  -9 1703.63   43.30
  -3  -1  -9    5.90    2.80
  -3  -1  -9    2.70    1.90
  -3  -1  -9    2.40    1.40
  -3   1  -9    3.20    1.50
  -3   1  -9    4.60    2.20
  -3   1  -9    5.60    2.20
  -5  -1  -9   99.49    5.70
  -5  -1  -9   90.79    4.80
  -5  -1  -9   94.89    4.90
  -5   1  -9   92.59    5.00
  -5   1  -9   96.79    4.40
  -7  -1  -9   43.40    4.70
  -7  -1  -9   40.20    3.60
  -7  -1  -9   30.10    3.00
  -7   1  -9   36.50    3.90
  -7   1  -9   32.90    3.90
  -9  -1  -9   19.20    4.30
  -9  -1  -9   20.50    3.20
  -9  -1  -9   13.10    2.70
  -9   1  -9   23.30    3.60
  -9   1  -9   16.50    3.40
 -11  -1  -9  499.95   15.70
 -11  -1  -9  500.65   15.20
 -11  -1  -9  488.35   15.00
 -11   1  -9  480.35   15.20
 -11   1  -9  485.85   15.00
 -13  -1  -9  361.16   11.10
 -13  -1  -9  330.27   11.30
 -13  -1  -9  339.27   11.60
 -13   1  -9  341.67   11.20
 -13   1  -9  346.47   11.10
 -15  -1  -9   94.49    5.20
 -15  -1  -9   88.69    4.50
 -15  -1  -9   91.99    5.20
 -15   1  -9   92.19    6.10
 -15   1  -9   98.79    4.90
 -17  -1  -9   49.60    3.30
 -17  -1  -9   48.10    4.00
 -17  -1  -9   48.10    4.00
 -17   1  -9   57.19    3.80
 -17   1  -9   46.00    4.10
 -34  -2   9   61.99    3.50
  34   2  -9   51.99    4.40
 -34   2   9   67.69    3.80
 -32  -2   9   17.10    3.20
 -32  -2   9   17.30    4.10
 -32   2   9   17.40    3.10
 -30  -2   9  273.97    9.90
 -30  -2   9  274.07    9.50
 -28  -2   9  136.59    6.50
 -28  -2   9  145.69    6.70
 -28  -2   9  149.69    6.90
 -28   2   9  149.19    7.40
 -26  -2   9   38.30    4.80
 -26  -2   9   39.10    4.50
 -26  -2   9   40.50    3.90
 -26   2   9   35.80    7.20
 -26   2   9   39.20    3.70
 -26   2   9   42.60    4.20
 -24  -2   9  505.85   16.10
 -24  -2   9  509.25   15.70
 -24  -2   9  515.95   16.40
 -24   2   9  516.95   16.70
 -24   2   9  482.15   15.80
 -22  -2   9   83.49    4.80
 -22  -2   9   81.09    5.70
 -22  -2   9   79.99    8.40
  22   2  -9   76.29    4.90
 -22   2   9   77.49    4.20
 -22   2   9   84.89    7.40
 -22   2   9   80.59    5.20
 -20  -2   9    8.30    2.20
 -20  -2   9   10.10    3.40
 -20  -2   9    6.10    2.90
  20   2  -9    5.70    2.20
 -20   2   9    6.00    1.70
 -20   2   9    3.80    4.60
 -20   2   9    6.80    2.50
 -18  -2   9   17.80    3.90
 -18  -2   9   21.70    5.10
 -18  -2   9   21.50    3.10
 -18  -2   9   16.40    3.60
 -18   2   9   16.60    5.00
  18   2  -9   14.70    2.90
 -18   2   9   14.60    2.90
 -18   2   9   16.60    2.20
 -16  -2   9  269.37    9.10
 -16  -2   9  269.27    8.60
  16   2  -9  258.27    8.40
 -16   2   9  255.57    8.30
 -14  -2   9   77.59   10.00
 -14  -2   9   88.29    4.20
 -14  -2   9   75.69    4.40
 -14   2   9   83.39    3.70
  14   2  -9   85.29    3.90
 -12  -2   9  872.51   23.80
  12  -2  -9  855.01   24.80
 -12  -2   9  840.12   23.10
 -12  -2   9  794.22   27.40
  12   2  -9  856.61   23.20
 -12   2   9  849.12   24.20
 -12   2   9  816.62   23.20
 -10  -2   9  175.18    7.00
  10  -2  -9  184.08    9.20
 -10  -2   9  189.48   10.70
  10   2  -9  183.78    6.20
 -10   2   9  190.38    8.20
 -10   2   9  191.08    6.20
  -8  -2   9  243.38   11.70
  -8   2   9  238.08    9.90
   8   2  -9  242.08    7.70
  -8   2   9  230.18    7.60
   6  -2  -9  320.77    9.90
  -6  -2   9  341.17   13.90
   6   2  -9  317.17    9.90
   6   2  -9  325.17    9.90
  -6   2   9  328.47   12.70
  -4  -2   9  522.05   18.90
   4  -2  -9  519.95   14.40
   4   2  -9  497.25   14.50
   4   2  -9  454.95   15.70
  -4   2   9  514.15   18.00
   4   2  -9  497.65   14.80
   2  -2  -9  132.59    7.20
  -2  -2   9  141.89   11.80
   2  -2  -9  144.39    5.30
   2   2  -9  141.29    5.20
   2   2  -9  145.39    5.80
   2   2  -9  145.99    5.40
  -2   2   9  144.79   11.30
   0  -2  -9  422.26   13.00
   0  -2  -9  421.56   13.60
   0  -2   9  422.76   23.20
   0  -2  -9  425.26   12.40
   0   2  -9  416.86   12.50
   0   2  -9  431.16   12.90
   0   2  -9  387.16   12.40
  -2  -2  -9   31.80    4.20
  -2  -2  -9   37.90    4.10
  -2  -2  -9   39.20    3.10
  -2   2  -9   36.40    4.40
  -2   2  -9   37.20    3.30
  -2   2  -9   39.80    3.00
  -4  -2  -9   28.80    2.90
  -4  -2  -9   21.20    3.60
  -4  -2  -9   21.10    4.40
  -4   2  -9   25.30    2.80
  -4   2  -9   26.30    3.60
  -4   2  -9   30.80    3.50
  -6  -2  -9    4.80    1.90
  -6  -2  -9    3.60    2.40
  -6  -2  -9    2.10    1.90
  -6   2  -9    0.80    1.50
  -6   2  -9    0.70    2.50
  -6   2  -9    2.70    2.40
  -8  -2  -9  501.25   16.40
  -8  -2  -9  520.45   15.60
  -8  -2  -9  529.05   15.90
  -8   2  -9  521.05   15.90
  -8   2  -9  511.75   15.60
 -10  -2  -9   15.90    3.00
 -10  -2  -9   15.20    2.90
 -10  -2  -9   15.80    3.60
 -10   2  -9   17.40    2.80
 -10   2  -9   17.10    3.80
 -12  -2  -9    6.40    2.00
 -12  -2  -9    3.00    1.80
 -12  -2  -9    3.70    2.00
 -12   2  -9    5.80    2.10
 -12   2  -9    9.20    2.40
 -14  -2  -9  136.09    6.00
 -14  -2  -9  137.09    5.60
 -14  -2  -9  127.09    5.90
 -14   2  -9  132.89    6.00
 -14   2  -9  139.09    5.80
 -16  -2  -9   61.39    3.70
 -16  -2  -9   62.19    3.70
 -16  -2  -9   64.79    3.50
 -16   2  -9   62.89    5.00
 -18  -2  -9    7.20    1.70
 -33  -3   9    2.60    1.60
 -33   3   9   -0.90    1.60
 -31  -3   9    6.70    1.80
 -31  -3   9    6.60    2.40
 -31   3   9    7.40    1.70
  31   3  -9    4.20    1.70
 -29  -3   9   18.00    3.20
 -29  -3   9   16.00    3.50
 -29   3   9   18.80    3.10
 -27  -3   9   12.30    3.20
 -27  -3   9   16.80    3.10
 -27   3   9   19.30    3.30
 -27   3   9   24.60    4.50
 -25  -3   9   95.69    6.20
 -25  -3   9  100.99    5.20
 -25   3   9   93.99    5.00
 -25   3   9  101.79    5.40
 -23  -3   9  816.82   24.00
 -23  -3   9  816.02   23.80
 -23   3   9  798.32   23.20
 -23   3   9  802.42   23.50
 -21  -3   9    0.00    2.00
 -21  -3   9    1.90    2.80
 -21  -3   9    1.70    2.70
 -21   3   9   -1.00    1.90
 -21   3   9    0.00    2.10
 -19  -3   9   48.20    6.20
 -19  -3   9   49.30    4.30
 -19  -3   9   50.29    4.20
 -19   3   9   51.39    3.60
  19   3  -9   53.29    4.40
 -19   3   9   49.10    4.80
 -17  -3   9  159.38    6.20
 -17  -3   9  156.68    8.90
 -17  -3   9  147.59    6.40
  17   3  -9  155.48    6.20
 -17   3   9  155.38    6.90
 -17   3   9  148.29    5.90
 -15  -3   9  582.04   17.30
 -15  -3   9  620.54   17.90
 -15   3   9  585.94   17.20
 -15   3   9  606.54   18.10
  15   3  -9  596.34   17.30
 -13  -3   9  231.88    7.70
 -13  -3   9  224.98    8.20
  13   3  -9  228.88    7.80
 -13   3   9  229.08    7.70
 -13   3   9  214.88    8.90
 -11  -3   9  191.38    7.20
 -11  -3   9  189.68    6.90
  11   3  -9  193.68    7.00
 -11   3   9  196.38    6.80
  -9  -3   9    2.40    1.60
  -9  -3   9   -0.70    2.10
  -9   3   9    4.40    2.00
   9   3  -9    3.90    3.50
   9   3  -9   -0.70    1.50
   7  -3  -9   -1.60    2.30
  -7  -3   9   -5.80    6.90
  -7  -3   9   -3.20    1.90
   7   3  -9    0.80    1.40
   7   3  -9   -7.70    3.70
   5  -3  -9   17.30    3.10
  -5  -3   9    2.50   13.60
   5   3  -9   24.30    5.70
   5   3  -9   19.80    2.60
   3  -3  -9  212.28    7.40
   3   3  -9  219.48    7.70
   1  -3  -9  502.25   15.70
   1  -3  -9  478.25   14.40
   1   3  -9  469.05   14.60
   1   3  -9  497.15   14.70
  -1  -3  -9  280.57   10.50
  -1  -3  -9  279.67   10.10
  -1  -3  -9  283.77    9.20
  -1   3  -9  285.27    9.50
  -1   3  -9  275.57    9.30
  -3  -3  -9  216.58    9.00
  -3  -3  -9  236.88    8.10
  -3  -3  -9  227.58    8.60
  -3   3  -9  226.48    8.10
  -3   3  -9  220.08    8.00
  -5  -3  -9    7.90    2.70
  -5  -3  -9    6.30    2.00
  -5  -3  -9    6.60    2.40
  -5   3  -9   12.40    2.80
  -5   3  -9    7.40    2.40
  -7  -3  -9   53.69    3.90
  -7  -3  -9   53.19    4.70
  -7  -3  -9   58.89    4.30
  -7   3  -9   58.49    4.70
  -7   3  -9   53.09    4.30
  -9  -3  -9  290.37   10.00
  -9  -3  -9  293.17    9.80
  -9  -3  -9  307.27   11.50
  -9   3  -9  289.67   10.00
  -9   3  -9  287.07   10.30
 -11  -3  -9   41.50    3.60
 -11  -3  -9   41.00    4.00
 -11  -3  -9   45.00    3.70
 -13  -3  -9   17.00    3.00
 -13  -3  -9   17.70    2.80
 -13  -3  -9   13.90    3.00
 -15  -3  -9   -0.10    1.80
 -15  -3  -9   -2.80    2.00
 -30  -4   9    0.40    1.60
 -30   4   9    2.20    1.30
  30   4  -9    3.80    1.80
 -28  -4   9    2.20    3.40
 -28  -4   9    1.90    1.50
 -28   4   9    1.30    1.40
 -28   4   9   -1.50    2.00
  28   4  -9   -0.50    1.70
 -26  -4   9   12.50    2.80
 -26  -4   9    8.40    2.90
 -26   4   9   12.00    2.40
  26   4  -9   15.90    3.10
 -26   4   9   12.70    2.80
 -24  -4   9   91.89    5.10
 -24  -4   9  101.69    7.00
  24   4  -9   93.99    5.10
 -24   4   9   88.89    5.00
 -24   4   9   95.39    5.00
 -22  -4   9    0.30    2.70
 -22  -4   9    4.30    2.50
  22   4  -9    4.40    2.00
 -22   4   9    4.70    2.20
 -22   4   9    5.40    2.00
 -20  -4   9    1.20    2.20
 -20  -4   9    4.00    2.60
 -20   4   9    1.30    1.80
 -20   4   9    2.10    1.90
  20   4  -9    4.70    2.10
 -18  -4   9  257.37    9.60
 -18  -4   9  278.07    9.30
 -18   4   9  271.87    9.30
 -18   4   9  263.17    9.60
 -16  -4   9   51.99    4.20
  16   4  -9   48.90    4.80
 -16   4   9   56.79    4.50
 -16   4   9   52.29    3.90
 -14  -4   9  158.88    6.40
 -14  -4   9  138.59    7.50
  14   4  -9  161.48    7.10
  14   4  -9  146.89    6.50
 -14   4   9  155.28    6.20
 -14   4   9  149.88    6.80
 -12  -4   9 1286.27   36.00
 -12  -4   9 1330.97   35.70
  12   4  -9 1291.77   35.60
 -12   4   9 1288.07   36.10
 -12   4   9 1287.07   35.30
  12   4  -9 1270.07   36.10
 -10  -4   9  588.24   17.80
 -10  -4   9  608.14   18.30
 -10   4   9  609.44   18.50
  10   4  -9  621.54   18.00
 -10   4   9  613.84   17.70
  -8  -4   9   94.99    5.20
  -8  -4   9   92.69    4.70
  -8   4   9   79.99    6.80
   8   4  -9   94.89    4.80
   8   4  -9   91.29    5.70
  -6  -4   9  351.06   10.90
   6  -4  -9  333.97   10.90
  -6  -4   9  340.07   11.30
   6   4  -9  313.77   14.50
   6   4  -9  339.67   11.00
   4  -4  -9  565.24   16.30
  -4  -4   9  544.85   16.90
  -4  -4   9  550.54   16.50
   4   4  -9  547.65   16.80
   4   4  -9  560.04   17.20
   2  -4  -9  716.73   20.60
  -2  -4   9  744.03   21.30
   2   4  -9  710.73   21.30
   2   4  -9  708.63   21.10
   0  -4  -9   83.89    4.60
   0  -4   9   95.19    5.40
   0   4  -9   88.89    4.80
   0   4  -9   95.89    6.80
  -2  -4  -9  169.98    6.60
   2  -4   9  166.28    7.20
  -2   4  -9  163.48    6.90
  -4  -4  -9    3.20    2.00
  -4   4  -9    5.00    2.10
  -6  -4  -9    3.80    3.10
   6  -4   9    0.20    3.00
  -6  -4  -9    3.00    2.60
  -6  -4  -9   -0.70    2.30
  -6   4  -9   -1.80    2.10
  -8  -4  -9   45.50    4.70
  -8  -4  -9   52.89    3.60
  -8   4  -9   46.80    4.50
 -10  -4  -9   32.90    3.20
 -10   4  -9   28.70    5.60
 -12  -4  -9   41.20    3.50
 -12  -4  -9   40.10    4.80
 -27  -5   9   19.50    2.60
 -27   5   9   18.40    2.10
  27   5  -9   15.70    2.60
 -25  -5   9   29.20    2.80
 -25   5   9   28.30    2.50
  25   5  -9   34.70    2.90
 -23  -5   9   17.90    2.60
 -23   5   9   17.80    2.50
 -23   5   9   10.30    2.40
  23   5  -9   17.80    2.60
 -21  -5   9    4.10    2.40
 -21  -5   9    1.80    2.00
 -21   5   9    2.60    2.10
 -21   5   9    0.80    1.60
  21   5  -9    0.60    1.50
 -19  -5   9    3.50    2.20
 -19  -5   9    4.20    2.40
 -19   5   9   -1.50    2.10
 -17  -5   9   72.59    4.70
 -17  -5   9   77.29    4.80
 -17   5   9   71.89    4.40
  17   5  -9   73.89    4.40
 -17   5   9   73.49    4.60
 -15  -5   9    7.30    2.40
 -15  -5   9    8.60    2.20
  15   5  -9   10.60    2.30
 -15   5   9   10.70    2.80
 -15   5   9    8.90    2.30
 -13  -5   9  135.39    5.90
 -13  -5   9  124.99    7.50
 -13   5   9  128.39    6.70
  13   5  -9  131.59    6.50
 -13   5   9  133.59    6.10
  13   5  -9  135.19    6.60
 -11  -5   9  854.41   24.00
 -11  -5   9  869.71   25.20
 -11   5   9  818.42   24.00
  11   5  -9  798.22   23.90
  11   5  -9  840.72   24.30
  -9  -5   9 1202.98   33.00
  -9  -5   9 1212.58   33.20
   9   5  -9 1158.68   32.90
   9   5  -9 1169.98   33.20
  -9   5   9 1167.98   32.90
  -7  -5   9  164.88    7.60
  -7  -5   9  172.08    6.90
   7   5  -9  176.08    7.20
  -7   5   9  170.68    7.70
   7   5  -9  175.58    7.70
  -5  -5   9  776.82   24.70
   5   5  -9  772.22   22.30
   5   5  -9  755.12   22.30
  -3  -5   9  481.75   14.90
   3  -5  -9  487.85   14.60
  -3  -5   9  445.06   14.50
   3   5  -9  487.75   14.80
   3   5  -9  478.55   14.70
  -1  -5   9   39.00    5.50
   1  -5  -9   46.90    4.10
  -1  -5   9   40.60    3.80
   1   5  -9   35.80    4.50
   1  -5   9   33.30    3.90
  -1  -5  -9   40.30    4.20
  -1   5  -9   36.10    4.40
  -1   5  -9   44.10    4.00
  -3  -5  -9    3.00    3.30
   3  -5   9   -0.80    1.90
  -3   5  -9    0.40    2.00
   5  -5   9   -2.80    2.10
  -5  -5  -9    2.70    2.20
  -5   5  -9    2.80    2.20
  -7  -5  -9    7.80    2.30
   7  -5   9   19.70    3.90
  -7   5  -9    5.80    2.50
 -20  -6   9   32.40    3.80
  20   6  -9   36.20    2.70
 -20   6   9   35.00    2.50
 -18  -6   9   12.70    3.20
 -18   6   9   11.60    2.30
  18   6  -9   13.70    2.20
 -16  -6   9  290.67    9.40
 -16  -6   9  302.57    9.60
  16   6  -9  282.27    9.20
 -16   6   9  287.17    9.10
 -14  -6   9  228.38    8.40
 -14  -6   9  229.98    8.00
 -14   6   9  229.08    7.60
  14   6  -9  229.38    7.90
 -12  -6   9    3.70    2.00
 -12   6   9    2.10    1.80
  12   6  -9    2.00    1.50
 -10  -6   9   11.70    3.80
 -10  -6   9   12.00    2.30
  10   6  -9   19.40    2.80
 -10   6   9   15.60    3.40
  -8  -6   9   74.69    4.20
   8   6  -9   80.39    5.60
   8   6  -9   70.09    4.10
  -8   6   9   74.59    5.00
  -6  -6   9  193.48    7.20
   6   6  -9  197.48    7.60
   6   6  -9  191.48    6.90
  -4  -6   9   16.80    3.20
   4   6  -9    7.40    1.60
   4   6  -9    7.70    2.50
  -2  -6   9   36.60    3.80
   2   6  -9   32.80    3.10
   2   6  -9   37.00    4.00
   0   6  -9  293.77    9.00
   0   6  -9  267.07    9.40
 -36   0  10  165.18    6.10
 -34   0  10    6.10    2.20
 -34   0  10    2.10    1.90
 -32   0  10   15.80    2.80
 -32   0  10   16.20    3.80
  30   0 -10    3.50    3.50
 -30   0  10    6.40    2.50
 -30   0  10    4.10    2.30
 -28   0  10    4.30    2.50
 -28   0  10    2.50    1.90
  28   0 -10    7.30    2.70
 -26   0  10   30.40    4.50
 -26   0  10   29.50    4.20
 -24   0  10   90.19    5.50
 -24   0  10  102.89    6.00
 -22   0  10 1037.00   29.20
 -22   0  10  997.10   28.90
 -20   0  10 1403.06   38.00
 -20   0  10 1328.97   37.70
 -18   0  10  430.66   17.80
 -16   0  10  993.20   30.60
  14   0 -10  331.67   14.00
 -14   0  10  333.77   13.00
 -12   0  10  110.49    7.20
  12   0 -10  123.89    8.00
  10   0 -10  153.48    8.80
  10   0 -10  154.98    5.20
 -10   0  10  156.08    7.90
   8   0 -10  864.81   23.70
  -8   0  10  880.61   26.60
   8   0 -10  862.51   27.00
   6   0 -10   69.99    3.60
  -6   0  10   70.79    6.30
   6   0 -10   75.89    3.50
   6   0 -10   74.89    8.60
   4   0 -10    7.70    1.70
  -4   0  10    1.50    2.50
   4   0 -10    8.80    2.00
  -2   0  10  235.38   12.20
   2   0 -10  228.18    7.90
   2   0 -10  234.28    8.20
   2   0 -10  233.48    7.50
   0   0 -10   50.49    3.10
   0   0 -10   52.19    3.80
  -2   0 -10  147.49    6.00
  -2   0 -10  144.09    7.50
  -2   0 -10  144.89    5.60
  -4   0 -10  484.35   15.10
  -4   0 -10  489.35   14.70
  -4   0 -10  518.25   15.90
  -6   0 -10  588.24   17.70
  -6   0 -10  600.44   18.40
  -6   0 -10  580.84   17.30
  -8   0 -10  127.79    7.00
  -8   0 -10  137.89    6.00
  -8   0 -10  125.99    5.50
 -10   0 -10    5.60    1.90
 -10   0 -10    5.90    2.80
 -10   0 -10    4.00    2.10
 -12   0 -10    0.80    2.70
 -12   0 -10    0.60    2.00
 -12   0 -10   -0.80    1.70
 -14   0 -10    4.30    2.30
 -14   0 -10    5.50    1.90
 -16   0 -10   93.59    5.60
 -16   0 -10   94.39    4.70
 -35  -1  10   20.20    2.90
 -35   1  10   14.60    3.20
 -33  -1  10   53.39    4.10
 -33  -1  10   54.39    4.10
 -33   1  10   54.89    4.20
 -33   1  10   54.19    4.80
 -31  -1  10   55.49    4.60
 -31   1  10   50.99    4.20
 -31   1  10   48.40    5.10
 -29  -1  10   81.49    5.40
 -29  -1  10   79.29    5.30
 -29   1  10   80.29    5.10
 -29   1  10   81.29    5.80
 -27  -1  10  413.36   13.50
 -27  -1  10  413.86   14.00
 -27  -1  10  404.56   13.70
 -27   1  10  411.96   13.50
  27   1 -10  431.36   13.40
 -27   1  10  414.56   13.80
 -25  -1  10    7.00    2.80
 -25  -1  10    7.90    2.70
 -25  -1  10    7.80    2.50
  25   1 -10    9.70    2.50
 -25   1  10    7.00    3.00
 -25   1  10    8.30    3.00
 -23  -1  10   16.40    3.70
 -23  -1  10   16.00    3.20
 -23  -1  10   12.60    3.20
 -23   1  10   16.40    4.00
  23   1 -10   13.00    2.20
 -23   1  10   13.60    2.60
 -23   1  10   11.40    2.90
 -21  -1  10  254.17    9.20
 -21  -1  10  251.77    9.70
 -21  -1  10  273.27    9.80
 -21   1  10  245.08    9.10
 -21   1  10  259.87    8.40
  21   1 -10  242.08    8.30
 -21   1  10  255.87    9.80
 -19  -1  10   94.79    6.70
 -19  -1  10  103.79    6.30
 -19  -1  10   98.29    5.60
 -19   1  10   96.59    6.50
 -19   1  10   99.99    4.30
  19   1 -10  103.99    4.40
 -19   1  10  119.59   12.50
 -17  -1  10   -3.70    4.50
 -17  -1  10    8.80    2.90
  17  -1 -10   -3.70    5.20
 -17   1  10   -6.00    3.90
  17   1 -10   -0.20    1.30
 -17   1  10   -0.70    1.40
 -15  -1  10  155.18   10.20
  15  -1 -10  169.28   10.10
  15   1 -10  167.48    5.70
 -15   1  10  160.38    9.10
 -15   1  10  161.78    5.60
  13  -1 -10  624.64   20.90
 -13  -1  10  654.63   21.70
  13   1 -10  640.34   17.90
 -13   1  10  657.63   17.90
 -13   1  10  625.94   20.40
  11  -1 -10  201.18    9.70
 -11  -1  10  208.58   10.00
  11   1 -10  189.28    6.40
 -11   1  10  201.38    8.90
   9  -1 -10  484.85   17.50
  -9  -1  10  497.45   17.40
   9   1 -10  506.25   14.20
  -9   1  10  504.85   16.80
   9   1 -10  499.55   14.20
  -7  -1  10  262.57   11.30
   7  -1 -10  258.37   12.50
   7  -1 -10  245.08    7.90
   7   1 -10  250.87    7.90
   7   1 -10  252.17    7.80
  -7   1  10  255.37   10.90
  -5  -1  10  987.00   29.50
   5  -1 -10  919.81   25.30
   5   1 -10  961.00   25.40
   5   1 -10  933.51   25.50
  -5   1  10  883.41   28.60
   5   1 -10  901.11   25.80
   3  -1 -10  127.29    4.80
   3  -1 -10  125.59    6.40
  -3  -1  10  111.49    9.60
   3   1 -10  120.69    4.80
   3   1 -10  127.39    4.80
  -3   1  10  118.69    9.90
   3   1 -10  119.39    5.20
   1  -1 -10  187.48    6.30
   1  -1 -10  172.78    7.60
  -1  -1  10  219.18   16.90
   1  -1 -10  176.28    6.80
   1   1 -10  178.58    6.30
   1   1 -10  185.08    6.50
   1   1 -10  177.18    6.60
  -1  -1 -10   25.80    2.60
  -1  -1 -10   23.30    4.40
  -1  -1 -10   22.40    3.30
  -1   1 -10   26.20    2.60
  -1   1 -10   24.00    3.20
  -1   1 -10   23.80    3.20
  -3  -1 -10  173.68    6.70
  -3  -1 -10  169.78    7.40
  -3  -1 -10  160.08    6.10
  -3   1 -10  156.08    6.10
  -3   1 -10  167.28    6.50
  -5  -1 -10  103.59    5.20
  -5  -1 -10  117.49    6.00
  -5  -1 -10  109.09    4.90
  -5   1 -10  110.39    4.90
  -5   1 -10  108.09    5.30
  -7  -1 -10   42.40    3.60
  -7  -1 -10   38.60    3.30
  -7  -1 -10   38.20    4.50
  -7   1 -10   40.20    6.30
  -7   1 -10   34.90    4.10
  -9  -1 -10   19.40    3.00
  -9  -1 -10   15.00    3.10
  -9  -1 -10   10.70    2.60
  -9   1 -10   14.90    3.00
  -9   1 -10   18.90    3.30
 -11  -1 -10    6.90    2.50
 -11  -1 -10    8.80    2.10
 -11  -1 -10   10.10    2.30
 -11   1 -10    5.70    2.10
 -11   1 -10    8.90    2.00
 -13  -1 -10   32.70    4.00
 -13  -1 -10   36.30    3.50
 -13  -1 -10   36.70    3.20
 -13   1 -10   36.80    3.50
 -13   1 -10   39.90    3.70
 -15  -1 -10    4.00    1.80
 -15  -1 -10   -0.50    1.70
 -15   1 -10    2.00    1.80
 -15   1 -10    3.20    2.00
 -17  -1 -10   -0.40    1.60
 -34  -2  10   69.29    4.00
 -34   2  10   71.69    3.90
 -32  -2  10  123.79    6.10
 -32  -2  10  123.29    5.80
 -32   2  10  131.39    5.60
 -30  -2  10  217.68    8.20
 -30  -2  10  226.38   11.70
 -30  -2  10  216.08    8.40
 -30   2  10  220.18    8.20
 -28  -2  10    8.50    2.70
 -28  -2  10   18.10    3.80
 -28  -2  10   19.20    4.20
 -28   2  10   15.30    3.70
 -28   2  10   18.00    4.10
 -26  -2  10  181.68    8.00
 -26  -2  10  181.58    7.50
 -26  -2  10  188.08    7.90
 -26   2  10  181.18    7.60
 -26   2  10  192.58    9.10
 -26   2  10  182.38    7.10
 -24  -2  10  317.57   11.50
 -24  -2  10  316.37   11.10
 -24  -2  10  323.37   11.00
  24   2 -10  313.07   10.70
 -24   2  10  326.97   12.20
 -24   2  10  324.37   11.20
 -22  -2  10  198.38    9.00
 -22  -2  10  199.98    8.40
 -22  -2  10  200.28    7.80
 -22   2  10  200.78    9.50
 -22   2  10  202.18    7.30
 -22   2  10  208.98    8.10
  22   2 -10  202.78    7.50
 -20  -2  10    2.20    2.90
 -20  -2  10    0.40    2.90
 -20  -2  10    1.70    2.10
 -20   2  10    1.50    1.30
 -20   2  10   -0.20    2.50
 -20   2  10    5.80    4.10
  20   2 -10    0.30    1.90
 -18  -2  10   20.30    3.70
 -18  -2  10   30.80    5.50
 -18  -2  10   22.70    4.50
  18   2 -10   23.70    2.90
 -18   2  10   31.20    4.20
 -18   2  10   25.20    2.80
 -18   2  10   24.60    4.30
 -16  -2  10   49.30    4.00
 -16  -2  10   43.80    4.10
 -16  -2  10   55.39    5.40
  16   2 -10   53.19    3.30
 -16   2  10   49.70    3.00
 -14  -2  10   42.80   13.40
 -14  -2  10   16.60    3.50
 -14  -2  10   21.80    3.20
 -14   2  10   22.70    2.30
  14   2 -10   22.00    2.40
 -12  -2  10  256.67    8.90
 -12  -2  10  255.27   13.80
 -12  -2  10  263.57    8.40
  12   2 -10  261.47    8.20
 -12   2  10  246.28    8.00
  10  -2 -10  339.57   15.10
 -10  -2  10  331.17   10.60
 -10  -2  10  331.47   15.50
  10   2 -10  330.57   10.20
 -10   2  10  323.47   12.70
 -10   2  10  339.67   10.10
  -8  -2  10  866.21   28.70
  -8   2  10  864.51   26.90
   8   2 -10  877.01   24.10
  -6  -2  10 1379.26   42.90
   6  -2 -10 1449.35   38.20
  -6   2  10 1434.46   42.00
   6   2 -10 1426.46   38.40
   6   2 -10 1433.86   38.50
   4  -2 -10   13.50    3.40
   4  -2 -10   14.20    2.70
  -4  -2  10    3.70    4.80
   4   2 -10   13.20    2.40
   4   2 -10   14.10    2.10
  -4   2  10   33.90   10.30
   4   2 -10   14.00    2.30
   2  -2 -10   11.70    3.10
   2  -2 -10    6.70    1.80
   2  -2 -10    8.20    3.00
   2   2 -10    6.40    2.10
   2   2 -10    6.30    1.60
   2   2 -10    6.00    1.80
   0  -2 -10   20.20    4.30
   0  -2 -10   29.30    2.80
   0  -2 -10   25.70    4.10
   0   2 -10   22.30    3.20
   0   2 -10   28.70    3.00
   0   2 -10   27.40    3.30
  -2  -2 -10   -2.70    2.20
  -2  -2 -10   -1.20    1.50
  -2  -2 -10   -1.00    2.30
  -2   2 -10   -3.00    1.80
  -2   2 -10    1.10    1.60
  -2   2 -10    1.00    1.90
  -4  -2 -10  130.59    5.90
  -4  -2 -10  130.19    6.50
  -4  -2 -10  124.69    5.30
  -4   2 -10  129.69    6.00
  -4   2 -10  119.89    6.00
  -4   2 -10  127.29    5.40
  -6  -2 -10  251.97    9.80
  -6  -2 -10  254.07    9.00
  -6  -2 -10  266.27    9.20
  -6   2 -10  262.27    9.00
  -6   2 -10  260.87    9.60
  -6   2 -10  266.27    9.30
  -8  -2 -10   69.29    4.40
  -8  -2 -10   71.39    4.90
  -8  -2 -10   70.09    4.20
  -8   2 -10   67.59    4.50
  -8   2 -10   69.19    4.30
 -10  -2 -10    0.20    1.80
 -10  -2 -10   -0.50    1.80
 -10  -2 -10   -2.40    1.80
 -10   2 -10    0.00    2.10
 -10   2 -10    2.50    1.90
 -12  -2 -10   -0.70    1.90
 -12  -2 -10    2.90    1.80
 -12  -2 -10    0.80    1.70
 -12   2 -10   -1.50    2.10
 -12   2 -10    1.70    1.90
 -14  -2 -10   61.19    3.60
 -14  -2 -10   52.69    3.90
 -14  -2 -10   61.19    4.60
 -14   2 -10   61.79    4.40
 -16  -2 -10   58.59    3.30
 -33  -3  10   13.80    2.70
 -33  -3  10    9.00    2.10
 -33   3  10   12.70    2.40
  33   3 -10   10.80    2.00
 -31  -3  10   -0.20    1.90
 -31  -3  10    1.20    1.70
 -31   3  10    1.30    1.60
 -29  -3  10    3.10    1.90
 -29  -3  10    5.30    2.20
 -29   3  10    3.60    1.70
 -27  -3  10    5.60    1.90
 -27  -3  10    4.30    2.50
 -27   3  10    9.20    2.80
 -27   3  10   17.50    3.20
 -25  -3  10   68.99    5.30
 -25  -3  10   50.19    4.40
 -25   3  10   55.19    4.50
 -25   3  10   61.49    4.00
 -23  -3  10  255.87   10.00
 -23  -3  10  262.47    9.40
 -23   3  10  259.47    9.00
 -23   3  10  247.98    9.30
 -21  -3  10   76.89    5.10
 -21  -3  10   77.89    6.00
 -21  -3  10   73.99    5.50
 -21   3  10   69.29    4.40
  21   3 -10   71.89    5.10
 -21   3  10   76.99    4.80
 -19  -3  10 1295.97   34.90
 -19  -3  10 1311.67   35.70
 -19  -3  10 1281.67   36.10
 -19   3  10 1301.57   35.60
  19   3 -10 1267.67   35.00
 -19   3  10 1193.78   34.90
 -17  -3  10  365.76   11.60
 -17  -3  10  367.36   12.20
 -17   3  10  372.16   11.50
 -17   3  10  366.06   12.20
  17   3 -10  381.06   11.70
 -15  -3  10   16.60    3.10
 -15  -3  10   15.20    3.20
 -15   3  10   14.30    3.10
  15   3 -10   13.50    2.70
 -15   3  10   12.80    2.20
 -13  -3  10  369.76   11.80
 -13  -3  10  373.06   11.30
  13   3 -10  361.86   11.40
 -13   3  10  359.66   12.40
 -13   3  10  365.76   11.20
 -11  -3  10  182.58    6.60
  11   3 -10  183.38    7.80
 -11   3  10  178.58    6.60
 -11   3  10  198.28    9.90
  11   3 -10  172.78    6.60
  -9  -3  10   59.09    5.40
  -9  -3  10   68.99    3.90
   9   3 -10   60.89    6.40
  -9   3  10   70.19    4.40
  -9   3  10   71.59    7.10
   9   3 -10   74.09    3.90
   7  -3 -10  171.08    8.50
   7   3 -10  153.48    6.70
   7   3 -10  155.28    8.50
   5  -3 -10  384.26   11.40
   5   3 -10  352.76   11.60
   3  -3 -10    2.30    1.90
   3   3 -10    0.80    1.50
   1  -3 -10   62.29    5.60
   1  -3 -10   63.19    4.10
   1   3 -10   60.19    4.10
   1   3 -10   62.29    3.90
  -1  -3 -10  134.19    6.80
  -1  -3 -10  131.39    5.60
  -1  -3 -10  124.89    6.60
  -1   3 -10  126.09    5.70
  -1   3 -10  132.49    5.60
  -3  -3 -10  193.08    9.70
  -3  -3 -10  210.88    8.70
  -3  -3 -10  216.78    8.20
  -3   3 -10  223.88    8.00
  -3   3 -10  215.88    8.00
  -5  -3 -10   84.19    4.60
  -5  -3 -10   85.89    5.10
  -5  -3 -10   88.49    5.50
  -5   3 -10   87.29    6.00
  -5   3 -10   83.89    5.10
  -7  -3 -10  118.99    5.60
  -7  -3 -10  107.09    5.50
  -7  -3 -10  109.39    5.80
  -7   3 -10  114.19    5.40
  -7   3 -10  111.89    6.00
  -9  -3 -10    0.30    1.90
  -9  -3 -10   -0.60    2.00
  -9  -3 -10    1.50    1.90
 -11  -3 -10   93.29    4.50
 -11  -3 -10   92.59    4.70
 -11  -3 -10   83.19    4.70
 -13  -3 -10    0.90    2.00
 -13  -3 -10    2.90    1.90
 -30  -4  10    5.70    1.70
  30   4 -10    6.10    1.70
 -30   4  10    2.90    1.30
 -28  -4  10   27.10    6.40
 -28  -4  10   14.00    3.40
 -28   4  10    7.40    1.60
 -28   4  10   14.00    3.30
  28   4 -10   13.70    2.80
 -26  -4  10    2.60    1.60
 -26  -4  10    7.70    3.20
 -26   4  10    4.50    1.70
  26   4 -10    3.80    1.80
 -24  -4  10   14.10    3.40
  24   4 -10   13.50    3.10
 -24   4  10   18.30    3.10
 -24   4  10   12.80    3.00
 -22  -4  10    1.40    2.20
 -22  -4  10   -2.90    2.70
  22   4 -10    0.80    2.10
 -22   4  10   -0.20    1.90
 -22   4  10    2.50    2.00
 -20  -4  10  175.68    7.30
 -20  -4  10  180.88    7.40
 -20   4  10  184.48    7.10
 -20   4  10  182.48    7.40
  20   4 -10  176.38    7.50
 -18  -4  10  400.76   12.80
 -18  -4  10  396.66   13.20
  18   4 -10  405.76   13.30
  18   4 -10  418.36   13.30
 -18   4  10  405.56   12.80
 -18   4  10  402.66   13.10
 -16  -4  10   91.09    5.00
 -16  -4  10   95.69    5.30
 -16   4  10   90.79    5.50
 -16   4  10   91.89    4.90
  16   4 -10   87.59    5.60
  16   4 -10   99.39    5.40
 -14  -4  10    6.30    2.20
 -14  -4  10    4.80    2.20
  14   4 -10    8.00    2.70
 -14   4  10    8.50    2.80
 -14   4  10    4.20    2.70
 -12  -4  10  608.34   18.10
 -12  -4  10  622.94   18.60
  12   4 -10  589.64   18.20
  12   4 -10  632.94   18.80
 -12   4  10  615.14   17.90
 -12   4  10  620.44   18.60
 -10  -4  10    1.30    1.90
 -10  -4  10    0.40    2.20
 -10   4  10   -0.30    3.20
  10   4 -10    1.50    2.60
  10   4 -10    2.80    2.20
  -8  -4  10  189.98    7.00
  -8  -4  10  175.28    7.30
   8   4 -10  174.68    7.70
   8   4 -10  168.78    7.90
   6  -4 -10   52.49    6.00
  -6  -4  10   35.70    3.50
  -6  -4  10   38.90    3.90
   6   4 -10   37.80    5.20
   6   4 -10   29.90    3.80
  -4  -4  10  170.78    7.20
   4  -4 -10  173.68    6.80
   4   4 -10  170.08    7.80
   4   4 -10  165.78    6.90
   2  -4 -10    4.30    2.10
  -2  -4  10    2.50    2.40
   2   4 -10    8.10    2.00
   2   4 -10    1.90    3.20
   0  -4 -10   40.60    4.10
   0  -4  10   49.20    4.40
   0   4 -10   50.19    4.20
  -2  -4 -10  287.17    9.60
  -2   4 -10  282.07    9.90
  -4  -4 -10   78.39    4.50
   4  -4  10   71.79    5.20
  -4   4 -10   81.29    4.80
  -6  -4 -10   16.40    3.00
   6  -4  10   12.90    3.10
  -6   4 -10   17.50    3.80
  -8  -4 -10   41.60    3.70
  -8   4 -10   38.20    5.20
  10  -4  10    4.60    2.40
 -10  -4 -10    5.80    2.10
 -27  -5  10    2.40    1.60
  27   5 -10   -0.20    1.40
 -27   5  10    0.70    1.10
 -25  -5  10   -2.10    1.70
 -25   5  10    2.00    2.30
 -25   5  10    0.20    1.50
  25   5 -10   -1.20    1.40
 -23  -5  10   21.30    3.10
 -23   5  10   23.30    3.50
  23   5 -10   23.80    2.70
 -23   5  10   20.80    3.20
 -21  -5  10    8.40    2.80
 -21  -5  10   19.40    3.30
 -21   5  10   11.90    2.50
  21   5 -10   13.70    2.80
 -21   5  10    8.90    1.80
 -19  -5  10   70.29    4.50
 -19  -5  10   84.89    5.10
 -19   5  10   65.59    4.60
 -19   5  10   77.79    4.70
 -17  -5  10   91.49    5.00
 -17  -5  10   83.79    4.90
  17   5 -10   83.39    4.70
 -17   5  10   81.99    4.90
 -17   5  10   92.39    5.10
 -15  -5  10    4.20    2.20
 -15  -5  10    1.70    2.10
 -15   5  10    6.50    3.30
 -15   5  10    4.20    2.00
  15   5 -10    3.80    2.00
  15   5 -10    4.10    3.20
 -13  -5  10    3.30    2.40
 -13  -5  10   -1.20    2.20
  13   5 -10    1.40    2.50
 -13   5  10    2.00    2.10
  13   5 -10    0.10    2.00
 -11  -5  10   37.90    3.90
 -11  -5  10   40.90    4.30
 -11   5  10   37.70    4.40
  11   5 -10   36.40    4.00
  11   5 -10   34.10    3.80
  -9  -5  10   66.99    4.50
  -9  -5  10   77.59    5.20
   9   5 -10   67.39    4.80
   9   5 -10   73.29    4.80
  -9   5  10   66.39    5.40
  -7  -5  10  355.56   11.90
  -7  -5  10  350.36   11.60
   7   5 -10  372.16   11.80
   7   5 -10  358.16   11.90
  -5  -5  10   46.70    3.70
  -5  -5  10   32.70    4.60
   5   5 -10   46.20    4.30
   5   5 -10   43.20    4.30
  -3  -5  10   29.50    4.60
  -3  -5  10   28.50    3.40
   3   5 -10   23.50    3.40
   3   5 -10   37.50    6.40
  -1  -5  10   40.60    3.60
   1  -5 -10   32.80    4.90
  -1  -5  10   34.30    5.20
   1   5 -10   31.10    4.50
   1   5 -10   33.10    3.50
  -1  -5 -10   20.30    4.00
   1  -5  10   14.30    3.20
  -1   5 -10   18.50    4.40
   3  -5  10   27.70    3.50
  -3  -5 -10   34.00    4.10
  -3   5 -10   34.30    3.70
  -5  -5 -10   17.80    4.20
   5  -5  10   18.30    3.40
  -5   5 -10   12.30    2.60
 -20   6  10   64.19    4.10
  20   6 -10   73.99    3.40
 -18  -6  10   42.90    3.50
 -18   6  10   46.30    2.90
  18   6 -10   44.30    2.90
 -16  -6  10   86.59    4.80
 -16  -6  10   85.09    4.90
  16   6 -10   88.59    4.50
 -16   6  10   82.29    4.00
 -14  -6  10   22.90    3.40
 -14  -6  10   26.50    4.20
 -14   6  10   20.50    3.20
  14   6 -10   24.10    2.70
 -12  -6  10   62.09    5.00
 -12  -6  10   64.59    4.10
 -12   6  10   64.69    4.00
  12   6 -10   63.29    3.70
 -10  -6  10  159.88    6.30
 -10  -6  10  164.98    7.00
  10   6 -10  159.38    6.00
  10   6 -10  151.88    7.90
  -8  -6  10    5.30    2.10
   8   6 -10    3.60    2.90
   8   6 -10    5.40    1.60
  -6  -6  10   44.90    3.90
   6   6 -10   53.49    4.60
   6   6 -10   55.09    3.50
  -4  -6  10   39.00    3.60
   4   6 -10   32.00    4.00
   4   6 -10   30.10    3.00
  -2  -6  10    2.20    2.20
   2   6 -10    3.90    2.60
   2   6 -10    3.90    2.20
 -36   0  11    1.20    2.90
 -36   0  11    0.10    1.70
 -34   0  11   -1.10    1.80
 -34   0  11    1.00    1.90
 -32   0  11    0.40    2.30
 -32   0  11   -2.00    2.00
 -30   0  11   -1.00    2.00
  30   0 -11   -1.80    2.70
 -30   0  11   -0.10    2.30
 -28   0  11   -0.40    2.20
  28   0 -11    0.60    2.30
 -28   0  11    0.10    2.40
 -26   0  11   -2.70    2.30
 -26   0  11   -3.50    2.50
 -24   0  11   -1.60    2.40
 -24   0  11    2.10    2.50
 -22   0  11   -0.50    2.50
 -22   0  11    0.70    2.50
 -20   0  11    2.60    2.90
 -20   0  11    0.10    2.60
 -18   0  11   -1.80    2.60
 -18   0  11   -2.50    4.60
 -16   0  11    3.90    4.10
 -14   0  11    1.90    3.40
  12   0 -11   -0.90    1.30
 -12   0  11    2.00    2.80
  10   0 -11    1.20    1.30
 -10   0  11   -0.50    2.70
  -8   0  11   -0.60    3.20
   8   0 -11   -2.00    1.90
   8   0 -11   -1.10    1.50
  -6   0  11   -2.30    3.30
   6   0 -11   -1.70    1.40
   6   0 -11   -0.50    2.40
   6   0 -11    0.10    1.70
   4   0 -11    0.90    1.70
   4   0 -11   -4.70    2.00
  -4   0  11   -0.70    4.20
   4   0 -11   -1.20    2.10
   2   0 -11   -2.20    3.50
   2   0 -11   -2.50    2.10
   2   0 -11    0.20    1.60
   0   0 -11    0.90    1.60
   0   0 -11   -0.90    3.10
   0   0 -11    0.20    1.90
  -2   0 -11    0.20    2.00
  -2   0 -11    2.50    2.90
  -2   0 -11   -0.50    1.70
  -4   0 -11    1.30    1.70
  -4   0 -11    4.60    2.90
  -4   0 -11    2.20    2.10
  -6   0 -11    0.20    2.70
  -6   0 -11   -2.10    1.90
  -8   0 -11    1.80    2.70
  -8   0 -11   -0.80    1.50
  -8   0 -11   -2.60    2.00
 -10   0 -11   -2.10    1.70
 -10   0 -11    1.40    2.20
 -12   0 -11    0.40    1.80
 -12   0 -11   -0.20    1.80
 -14   0 -11    1.90    1.80
 -14   0 -11    2.40    1.60
 -16   0 -11    2.00    1.60
 -37  -1  11   38.60    2.80
 -37   1  11   38.20    3.40
 -35  -1  11   20.60    2.90
 -35   1  11   21.10    2.90
 -35   1  11   33.30    4.60
 -33  -1  11    3.20    2.10
 -33  -1  11    4.80    2.00
  33  -1 -11    3.00    4.20
 -33   1  11    2.90    2.50
 -33   1  11    5.00    2.10
 -31  -1  11  101.89    5.60
 -31  -1  11  106.19    5.80
 -31   1  11  125.39    9.30
 -31   1  11   97.19    5.30
 -29  -1  11   -1.70    2.10
 -29  -1  11   -3.60    2.30
 -29   1  11   -0.20    2.10
 -29   1  11    0.10    1.90
  29   1 -11   -0.90    3.30
 -27  -1  11  167.18    7.70
 -27  -1  11  171.08    7.30
 -27  -1  11  160.48    7.50
 -27   1  11  167.18    7.30
  27   1 -11  170.38    7.20
 -27   1  11  160.68    7.70
 -25  -1  11   12.00    2.90
 -25  -1  11    9.20    2.70
 -25  -1  11    7.80    3.30
 -25   1  11   11.50    3.00
  25   1 -11   12.40    2.40
 -25   1  11    7.40    2.70
 -23  -1  11    4.50    2.80
 -23  -1  11   -0.20    2.40
 -23  -1  11    1.60    2.40
 -23   1  11    1.90    2.40
 -23   1  11   -0.80    2.90
  23   1 -11    0.90    1.70
 -21  -1  11    1.40    2.60
 -21  -1  11    4.70    2.60
 -21  -1  11   -2.60    2.60
 -21   1  11    4.00    1.50
 -21   1  11    2.70    3.00
 -21   1  11    6.70    2.80
  21   1 -11    3.30    1.60
 -19  -1  11  240.28    9.00
 -19  -1  11  233.68    9.40
 -19  -1  11  258.27    9.60
 -19   1  11  242.68    9.60
 -19   1  11  258.87    9.80
 -19   1  11  246.08    8.00
  19   1 -11  246.98    8.10
 -17  -1  11   85.79    5.30
  17   1 -11   94.19    4.00
 -17   1  11   85.59   10.40
 -17   1  11   90.09    6.80
  15  -1 -11    2.80    4.90
 -15  -1  11    2.50    4.20
 -15  -1  11   -1.30    2.40
  15   1 -11    2.30    1.30
 -15   1  11    1.70    3.60
 -13  -1  11  594.84   17.60
 -13  -1  11  643.14   21.90
  13  -1 -11  556.24   20.80
  13   1 -11  610.04   17.00
 -13   1  11  598.54   20.20
  11  -1 -11  290.87   14.10
 -11  -1  11  323.47   13.70
  11   1 -11  310.77    9.40
 -11   1  11  307.87   12.60
  -9  -1  11  112.09    8.60
   9  -1 -11  114.99    4.60
   9  -1 -11  134.49   12.90
   9   1 -11  116.39    4.70
   9   1 -11  111.59    4.40
  -9   1  11  110.29    8.20
  -7  -1  11   30.50    7.50
   7  -1 -11   28.00    3.30
   7  -1 -11   30.90    3.50
   7   1 -11   26.60    2.60
  -7   1  11   23.00    7.20
   7   1 -11   31.00    3.40
   7   1 -11   24.00    2.60
   5  -1 -11  167.78    7.40
  -5  -1  11  174.78   11.70
   5  -1 -11  179.78    6.10
  -5   1  11  176.98   11.50
   5   1 -11  180.48    6.70
   5   1 -11  179.58    6.10
   5   1 -11  174.18    6.20
   3  -1 -11   19.90    3.90
   3  -1 -11   20.90    2.60
   3  -1 -11   30.30    4.70
   3   1 -11   18.50    2.90
   3   1 -11   18.70    2.70
   3   1 -11   19.90    2.40
   1  -1 -11   25.90    3.50
   1  -1 -11   24.10    2.60
   1  -1 -11   30.40    4.40
   1   1 -11   26.70    2.70
   1   1 -11   24.80    3.20
   1   1 -11   26.70    3.40
  -1  -1 -11   33.20    2.90
  -1  -1 -11   32.60    3.50
  -1  -1 -11   25.30    4.20
  -1   1 -11   35.90    2.90
  -1   1 -11   32.50    3.40
  -1   1 -11   28.00    4.20
  -3  -1 -11    7.90    2.60
  -3  -1 -11   10.50    1.90
  -3  -1 -11   11.50    2.40
  -3   1 -11   13.90    3.20
  -3   1 -11    7.70    1.90
  -5  -1 -11   97.09    4.70
  -5  -1 -11   89.79    4.90
  -5  -1 -11   85.49    5.70
  -5   1 -11   97.79    4.70
  -5   1 -11   92.89    5.00
  -7  -1 -11   22.80    4.10
  -7  -1 -11   29.90    3.60
  -7  -1 -11   35.50    3.40
  -7   1 -11   32.00    3.50
  -7   1 -11   30.20    3.70
  -9  -1 -11   59.09    3.90
  -9  -1 -11   58.49    4.20
  -9  -1 -11   64.79    4.70
  -9   1 -11   62.29    4.40
  -9   1 -11   54.59    3.60
 -11  -1 -11  124.29    5.20
 -11  -1 -11  117.29    6.00
 -11  -1 -11  121.59    5.50
 -11   1 -11  118.49    5.40
 -11   1 -11  119.99    5.60
 -13  -1 -11    5.30    1.60
 -13  -1 -11    4.40    1.80
 -13   1 -11    5.00    1.90
 -13   1 -11    4.30    1.80
 -15  -1 -11   43.30    3.10
 -15   1 -11   50.29    3.40
 -36  -2  11   13.80    2.30
 -36   2  11   20.70    2.60
 -34  -2  11    0.80    1.50
 -34   2  11   -0.90    1.50
 -32  -2  11   12.00    2.40
 -32  -2  11   17.10    3.00
 -32   2  11   13.80    3.00
 -30  -2  11    2.80    2.30
 -30  -2  11    6.60    2.30
 -30  -2  11    7.70    2.80
 -30   2  11    6.40    1.90
 -28  -2  11  341.57   11.60
 -28  -2  11  339.97   11.90
 -28   2  11  321.07   11.30
 -28   2  11  352.56   12.20
 -26  -2  11   68.39    5.10
 -26  -2  11   70.89    5.30
 -26  -2  11   69.99    5.00
 -26   2  11   70.69    6.60
 -26   2  11   65.79    4.30
 -26   2  11   69.19    4.70
  26   2 -11   70.99    5.70
 -24  -2  11   76.49    5.50
 -24  -2  11   78.29    5.00
 -24  -2  11   78.59    5.80
 -24   2  11   83.49    5.10
  24   2 -11   75.19    5.00
 -24   2  11   81.49    6.50
 -22  -2  11    6.80    2.40
 -22  -2  11   10.60    3.00
 -22  -2  11    8.60    3.30
 -22   2  11   14.60    3.90
 -22   2  11    7.00    1.90
 -22   2  11   18.40    4.00
  22   2 -11   11.30    2.30
 -20  -2  11   11.70    3.30
 -20  -2  11    9.00    2.60
 -20  -2  11    3.50    2.80
 -20   2  11    6.50    3.80
 -20   2  11    7.60    2.80
  20   2 -11   10.10    2.10
 -20   2  11   10.40    2.20
 -18  -2  11    5.10    3.50
 -18  -2  11    5.20    2.50
 -18  -2  11    2.90    3.20
  18   2 -11    3.90    1.70
 -18   2  11   10.60    3.50
 -18   2  11    2.40    1.40
 -18   2  11    6.10    2.80
 -16  -2  11    6.10    2.60
 -16  -2  11    4.50    3.90
 -16  -2  11    2.70    2.20
 -16  -2  11   -0.20    3.10
  16   2 -11    2.20    1.50
 -16   2  11    3.10    1.40
 -14  -2  11  346.07   10.90
 -14  -2  11  349.67   10.60
 -14   2  11  333.77   10.40
 -14   2  11  319.27   12.00
  14   2 -11  340.47   10.50
 -12  -2  11  107.69    4.80
 -12  -2  11  104.59    4.90
  12   2 -11   99.29    4.40
 -12   2  11  103.19    4.50
 -12   2  11  104.89    8.50
 -10   2  11  111.59    6.30
  10   2 -11  120.89    4.70
   8   2 -11  200.28    6.60
   8   2 -11  186.68    6.70
  -8   2  11  189.98   13.60
   6  -2 -11   47.10    3.80
   6   2 -11   50.19    3.20
   6   2 -11   48.90    3.10
  -6   2  11   41.70   12.30
   4  -2 -11    0.10    1.80
   4   2 -11    0.60    1.70
   4   2 -11   -1.90    1.80
   4   2 -11    2.60    1.40
   2  -2 -11  114.59    5.90
   2  -2 -11  111.99    6.10
   2  -2 -11  108.19    4.80
   2   2 -11   97.79    5.10
   2   2 -11  111.59    4.90
   2   2 -11  105.19    4.70
   0  -2 -11    3.50    2.50
   0  -2 -11    3.40    2.50
   0  -2 -11    2.70    1.70
   0   2 -11    3.70    1.80
   0   2 -11    4.80    2.00
   0   2 -11    3.60    2.10
  -2  -2 -11   20.80    4.10
  -2  -2 -11   21.70    3.60
  -2  -2 -11   20.10    2.90
  -2   2 -11   21.30    3.60
  -2   2 -11   13.80    3.20
  -2   2 -11   21.00    2.80
  -4  -2 -11   35.10    4.30
  -4  -2 -11   33.50    3.70
  -4   2 -11   24.90    4.70
  -4   2 -11   31.90    3.60
  -4   2 -11   30.00    3.40
  -6  -2 -11  221.48    8.80
  -6  -2 -11  218.28    8.10
  -6  -2 -11  222.28    7.90
  -6   2 -11  207.78    7.80
  -6   2 -11  219.18    8.20
  -8  -2 -11   75.19    5.00
  -8  -2 -11   75.49    4.40
  -8  -2 -11   86.69    4.60
  -8   2 -11   75.49    4.30
  -8   2 -11   73.19    4.80
 -10  -2 -11   67.69    4.20
 -10  -2 -11   66.79    4.10
 -10  -2 -11   69.09    4.40
 -10   2 -11   75.09    4.20
 -10   2 -11   70.79    4.40
 -12  -2 -11   36.20    3.20
 -12  -2 -11   30.10    3.00
 -12   2 -11   29.10    3.50
 -12   2 -11   35.00    3.60
 -14  -2 -11   16.00    2.60
 -33  -3  11   16.30    3.60
 -33  -3  11   18.30    3.60
 -33   3  11   18.60    2.40
  33   3 -11   17.50    2.70
 -31  -3  11   13.40    3.20
 -31  -3  11   16.20    3.40
 -31   3  11   11.40    2.60
 -29  -3  11   22.50    3.90
 -29  -3  11   25.70    3.30
 -29   3  11   23.80    3.10
 -27  -3  11   33.00    4.60
 -27  -3  11   37.50    3.90
 -27   3  11   36.20    3.60
 -27   3  11   39.70    3.70
 -25  -3  11   16.60    4.40
 -25  -3  11   12.80    2.60
 -25   3  11   13.30    2.60
 -25   3  11   13.30    3.10
 -23  -3  11   52.89    4.30
 -23  -3  11   47.10    5.40
  23   3 -11   62.69    5.60
 -23   3  11   56.59    3.90
 -23   3  11   59.49    4.50
 -21  -3  11   62.39    6.20
 -21  -3  11   70.79    6.00
 -21   3  11   70.19    5.00
  21   3 -11   64.59    4.70
 -21   3  11   68.09    4.10
 -19  -3  11    5.60    2.60
 -19  -3  11    2.80    4.10
 -19  -3  11   -0.60    1.90
 -19   3  11    1.00    1.60
  19   3 -11    0.90    2.00
 -19   3  11    3.40    2.80
 -17  -3  11    1.70    2.10
 -17  -3  11    3.80    2.50
  17   3 -11    4.80    2.00
 -17   3  11    1.50    2.80
 -17   3  11    4.40    1.80
 -15  -3  11   24.00    3.40
 -15  -3  11   27.10    3.60
  15   3 -11   30.30    3.10
 -15   3  11   25.10    3.10
 -15   3  11   29.10    5.10
 -13  -3  11   21.00    3.00
 -13  -3  11   27.30    3.10
 -13   3  11   25.30    6.10
  13   3 -11   19.70    3.00
 -13   3  11   24.10    3.30
 -13   3  11   24.30    4.60
 -11  -3  11  215.18    8.10
 -11  -3  11  214.38    7.60
 -11   3  11  218.98    7.70
 -11   3  11  204.68    9.20
  11   3 -11  222.78    9.40
  11   3 -11  219.08    7.70
  -9  -3  11    6.20    2.00
  -9   3  11    8.80    3.60
   9   3 -11   13.80    2.70
   9   3 -11    5.80    4.10
   7   3 -11   15.70    2.80
   7   3 -11   21.00    4.50
   5  -3 -11   73.09    4.60
   5   3 -11   59.19    3.90
   3  -3 -11    1.90    2.10
   3   3 -11    0.90    1.80
   1  -3 -11   92.59    4.70
   1   3 -11   91.49    4.60
   1   3 -11   87.59    4.90
  -1  -3 -11    4.20    2.90
  -1  -3 -11    1.90    2.50
  -1   3 -11   -2.70    1.90
  -1   3 -11    2.00    2.10
  -3  -3 -11  120.59    6.00
  -3  -3 -11  122.39    5.50
  -3  -3 -11  128.29    6.40
  -3   3 -11  121.39    5.90
  -3   3 -11  129.69    5.70
  -5  -3 -11   35.80    4.10
  -5  -3 -11   33.10    3.40
  -5  -3 -11   28.00    4.00
  -5   3 -11   31.90    3.50
  -5   3 -11   29.90    4.40
  -7  -3 -11    7.30    2.80
  -7  -3 -11    1.70    2.10
  -7  -3 -11    2.80    2.00
  -7   3 -11    6.30    3.50
  -9  -3 -11    1.80    2.00
  -9  -3 -11    1.00    2.80
 -11  -3 -11   12.30    2.40
 -11  -3 -11   15.40    3.30
 -30  -4  11    0.10    1.60
  30   4 -11    0.80    1.70
 -30   4  11    0.10    1.10
 -28  -4  11   19.00    2.70
 -28   4  11   15.30    2.40
  28   4 -11   19.20    2.90
 -26  -4  11   93.59    5.10
  26   4 -11  101.39    5.10
 -26   4  11   99.99    4.80
 -26   4  11  113.29    6.90
 -24  -4  11   14.60    3.20
  24   4 -11   14.70    3.00
 -24   4  11   18.00    3.20
 -24   4  11   16.90    3.10
 -22  -4  11   31.50    5.10
 -22  -4  11   29.90    3.80
 -22   4  11   35.70    3.50
  22   4 -11   33.40    3.60
 -22   4  11   36.10    5.00
 -20  -4  11   28.20    3.50
 -20  -4  11   27.70    4.40
 -20   4  11   30.80    3.80
 -20   4  11   24.90    3.50
  20   4 -11   26.30    3.90
  20   4 -11   31.20    5.40
 -18  -4  11   13.20    2.70
 -18  -4  11    6.20    2.40
 -18   4  11   12.20    2.40
  18   4 -11   11.10    2.60
 -18   4  11   10.90    2.60
  18   4 -11   10.80    2.90
 -16  -4  11   33.10    4.20
 -16  -4  11   36.80    4.10
 -16   4  11   37.50    4.40
 -16   4  11   30.70    3.70
  16   4 -11   36.10    4.10
  16   4 -11   33.60    4.30
 -14  -4  11   51.39    4.40
 -14  -4  11   45.10    4.00
 -14   4  11   55.39    4.40
  14   4 -11   53.99    4.70
  14   4 -11   53.19    4.30
 -14   4  11   51.09    5.00
 -12  -4  11    9.90    3.80
  12   4 -11   12.90    2.80
 -12   4  11    7.00    3.30
  12   4 -11    9.70    2.30
 -10  -4  11   98.89    5.50
  10   4 -11  103.69    5.90
  10   4 -11   98.79    5.40
  -8  -4  11  144.19    7.90
  -8  -4  11  161.18    6.90
   8   4 -11  177.88    7.70
   8   4 -11  157.78    6.70
  -6  -4  11   35.20    4.00
  -6  -4  11   35.00    3.70
   6   4 -11   31.50    5.20
   6   4 -11   35.80    3.60
  -6   4  11   34.80    6.40
  -4  -4  11  128.99    6.20
   4  -4 -11  117.59    6.20
  -4  -4  11  113.29    5.60
   4   4 -11  127.59    5.80
   4   4 -11  129.99    7.30
   2  -4 -11   30.10    4.10
  -2  -4  11   28.90    4.00
   2   4 -11   26.20    3.40
   0  -4 -11    5.40    2.30
   0   4 -11    6.70    2.30
   2  -4  11    0.90    2.30
  -2  -4 -11    3.90    2.10
  -2   4 -11    0.30    1.90
   4  -4  11    3.30    2.40
  -4  -4 -11   -0.50    2.00
  -4   4 -11    0.50    2.40
   6  -4  11  103.49    6.00
  -6  -4 -11   95.99    5.00
  -6   4 -11  101.69    5.70
  -8  -4 -11   -0.60    2.00
 -27  -5  11    0.40    1.40
  27   5 -11    1.90    2.10
 -27   5  11   -0.10    1.40
  25   5 -11   54.19    3.30
 -25   5  11   48.70    3.10
 -23  -5  11    7.80    2.00
  23   5 -11    6.70    1.60
 -23   5  11    8.40    2.50
 -23   5  11    5.80    1.60
 -21  -5  11   -6.10    2.80
 -21  -5  11    2.30    1.80
  21   5 -11    1.40    1.50
 -21   5  11    3.70    2.50
 -21   5  11   -1.40    1.60
 -19  -5  11    9.80    2.30
 -19  -5  11   13.50    4.20
 -19   5  11    6.90    2.00
 -19   5  11   11.80    2.90
  19   5 -11   11.70    2.90
 -17  -5  11   22.70    4.00
 -17  -5  11   27.90    3.70
 -17   5  11   32.30    5.20
  17   5 -11   26.60    3.30
 -15  -5  11   35.80    4.00
 -15  -5  11   30.70    3.80
  15   5 -11   31.30    3.60
 -15   5  11   26.50    4.10
  15   5 -11   33.90    4.50
 -13  -5  11    1.80    2.10
 -13  -5  11    0.10    2.00
  13   5 -11    2.80    2.30
  13   5 -11   -0.90    1.90
 -13   5  11    4.40    2.40
 -11  -5  11   66.69    4.40
 -11  -5  11   61.99    4.60
  11   5 -11   61.49    4.40
 -11   5  11   57.39    5.30
  11   5 -11   50.19    4.30
  -9  -5  11    1.40    2.20
  -9  -5  11   -1.40    2.30
   9   5 -11    1.00    2.20
   9   5 -11    0.90    2.10
  -7  -5  11    3.90    2.40
   7   5 -11    4.50    2.30
   7   5 -11    7.80    2.30
  -5  -5  11   17.30    4.00
  -5  -5  11   15.60    3.20
   5   5 -11   24.50    4.00
   5   5 -11   18.50    3.60
  -3  -5  11    3.60    2.70
  -3  -5  11    4.70    1.90
   3   5 -11    8.40    2.30
   3   5 -11    7.30    2.60
  -1  -5  11    2.00    1.90
  -1  -5  11   -0.40    2.90
   1  -5  11    0.60    1.80
  -1  -5 -11   -0.60    3.00
  -1   5 -11    2.40    2.20
  -3  -5 -11   14.90    4.60
   3  -5  11    7.60    2.10
  -3   5 -11    4.90    2.20
 -20  -6  11    1.60    1.90
 -20   6  11    3.90    1.40
  20   6 -11    0.30    1.30
 -18  -6  11   -2.10    2.00
  18   6 -11   -1.00    1.20
 -18   6  11   -1.30    1.50
 -16  -6  11   21.60    4.00
  16   6 -11   12.40    2.30
 -14  -6  11   -2.70    2.20
 -14  -6  11    7.20    2.60
  14   6 -11    1.00    1.50
 -14   6  11   -0.50    2.50
 -12  -6  11   39.00    3.90
 -12  -6  11   40.50    4.40
  12   6 -11   39.20    2.90
 -10  -6  11    2.10    2.10
 -10  -6  11    1.50    3.60
  10   6 -11    2.00    1.40
  -8  -6  11    4.10    2.30
   8   6 -11    2.00    1.70
   8   6 -11    3.30    3.10
  -6  -6  11    2.80    2.20
   6   6 -11    6.40    3.40
   6   6 -11    5.60    1.70
  -4  -6  11   12.20    2.50
   4   6 -11   20.60    4.70
 -36   0  12    1.60    1.70
 -36   0  12    0.80    1.70
 -34   0  12   21.40    3.60
 -34   0  12   27.30    3.40
 -32   0  12   33.20    3.80
  32   0 -12   37.60    5.20
 -30   0  12    2.40    2.10
  30   0 -12    3.50    2.60
 -30   0  12    4.60    2.50
 -28   0  12   22.60    3.90
  28   0 -12   23.80    3.50
 -28   0  12   15.20    3.00
 -26   0  12   -0.40    2.30
 -26   0  12    1.90    2.30
 -24   0  12  103.49    6.50
 -24   0  12  112.39    5.80
 -22   0  12  437.06   14.10
 -22   0  12  445.76   14.30
 -20   0  12   58.19    5.20
 -20   0  12   41.40    5.40
 -18   0  12  741.43   21.80
 -18   0  12  732.83   27.00
 -16   0  12   16.50    4.60
  16   0 -12   22.60    2.30
 -16   0  12   40.30    7.30
  14   0 -12    1.70    1.40
 -14   0  12   -0.90    4.10
  12   0 -12 1172.58   30.60
 -12   0  12 1075.69   34.50
 -10   0  12   -0.10    3.60
  10   0 -12   -1.90    2.20
   8   0 -12   25.10    3.10
   8   0 -12   18.20    3.30
   8   0 -12   29.10    2.80
  -8   0  12   28.00    8.60
   6   0 -12   63.49    4.40
   6   0 -12   62.09    3.90
   6   0 -12   67.39    3.60
   4   0 -12  134.29    5.80
   4   0 -12  128.49    5.90
   4   0 -12  129.49    5.00
   2   0 -12  189.38    6.70
   2   0 -12  194.38    7.20
   0   0 -12   24.10    2.70
   0   0 -12   20.70    3.30
  -2   0 -12    6.30    2.10
  -2   0 -12   10.00    3.20
  -2   0 -12    7.80    2.00
  -4   0 -12   12.80    3.10
  -4   0 -12    6.90    2.30
  -6   0 -12   74.49    5.70
  -6   0 -12   62.09    3.90
  -6   0 -12   73.29    4.50
  -8   0 -12  133.89    5.70
  -8   0 -12  133.69    7.30
 -10   0 -12   87.19    5.40
 -10   0 -12   90.09    5.00
 -12   0 -12    6.10    1.80
 -12   0 -12    2.30    1.80
 -14   0 -12   -0.50    1.40
 -37  -1  12    2.40    1.40
 -37   1  12    0.70    1.50
 -35  -1  12   25.20    3.10
 -35  -1  12   27.30    3.20
 -35   1  12   28.30    3.10
 -35   1  12   22.20    4.00
 -33  -1  12  155.78    6.60
  33  -1 -12  166.98    7.20
 -33  -1  12  157.58    7.10
 -33   1  12  161.38    7.00
 -33   1  12  160.78    6.70
 -31  -1  12   68.39    4.80
 -31  -1  12   81.39    6.30
 -31   1  12   77.29    7.20
 -31   1  12   75.69    4.80
 -29  -1  12   28.90    3.90
 -29  -1  12   37.50    4.00
 -29   1  12   32.00    4.80
 -29   1  12   30.50    3.90
  29   1 -12   32.10    4.60
 -27  -1  12   23.40    4.20
 -27  -1  12   28.80    5.20
 -27  -1  12   21.50    4.30
 -27   1  12   24.40    4.70
  27   1 -12   22.40    3.70
 -27   1  12   26.70    3.90
 -25  -1  12   18.90    4.30
 -25  -1  12   16.40    3.70
 -25  -1  12   10.90    3.50
 -25   1  12   14.70    3.20
 -25   1  12   13.40    2.90
  25   1 -12   15.70    3.00
 -23  -1  12    1.40    2.70
 -23  -1  12    2.40    2.90
 -23  -1  12    2.60    2.50
 -23   1  12    0.30    2.50
  23   1 -12    4.80    1.80
 -23   1  12    3.20    2.70
 -21  -1  12   -1.10    2.90
 -21  -1  12   -0.50    2.60
 -21  -1  12   -1.10    2.70
 -21   1  12    1.00    2.80
  21   1 -12    2.60    1.60
 -21   1  12    2.10    2.90
 -19  -1  12   19.30    4.80
 -19  -1  12   22.40    4.50
 -19  -1  12   23.60    5.20
 -19   1  12   25.10    4.60
 -19   1  12   23.50    3.70
  19   1 -12   23.50    2.50
 -17  -1  12   52.89    4.60
 -17  -1  12   44.80    5.20
  17   1 -12   52.09    3.10
 -17   1  12   47.30   11.30
 -17   1  12   62.39    5.10
 -15  -1  12  624.94   18.20
  15   1 -12  617.34   17.60
 -15   1  12  591.34   18.50
 -15   1  12  646.44   22.50
 -13  -1  12  267.47   14.60
  13   1 -12  272.17    8.50
 -13   1  12  278.37   13.50
 -11  -1  12  211.48   12.60
 -11   1  12  190.08   11.60
  11   1 -12  213.58    7.10
  11   1 -12  210.28    6.90
   9  -1 -12  634.14   17.80
  -9   1  12  608.64   22.80
   9   1 -12  640.44   18.00
   9   1 -12  624.84   18.20
   9   1 -12  661.83   17.90
   7  -1 -12   29.80    4.60
   7  -1 -12   28.70    3.50
   7  -1 -12   31.00    5.10
  -7   1  12   24.90    6.10
   7   1 -12   26.80    2.70
   7   1 -12   26.30    3.40
   5  -1 -12   31.60    3.00
   5  -1 -12   32.30    4.40
   5   1 -12   28.30    3.20
   5   1 -12   24.90    3.20
   5   1 -12   31.20    2.60
   3  -1 -12   40.50    4.50
   3  -1 -12   30.60    4.20
   3  -1 -12   37.60    2.90
   3   1 -12   33.60    2.90
   3   1 -12   35.40    3.60
   3   1 -12   31.80    3.10
   1  -1 -12  135.49    6.60
   1  -1 -12  126.79    5.10
   1  -1 -12  120.69    5.70
   1   1 -12  122.59    5.60
   1   1 -12  114.59    5.40
   1   1 -12  120.49    5.10
  -1  -1 -12   15.00    3.00
  -1  -1 -12   17.30    2.80
  -1  -1 -12   18.20    3.40
  -1   1 -12   11.70    2.70
  -1   1 -12   18.00    3.30
  -3  -1 -12   17.50    4.00
  -3  -1 -12   11.30    2.30
  -3  -1 -12   11.40    2.00
  -3   1 -12   15.10    2.80
  -3   1 -12    9.40    2.30
  -5  -1 -12    3.70    2.40
  -5  -1 -12    7.40    2.10
  -5  -1 -12    7.10    2.20
  -5   1 -12    8.30    2.10
  -5   1 -12    7.10    2.00
  -7  -1 -12  104.99    5.90
  -7  -1 -12  111.59    5.20
  -7   1 -12  108.19    5.10
  -9  -1 -12    1.70    2.00
  -9  -1 -12    0.00    1.90
  -9  -1 -12   -0.60    2.30
  -9   1 -12    0.80    2.00
  -9   1 -12    1.70    1.70
 -11  -1 -12    3.10    1.80
 -11  -1 -12    4.20    1.60
 -11   1 -12    4.70    2.10
 -11   1 -12    5.00    1.70
 -13  -1 -12   18.30    2.70
 -13  -1 -12   19.80    3.30
 -13   1 -12   14.60    3.00
 -13   1 -12   16.70    2.90
 -36  -2  12   41.80    3.00
 -36   2  12   42.00    3.00
 -34  -2  12    2.00    1.60
  34  -2 -12    8.00    3.50
 -34   2  12    2.60    1.60
 -32  -2  12    0.80    2.60
 -32  -2  12    3.80    2.10
 -32   2  12    1.30    1.60
 -30  -2  12   84.49    5.10
 -30  -2  12   92.89    5.40
 -30  -2  12   83.69    5.20
 -30   2  12   85.19    6.70
 -30   2  12  102.29    6.70
 -28  -2  12   66.69    5.10
 -28  -2  12   76.09    5.90
 -28   2  12   66.29    6.20
 -28   2  12   61.29    4.70
 -26  -2  12  178.48    7.80
 -26  -2  12  175.68    7.70
 -26  -2  12  195.58    8.40
 -26   2  12  185.78    8.60
 -26   2  12  179.28    9.80
  26   2 -12  191.68    7.50
 -24  -2  12    2.90    2.20
 -24  -2  12    4.00    2.60
 -24  -2  12   -4.10    2.70
  24   2 -12    1.60    2.30
 -24   2  12    2.00    2.00
 -24   2  12    3.70    3.60
 -24   2  12    5.60    2.50
 -22  -2  12    6.80    3.50
 -22  -2  12    7.60    2.40
 -22  -2  12    5.80    2.70
  22   2 -12    3.50    2.10
 -22   2  12    2.60    3.60
 -22   2  12    3.00    1.80
 -22   2  12    0.90    2.50
 -20  -2  12    6.30    3.40
 -20  -2  12    3.60    3.20
 -20  -2  12    0.30    2.40
 -20   2  12    0.90    1.60
 -20   2  12   -0.30    3.20
 -20   2  12    2.00    2.60
  20   2 -12    0.70    1.70
 -18  -2  12   86.09    7.10
 -18  -2  12   96.79    5.00
 -18  -2  12   94.49    6.50
 -18   2  12   76.69    6.40
 -18   2  12   92.69    4.30
 -18   2  12   99.99    6.60
  18   2 -12   93.69    4.50
 -16  -2  12   12.00    2.40
 -16  -2  12    8.60    3.80
 -16  -2  12    6.10    3.80
 -16  -2  12    8.10    3.40
 -16   2  12   10.40    2.50
 -16   2  12    9.80    4.50
  16   2 -12   11.10    2.30
 -16   2  12   13.50    3.60
 -14  -2  12    0.40    2.30
 -14  -2  12   -0.60    1.90
 -14   2  12   -0.20    2.90
  14   2 -12    4.70    1.70
 -12  -2  12    5.90    2.00
 -12   2  12    4.90    3.20
  12   2 -12    4.00    1.60
  10   2 -12  152.08    6.50
 -10   2  12  156.58    7.50
   8   2 -12  184.98    6.80
   8   2 -12  201.88    7.00
   6  -2 -12    0.80    2.10
   6   2 -12    3.20    1.70
   6   2 -12    2.80    1.60
   4  -2 -12   29.00    5.40
   4  -2 -12   20.70    3.30
   4   2 -12   19.10    2.90
   4   2 -12   24.70    2.60
   4   2 -12   16.20    2.90
   2  -2 -12    4.40    1.90
   2  -2 -12    1.40    2.80
   2  -2 -12   -0.40    2.70
   2   2 -12    2.00    1.90
   2   2 -12    1.70    1.60
   2   2 -12   -0.70    1.80
   0  -2 -12   32.70    4.20
   0  -2 -12   32.00    3.40
   0  -2 -12   36.90    4.50
   0   2 -12   39.70    3.70
   0   2 -12   31.70    3.10
   0   2 -12   39.20    3.90
  -2  -2 -12    0.50    2.10
  -2  -2 -12    0.90    2.30
  -2   2 -12    0.20    2.80
  -2   2 -12    1.80    2.10
  -2   2 -12    0.70    1.60
  -4  -2 -12   30.40    3.30
  -4  -2 -12   21.60    4.00
  -4  -2 -12   23.70    3.60
  -4   2 -12   25.30    3.60
  -4   2 -12   27.50    3.00
  -6  -2 -12   84.49    4.80
  -6  -2 -12   81.39    5.10
  -6  -2 -12   85.99    4.80
  -6   2 -12   82.59    4.90
  -6   2 -12   79.79    5.30
  -8  -2 -12  134.39    6.50
  -8  -2 -12  142.99    6.10
  -8  -2 -12  142.89    6.10
  -8   2 -12  148.69    6.60
  -8   2 -12  149.49    6.20
 -10  -2 -12   44.90    3.30
 -10  -2 -12   44.50    4.20
 -10   2 -12   47.40    3.60
 -10   2 -12   45.40    3.60
 -12  -2 -12   21.80    2.90
 -12  -2 -12   20.60    3.40
 -12   2 -12   25.40    3.50
 -33  -3  12   -1.10    2.20
 -33  -3  12    2.00    1.70
 -33   3  12    1.20    1.30
  33   3 -12   -0.10    1.40
 -31  -3  12   -0.10    1.90
 -31  -3  12   -0.20    1.80
 -31   3  12    1.60    1.50
 -29  -3  12   49.90    4.40
 -29   3  12   42.80    5.10
 -27  -3  12   45.30    4.70
 -27  -3  12   49.20    4.30
 -27   3  12   49.70    3.80
 -27   3  12   47.90    4.00
 -25  -3  12    5.00    2.70
 -25  -3  12    2.40    2.20
 -25   3  12    4.40    2.00
 -25   3  12    1.50    2.10
 -23  -3  12   92.19    6.60
  23   3 -12  104.19    5.80
 -23   3  12  102.79    5.00
 -23   3  12  101.09    5.60
 -21  -3  12   93.89    6.80
 -21  -3  12   89.69    5.20
 -21   3  12   96.59    5.60
 -21   3  12   95.39    4.70
  21   3 -12   93.89    5.90
 -19  -3  12   56.99    4.80
 -19  -3  12   46.50    4.30
 -19   3  12   55.09    4.90
 -19   3  12   41.40    3.50
  19   3 -12   44.70    3.80
 -17  -3  12  100.99    5.30
 -17  -3  12   96.49    5.20
 -17   3  12   91.59    4.60
 -17   3  12   83.39    5.90
 -17   3  12   90.19    7.90
  17   3 -12   95.99    4.70
 -15  -3  12   61.99    4.40
 -15  -3  12   52.79    4.20
 -15   3  12   58.89    5.80
 -15   3  12   59.19    3.90
  15   3 -12   58.49    3.70
 -15   3  12   68.39    6.90
 -13  -3  12    2.60    2.00
 -13  -3  12    7.90    2.30
  13   3 -12    5.10    2.00
  13   3 -12   10.00    3.30
 -13   3  12    4.80    3.50
 -11  -3  12   75.99    4.50
 -11  -3  12   86.29    4.90
  11   3 -12   77.99    6.60
 -11   3  12   76.19    6.30
  11   3 -12   79.29    4.20
  -9  -3  12   15.10    2.90
   9   3 -12   15.70    2.80
  -9   3  12   19.60    5.30
   9   3 -12   17.40    4.30
   7   3 -12   24.20    3.00
   5  -3 -12   37.30    4.20
   5   3 -12   41.50    3.70
   3  -3 -12  149.69    6.00
   3   3 -12  123.09    7.30
   1  -3 -12   38.00    5.00
   1   3 -12   41.30    3.70
  -1  -3 -12   46.70    5.30
  -1  -3 -12   43.20    3.80
  -1   3 -12   45.30    4.30
  -3  -3 -12   85.99    4.70
  -3  -3 -12   71.29    5.40
  -3   3 -12   77.69    6.10
  -3   3 -12   77.69    5.20
  -5  -3 -12  158.68    6.40
  -5  -3 -12  147.69    6.60
  -7  -3 -12   93.99    5.10
  -7  -3 -12   75.49    4.90
  -9  -3 -12    3.00    2.30
  -9  -3 -12    6.90    2.30
  32   4 -12    6.80    1.40
 -32   4  12    4.50    1.20
 -30  -4  12    1.00    1.60
  30   4 -12    0.40    1.30
 -30   4  12   -0.30    2.00
 -28  -4  12   52.49    3.50
  28   4 -12   49.50    3.40
 -28   4  12   48.20    3.30
 -26  -4  12   16.80    3.10
  26   4 -12   16.10    3.10
 -26   4  12   18.60    3.00
 -26   4  12   21.30    4.10
 -24  -4  12   69.09    4.50
 -24   4  12   68.89    4.40
 -24   4  12   71.79    4.40
  24   4 -12   72.59    4.40
 -22  -4  12    0.20    2.00
  22   4 -12    2.00    2.00
 -22   4  12   -2.30    2.10
 -22   4  12   -0.60    2.10
 -20  -4  12    6.40    2.20
 -20  -4  12    3.50    2.80
  20   4 -12    6.10    2.40
 -20   4  12    8.30    2.40
 -20   4  12    8.90    2.40
  20   4 -12    5.20    2.90
 -18  -4  12   63.69    4.40
 -18  -4  12   62.59    4.80
  18   4 -12   64.09    4.70
 -18   4  12   62.69    4.80
  18   4 -12   64.99    4.90
 -18   4  12   65.89    4.50
 -16  -4  12  267.37    9.10
 -16  -4  12  252.37    9.40
  16   4 -12  241.28    9.10
 -16   4  12  247.88    8.90
 -16   4  12  253.97    9.40
  16   4 -12  252.87    9.40
 -14  -4  12   32.20    3.80
 -14  -4  12   32.60    3.90
 -14   4  12   28.20    4.00
  14   4 -12   29.20    3.60
  14   4 -12   30.60    4.30
 -12  -4  12    4.80    2.30
 -12  -4  12    5.70    2.10
  12   4 -12    6.50    2.20
  12   4 -12   10.60    2.80
 -10  -4  12    2.60    2.10
 -10  -4  12    6.20    1.90
  10   4 -12    4.30    2.20
  10   4 -12    2.20    2.80
  -8  -4  12   23.60    3.60
  -8  -4  12   26.30    3.50
   8   4 -12   29.00    3.60
   8   4 -12   23.90    3.70
  -8   4  12   22.40    4.20
  -6  -4  12    2.40    2.10
  -6  -4  12    2.60    2.10
   6   4 -12   -3.00    3.30
   6   4 -12    2.10    2.20
  -6   4  12    4.00    3.20
  -4  -4  12   28.30    4.00
   4  -4 -12   28.50    4.80
   4   4 -12   31.20    3.60
  -4   4  12   35.70    5.10
  -2  -4  12   12.60    3.30
   2  -4 -12   16.60    3.90
   2   4 -12   17.30    3.40
   0  -4  12   16.30    3.70
   0  -4 -12   16.10    3.80
   0   4 -12   15.90    3.30
   2  -4  12   90.79    5.10
  -2  -4 -12   92.19    5.10
  -2   4 -12   95.09    5.30
   4  -4  12   -0.20    2.50
  -4  -4 -12   -2.30    2.20
  -4   4 -12   -0.50    2.70
  -6  -4 -12   41.70    4.10
   6  -4  12   62.69    6.60
 -27  -5  12   -1.50    1.40
  27   5 -12    1.60    1.20
 -27   5  12    0.20    1.10
 -25  -5  12    7.20    1.90
 -25   5  12   12.80    2.30
  25   5 -12   13.50    2.50
 -23  -5  12   15.90    3.20
  23   5 -12   16.20    2.80
 -23   5  12   17.70    3.20
 -21  -5  12   -0.30    1.60
 -21  -5  12    1.30    3.50
  21   5 -12   -0.50    2.50
 -21   5  12    0.10    1.60
 -19  -5  12   -1.70    2.80
 -19  -5  12   -2.40    2.80
 -19   5  12    3.80    1.90
  19   5 -12    3.00    1.80
 -17  -5  12   22.10    3.50
 -17  -5  12   15.60    2.80
 -17   5  12   15.90    3.80
  17   5 -12   25.70    5.10
 -15  -5  12    0.80    2.20
 -15  -5  12    0.30    2.10
  15   5 -12    0.60    2.50
  15   5 -12    0.60    2.00
 -15   5  12   -1.10    2.40
 -13  -5  12    7.30    2.40
 -13  -5  12    5.90    2.20
  13   5 -12    4.20    1.90
 -13   5  12    8.00    3.20
  13   5 -12    4.80    2.30
 -11  -5  12   23.70    3.70
 -11  -5  12   16.50    3.50
  11   5 -12   19.60    3.70
  11   5 -12   21.20    3.50
  -9  -5  12  139.49    6.10
  -9  -5  12  141.79    6.50
   9   5 -12  137.39    7.10
   9   5 -12  158.08    6.30
  -7  -5  12   -2.10    2.60
  -7  -5  12    2.30    2.30
   7   5 -12   -3.50    2.30
   7   5 -12   -0.50    2.00
  -5  -5  12   14.50    2.70
  -5  -5  12   22.80    3.20
   5   5 -12   18.80    3.50
   5   5 -12   24.20    4.70
  -3  -5  12   -4.50    2.40
  -3  -5  12   -1.90    1.90
   3   5 -12   -3.20    2.00
  -1  -5  12    2.70    1.90
  -1  -5  12   -0.10    5.30
   1   5 -12   -0.40    1.90
   1  -5  12    3.60    2.00
  -1   5 -12    4.20    2.30
   3  -5  12    3.80    2.60
 -20   6  12    1.20    1.50
  20   6 -12    1.80    1.20
 -18  -6  12    0.00    2.00
  18   6 -12    1.80    1.20
 -18   6  12   -1.80    1.90
 -16  -6  12    0.20    2.40
  16   6 -12    1.20    1.20
 -14  -6  12   31.50    4.00
  14   6 -12   19.20    2.50
 -12  -6  12   -1.40    2.20
 -12  -6  12   -3.00    2.60
  12   6 -12    0.00    1.30
 -10  -6  12    0.20    2.10
  10   6 -12    1.90    1.60
  -8  -6  12    9.10    2.30
   8   6 -12    4.60    1.70
 -38   0  13    1.00    1.50
 -38   0  13    1.10    1.70
 -36   0  13    0.70    1.60
 -36   0  13   -0.30    1.60
 -34   0  13   -0.60    1.80
 -34   0  13    2.50    1.70
 -32   0  13    1.10    2.00
  32   0 -13   -2.90    2.50
 -30   0  13   -0.40    2.20
 -30   0  13    0.40    2.20
  30   0 -13    0.80    2.30
  28   0 -13   -2.50    1.90
 -28   0  13    2.60    2.40
 -28   0  13    3.00    4.20
 -26   0  13    1.70    2.50
 -26   0  13   -0.60    2.30
  26   0 -13   -0.90    1.80
 -24   0  13    0.00    2.50
 -24   0  13    1.50    2.40
  24   0 -13   -2.30    1.70
 -22   0  13    0.10    2.50
 -22   0  13   -1.00    2.50
  22   0 -13   -0.40    1.70
  20   0 -13    0.00    1.60
 -20   0  13   -0.60    3.00
 -20   0  13    2.80    2.40
 -18   0  13    3.20    2.70
  18   0 -13   -1.70    1.40
 -16   0  13    3.50    2.80
  16   0 -13   -0.10    1.40
 -14   0  13   -3.80    5.10
  14   0 -13    3.20    1.40
 -14   0  13    0.50    2.70
 -12   0  13   -2.80    2.40
 -12   0  13   -0.40    4.80
  12   0 -13    0.20    1.40
  10   0 -13   -3.30    3.60
 -10   0  13    3.60    2.80
  10   0 -13    6.20    2.70
   8   0 -13   -2.30    2.10
   8   0 -13    2.30    1.90
   8   0 -13    0.10    2.00
   6   0 -13    0.10    2.00
   6   0 -13    1.00    1.90
   6   0 -13    0.50    2.20
   4   0 -13    1.00    1.50
   4   0 -13    4.90    2.20
   2   0 -13   -0.10    1.50
   2   0 -13   -1.40    2.10
   0   0 -13   -1.40    1.60
   0   0 -13   -0.60    1.90
  -2   0 -13   -0.20    2.00
  -2   0 -13    0.20    2.60
  -4   0 -13   -3.30    2.50
  -4   0 -13   -0.80    1.80
  -6   0 -13    0.10    2.00
  -6   0 -13    3.30    1.90
  -8   0 -13    3.10    1.80
  -8   0 -13   -0.80    1.80
 -10   0 -13   -0.80    1.60
 -10   0 -13    1.20    1.70
 -12   0 -13    1.40    1.50
 -12   0 -13    1.00    2.10
 -37  -1  13    0.50    1.70
 -37   1  13    3.20    1.60
 -35  -1  13   99.99    5.00
 -35  -1  13   95.79    4.60
 -35   1  13  102.69    4.70
 -35   1  13  104.79    5.40
 -33  -1  13  106.69    5.80
  33  -1 -13  116.49    5.90
 -33  -1  13  122.89    5.60
 -33   1  13  109.99    5.50
 -33   1  13  118.49    5.80
 -31  -1  13  154.68    7.10
 -31  -1  13  154.18    6.80
 -31   1  13  160.48    6.80
  31   1 -13  175.08    7.60
 -31   1  13  149.59    7.00
 -29  -1  13    0.40    2.30
 -29  -1  13    2.40    2.30
 -29   1  13   -0.60    2.10
 -29   1  13    1.10    2.40
  29   1 -13    5.60    2.60
 -27  -1  13    6.40    3.00
 -27  -1  13   13.30    3.00
 -27  -1  13   13.00    3.70
 -27   1  13    6.80    2.60
  27   1 -13    6.70    2.50
 -27   1  13    5.60    2.60
 -25  -1  13   49.30    4.90
 -25  -1  13   53.89    5.30
 -25  -1  13   44.20    4.60
 -25   1  13   39.80    5.20
 -25   1  13   42.30    4.40
  25   1 -13   45.30    3.70
 -23  -1  13  399.46   15.60
 -23  -1  13  444.66   13.90
 -23  -1  13  406.86   13.60
 -23   1  13  423.86   14.50
  23   1 -13  437.26   13.20
 -23   1  13  458.45   14.00
 -21  -1  13   14.30    3.20
 -21  -1  13   17.10    3.30
 -21  -1  13   15.30    3.20
 -21   1  13   10.30    3.20
 -21   1  13   17.60    4.10
  21   1 -13   16.40    2.50
 -19  -1  13   32.00    4.80
 -19  -1  13   43.20    5.70
 -19  -1  13   36.70    4.50
 -19   1  13   35.60    5.00
  19   1 -13   35.70    3.00
 -19   1  13   22.90    5.70
 -17  -1  13  309.77   11.00
 -17  -1  13  308.47   10.50
 -17   1  13  311.67   18.20
  17   1 -13  307.57    9.80
 -17   1  13  320.77   11.00
 -15  -1  13    3.40    3.20
 -15  -1  13    4.40    2.50
 -15   1  13    1.10    6.20
 -15   1  13    3.30    2.70
  15   1 -13    6.00    1.70
  13  -1 -13    9.60    2.00
 -13  -1  13    3.60    3.40
 -13   1  13    4.60    2.60
  13   1 -13    7.10    1.50
 -13   1  13    8.80    5.60
 -11  -1  13  554.74   19.10
  11  -1 -13  492.35   14.40
  11   1 -13  483.65   14.30
 -11   1  13  462.95   20.80
 -11   1  13  475.35   15.20
  11   1 -13  497.15   14.40
   9  -1 -13   11.80    2.60
  -9  -1  13   10.40    3.60
   9   1 -13   11.30    2.10
   9   1 -13   11.40    2.50
   9   1 -13   12.20    2.40
   7  -1 -13    4.40    3.10
  -7  -1  13    8.50    3.90
   7  -1 -13    2.80    2.30
   7   1 -13    0.40    1.50
   7   1 -13   -1.60    1.70
   7   1 -13    0.20    1.90
  -5  -1  13   29.60    6.30
   5  -1 -13   33.80    3.50
   5  -1 -13   38.40    4.30
   5   1 -13   36.90    3.10
   5   1 -13   33.40    3.00
   5   1 -13   41.70    3.60
   3  -1 -13   98.19    4.70
   3  -1 -13   92.59    5.40
   3   1 -13   95.39    4.60
   3   1 -13   97.69    4.90
   3   1 -13   99.69    5.20
   1  -1 -13   -2.50    2.30
   1  -1 -13   -1.70    1.80
   1   1 -13   -0.30    1.70
   1   1 -13   -1.80    1.90
  -1  -1 -13   12.30    3.10
  -1  -1 -13   15.00    3.20
  -1  -1 -13   13.20    2.60
  -1   1 -13   18.00    3.20
  -1   1 -13   18.40    3.10
  -3  -1 -13   10.70    2.90
  -3  -1 -13    9.50    2.40
  -3  -1 -13    8.60    2.40
  -3   1 -13   10.30    2.00
  -3   1 -13   11.70    2.40
  -5  -1 -13   15.80    3.10
  -5   1 -13   18.60    2.90
  -7  -1 -13    1.50    1.70
  -7  -1 -13    0.40    1.90
  -7   1 -13    1.00    1.80
  -7   1 -13    4.50    2.30
  -9  -1 -13    0.00    2.00
  -9  -1 -13    2.00    1.70
  -9   1 -13    6.50    2.30
  -9   1 -13    4.20    2.00
 -11  -1 -13    7.30    3.00
 -11  -1 -13    3.20    2.00
 -11   1 -13    2.20    2.00
 -11   1 -13    2.50    1.80
 -13  -1 -13    5.90    1.70
 -36  -2  13   20.90    3.00
 -36   2  13   20.20    2.50
 -34  -2  13   -0.30    1.50
  34  -2 -13    3.80    2.80
 -34   2  13   -1.90    1.40
 -32  -2  13  115.49    5.90
 -32  -2  13  110.09    5.70
 -32   2  13   99.59    8.20
 -32   2  13  111.79    5.10
 -30  -2  13   -1.60    1.80
 -30  -2  13    0.80    2.10
 -30  -2  13    0.00    2.30
 -30   2  13   -0.80    2.80
 -30   2  13    1.10    1.70
 -28  -2  13  155.78    7.20
 -28  -2  13  154.78    7.00
  28   2 -13  165.28    7.30
 -28   2  13  155.08    7.00
 -28   2  13  157.98    7.90
 -26  -2  13  149.29    7.20
 -26  -2  13  150.68    7.00
 -26  -2  13  137.19    6.60
 -26   2  13  145.29    6.60
  26   2 -13  146.99    6.50
 -26   2  13  149.59    7.50
 -24  -2  13   57.49    5.50
 -24  -2  13   60.99    5.20
 -24  -2  13   65.99    4.90
 -24   2  13   72.59    4.90
 -24   2  13   67.29    5.90
 -22  -2  13    3.10    2.50
 -22  -2  13    3.10    5.10
 -22  -2  13   -2.30    2.70
 -22   2  13   -3.60    3.00
 -22   2  13    2.70    2.60
  22   2 -13    3.50    1.90
 -20  -2  13   24.10    3.90
 -20  -2  13   19.20    4.60
 -20  -2  13   32.10    5.40
 -20   2  13   19.70    5.00
 -20   2  13   29.70    5.20
  20   2 -13   22.00    2.90
 -18  -2  13    5.60    3.30
 -18  -2  13    0.60    2.20
 -18  -2  13    0.90    3.20
 -18   2  13    8.60    3.70
  18   2 -13    1.50    1.90
 -18   2  13    4.40    3.10
 -16  -2  13  112.99    5.40
 -16  -2  13  106.69    7.50
 -16   2  13  110.49    8.30
 -16   2  13  111.19    6.40
 -14  -2  13  361.36   13.30
 -14  -2  13  378.76   11.40
 -14  -2  13  314.77   13.70
 -14   2  13  373.96   12.20
  14   2 -13  377.56   11.40
  12   2 -13   65.89    4.10
 -12   2  13   76.19    5.60
  10   2 -13    1.60    1.60
 -10   2  13    2.60    2.90
   8   2 -13    7.70    1.80
   8   2 -13    7.70    1.80
   6  -2 -13  331.07   10.30
   6   2 -13  320.57   10.50
   6   2 -13  319.37   10.30
   4  -2 -13   73.59    4.30
   4  -2 -13   61.59    6.20
   4   2 -13   67.69    4.40
   4   2 -13   69.29    4.20
   4   2 -13   67.89    4.00
   2  -2 -13    8.50    3.10
   2  -2 -13   11.20    2.30
   2   2 -13   12.80    2.60
   2   2 -13   14.30    3.40
   2   2 -13   10.00    2.40
   0  -2 -13    6.30    2.60
   0   2 -13    3.40    1.70
   0   2 -13    3.60    2.60
   0   2 -13    5.90    2.20
  -2  -2 -13  100.19    5.30
  -2  -2 -13   97.49    4.90
  -2   2 -13   99.19    4.90
  -2   2 -13   93.19    5.10
  -4  -2 -13   -1.30    1.90
  -4  -2 -13   -0.70    2.20
  -4   2 -13    1.00    1.80
  -4   2 -13    0.30    1.70
  -6  -2 -13   45.60    3.90
  -6  -2 -13   47.80    4.00
  -6   2 -13   42.80    3.90
  -6   2 -13   48.50    3.60
  -8  -2 -13    4.60    1.60
  -8  -2 -13    4.00    1.80
  -8   2 -13    5.00    1.80
 -10  -2 -13   15.50    3.00
 -10  -2 -13   11.20    2.20
 -10   2 -13   19.60    3.40
 -35  -3  13   14.10    3.00
  35   3 -13   14.80    2.20
 -35   3  13   17.00    2.30
 -33  -3  13    2.10    1.80
 -33  -3  13    6.00    2.30
 -33   3  13    0.30    1.30
  33   3 -13    0.50    1.30
 -31  -3  13    0.50    2.00
 -31  -3  13    0.60    1.80
 -31   3  13   -0.40    1.40
 -29  -3  13   13.00    2.50
 -29  -3  13   10.10    2.60
 -29   3  13    7.40    3.40
 -27  -3  13    3.50    2.60
 -27  -3  13    4.90    2.40
 -27   3  13    4.40    1.90
 -25  -3  13    3.30    2.20
 -25  -3  13    2.10    2.80
 -25   3  13    1.10    2.90
 -25   3  13    1.80    2.00
  25   3 -13    6.60    3.10
 -23  -3  13   21.80    3.70
 -23  -3  13   19.40    3.50
  23   3 -13   27.70    4.00
 -23   3  13   26.30    4.10
 -23   3  13   18.60    3.20
 -21  -3  13   96.79    7.60
 -21  -3  13   90.69    5.20
 -21   3  13   89.59    5.50
 -21   3  13   87.29    4.80
  21   3 -13   90.49    5.20
 -19  -3  13   87.89    5.90
 -19  -3  13   81.19    5.10
 -19   3  13   80.39    5.90
 -19   3  13   64.49    7.40
 -17  -3  13    1.00    2.40
 -17  -3  13    3.90    2.80
 -17   3  13    3.20    3.60
 -17   3  13    5.50    3.40
  17   3 -13    2.10    1.80
 -15  -3  13  105.69    5.10
  15   3 -13  119.49    6.40
  15   3 -13   98.19    4.90
 -15   3  13   82.29    7.80
 -13  -3  13    4.50    2.20
 -13  -3  13    0.90    2.20
  13   3 -13    3.60    3.40
  13   3 -13    3.50    1.70
 -11  -3  13    4.50    2.30
 -11  -3  13    3.00    2.00
 -11   3  13    2.10    2.90
  11   3 -13    3.90    3.90
  11   3 -13    3.60    1.70
  -9  -3  13  209.38    9.00
   9   3 -13  177.38    7.10
  -9   3  13  177.68    8.10
   5  -3 -13    6.20    2.60
   5   3 -13    5.00    2.10
   3  -3 -13   28.20    4.10
   3   3 -13   36.20    3.80
   1  -3 -13    6.80    2.30
   1   3 -13    9.40    2.30
  -1  -3 -13   35.30    8.40
  -1  -3 -13   34.10    3.80
  -1   3 -13   32.70    4.20
  -3  -3 -13   15.80    3.40
  -3  -3 -13   25.50    5.10
  -3   3 -13   15.60    3.50
  -5  -3 -13   -2.20    2.60
  -7  -3 -13   35.40    4.20
  -7  -3 -13   33.70    3.80
   9  -3  13    3.90    2.50
 -32  -4  13   19.70    3.50
  32   4 -13   14.40    2.30
 -30  -4  13  103.29    4.60
  30   4 -13  111.49    4.50
 -30   4  13  112.09    4.50
 -28  -4  13   10.20    2.10
  28   4 -13   11.50    2.90
 -28   4  13   11.90    2.60
 -26  -4  13   42.30    3.60
  26   4 -13   32.90    3.30
 -26   4  13   30.60    3.30
 -24  -4  13   10.60    2.40
 -24   4  13   10.80    2.30
 -22  -4  13   26.30    3.70
  22   4 -13   39.90    5.40
 -22   4  13   30.80    3.70
  22   4 -13   30.60    3.70
 -22   4  13   30.00    3.60
 -20  -4  13   27.90    3.80
 -20   4  13   31.10    3.80
  20   4 -13   23.10    4.10
 -20   4  13   27.90    4.20
  20   4 -13   24.00    4.20
 -18  -4  13    0.20    2.00
 -18  -4  13   -1.40    2.50
  18   4 -13    4.40    2.40
  18   4 -13   -3.20    2.20
 -18   4  13    5.30    2.60
 -16  -4  13   24.60    3.80
 -16  -4  13   23.50    4.30
  16   4 -13   19.80    4.20
 -16   4  13   32.00    5.20
  16   4 -13   26.10    3.80
 -14  -4  13   94.79    5.20
 -14  -4  13   89.29    5.20
  14   4 -13   88.79    5.40
  14   4 -13   90.09    5.00
 -12  -4  13    3.40    2.20
 -12  -4  13   15.10    3.40
  12   4 -13    6.50    2.60
  12   4 -13    8.50    2.80
 -10  -4  13   33.40    3.90
 -10  -4  13   37.40    3.90
 -10   4  13   33.30    6.00
  10   4 -13   34.30    3.60
  10   4 -13   30.10    5.00
  -8  -4  13   17.60    3.30
  -8  -4  13   11.50    2.60
  -8   4  13   12.40    3.40
   8   4 -13   10.70    2.50
   8   4 -13   23.40    5.50
  -6  -4  13   15.30    3.40
  -6  -4  13   17.90    3.60
   6   4 -13   16.40    3.20
  -6   4  13   23.80    5.00
  -4  -4  13   50.59    4.00
  -4  -4  13   54.99    4.40
  -4   4  13   51.79    5.20
   4   4 -13   55.69    6.40
  -2  -4  13   44.50    4.20
   2  -4 -13   64.09    5.30
   2   4 -13   52.89    4.20
   0  -4 -13   -5.90    4.50
   0  -4  13    2.10    2.20
   0   4 -13   -2.80    2.20
   2  -4  13   52.39    4.20
  -2  -4 -13   53.99    4.50
  -2   4 -13   47.80    4.60
  -4  -4 -13    4.70    2.70
   4  -4  13    5.90    2.50
   6   4  13   -0.40    1.50
 -27  -5  13    9.10    2.30
 -27   5  13   15.80    3.50
  27   5 -13   13.70    2.30
 -25  -5  13    0.40    1.50
 -25   5  13    0.90    1.30
  25   5 -13    0.20    1.30
 -23  -5  13    7.30    1.90
  23   5 -13    6.00    1.60
 -23   5  13    4.80    1.60
 -21  -5  13   38.70    3.30
  21   5 -13   45.80    4.50
 -21   5  13   37.00    3.60
 -19  -5  13    8.70    3.10
 -19  -5  13   10.70    2.30
  19   5 -13   16.70    2.80
 -19   5  13   10.80    2.20
 -17  -5  13   -0.80    2.60
 -17  -5  13    0.70    2.00
 -17   5  13    4.50    2.30
  17   5 -13    2.60    1.90
  17   5 -13    1.80    2.70
 -15  -5  13    2.00    2.20
 -15  -5  13    2.60    2.40
  15   5 -13    2.30    1.90
 -13  -5  13    1.30    2.00
 -13  -5  13    5.10    2.30
  13   5 -13    1.50    2.10
  13   5 -13   -0.60    2.00
 -11  -5  13    3.50    2.10
 -11  -5  13    2.90    2.30
  11   5 -13    4.40    2.20
  11   5 -13    1.70    2.10
  -9  -5  13   -0.10    1.80
  -9  -5  13    3.80    2.10
   9   5 -13    5.10    2.00
   9   5 -13    1.20    2.30
  -7  -5  13   19.60    3.70
  -7  -5  13   24.50    3.50
  -5  -5  13   52.89    4.30
  -5  -5  13   50.99    3.90
   5   5 -13   58.59    4.00
  -3  -5  13    4.50    2.00
  -3  -5  13    2.00    4.60
   3   5 -13    4.10    2.00
  -1  -5  13    0.20    1.80
   1   5 -13    2.80    2.30
  20   6 -13    3.90    1.20
 -18  -6  13   14.80    3.50
  18   6 -13   13.70    2.10
 -16  -6  13   63.09    4.30
 -14  -6  13    9.60    2.60
  14   6 -13    4.80    1.60
  12   6 -13   11.20    2.70
  10   6 -13    0.90    1.80
 -38   0  14   26.30    2.90
 -38   0  14   27.20    2.60
 -36   0  14   13.10    3.10
 -36   0  14   13.30    2.90
 -34   0  14    2.20    2.00
  34   0 -14    7.10    3.40
 -32   0  14    8.30    2.40
  32   0 -14    8.90    2.60
 -32   0  14   13.70    3.50
 -30   0  14    5.80    4.00
 -30   0  14    1.20    2.50
  30   0 -14    4.00    2.20
 -28   0  14  287.57   10.80
 -28   0  14  298.37   10.50
  28   0 -14  283.17    9.90
 -26   0  14   59.99    5.40
 -26   0  14   63.19    5.10
  24   0 -14  104.79    5.10
 -24   0  14  122.69    6.40
 -24   0  14  120.49    6.30
 -22   0  14   18.00    4.30
 -22   0  14    6.00    3.10
  22   0 -14    9.70    2.10
 -20   0  14   50.89    5.80
 -20   0  14   52.89    4.40
  20   0 -14   51.59    3.30
  18   0 -14  136.49    5.30
 -18   0  14  136.69    6.80
  16   0 -14    2.50    1.40
 -16   0  14    0.30    2.50
  14   0 -14  106.39    4.50
 -14   0  14   95.09    5.60
  12   0 -14   94.29    4.30
 -12   0  14   87.49    5.20
 -10   0  14    4.70    2.60
  10   0 -14    2.60    1.80
  10   0 -14    3.40    2.50
  10   0 -14    2.90    2.30
   8   0 -14   34.10    3.60
   8   0 -14   28.20    3.50
  -8   0  14   38.90    4.50
   8   0 -14   28.40    3.70
   6   0 -14    8.80    2.40
   6   0 -14    8.00    3.30
   6   0 -14    8.40    2.30
   4   0 -14   64.49    4.00
   4   0 -14   62.49    4.20
   2   0 -14   10.00    2.10
   2   0 -14    5.70    2.10
   0   0 -14    2.80    2.10
  -2   0 -14   -0.10    1.60
  -2   0 -14    1.20    2.00
  -4   0 -14  234.68    8.40
  -4   0 -14  232.68    8.50
  -6   0 -14   31.00    3.50
  -6   0 -14   25.60    3.20
  -8   0 -14    0.90    1.70
  -8   0 -14    2.20    1.70
 -10   0 -14    4.40    2.00
 -10   0 -14   10.00    2.30
 -37  -1  14    5.70    1.60
 -37   1  14    1.80    1.40
 -37   1  14    4.40    2.30
  35  -1 -14    0.20    3.00
 -35  -1  14    4.70    1.60
 -35  -1  14    2.60    1.80
 -35   1  14    7.60    1.80
 -35   1  14    6.80    2.40
 -33  -1  14   32.40    3.90
 -33  -1  14   36.80    3.80
 -33   1  14   46.40    4.40
 -33   1  14   36.10    3.70
 -31  -1  14   32.80    3.80
 -31  -1  14   33.00    4.00
  31  -1 -14   40.50    4.00
  31   1 -14   31.60    4.60
 -31   1  14   36.50    3.80
 -31   1  14   36.40    4.50
 -29  -1  14   29.20    4.10
 -29  -1  14   30.60    4.40
 -29   1  14   29.80    3.70
  29   1 -14   30.90    3.90
 -29   1  14   28.80    4.40
 -27  -1  14    5.90    2.60
 -27  -1  14   11.40    2.70
  27   1 -14   11.90    2.40
 -27   1  14    8.20    2.50
 -27   1  14   12.00    2.90
 -25  -1  14   59.29    5.60
 -25  -1  14   65.49    4.90
 -25  -1  14   67.49    5.40
 -25   1  14   67.19    5.00
 -25   1  14   70.89    5.40
  25   1 -14   67.99    4.50
 -23  -1  14   10.20    3.20
 -23  -1  14    7.80    2.50
 -23  -1  14   26.30    4.60
 -23   1  14   15.40    3.10
 -23   1  14   14.10    3.00
  23   1 -14   16.70    2.90
 -21  -1  14  481.95   15.00
 -21  -1  14  456.15   14.50
 -21  -1  14  458.95   14.70
 -21   1  14  451.75   14.90
 -21   1  14  450.45   14.70
  21   1 -14  446.66   13.80
 -19  -1  14    5.50    2.80
 -19  -1  14    5.80    3.40
 -19  -1  14    1.80    2.70
 -19   1  14    5.90    2.90
  19   1 -14    5.80    1.70
 -19   1  14    9.10    4.30
 -17  -1  14    5.40    4.60
 -17  -1  14    5.20    3.00
 -17  -1  14    1.70    2.60
  17   1 -14    8.60    1.80
 -17   1  14    1.00    2.50
  15  -1 -14  321.97   10.20
 -15  -1  14  335.27   10.80
 -15  -1  14  320.47   11.50
  15   1 -14  319.97   10.20
 -15   1  14  326.37   11.20
  13  -1 -14  157.58    5.90
 -13  -1  14  133.79    7.40
 -13   1  14  149.49    6.80
  13   1 -14  157.68    5.80
 -11  -1  14  125.59    7.20
  11  -1 -14  139.59    5.70
  11   1 -14  140.39    5.70
  11   1 -14  141.49    5.80
 -11   1  14  143.19    6.70
  -9  -1  14   21.50    3.50
   9  -1 -14   21.90    3.60
   9   1 -14   22.20    3.60
   9   1 -14   19.10    2.90
   9   1 -14   17.00    2.80
   7  -1 -14   81.59    5.50
   7  -1 -14   94.09    5.10
  -7  -1  14   89.69    6.90
   7   1 -14   93.39    4.70
   7   1 -14   93.89    5.70
   7   1 -14   89.09    4.30
   5  -1 -14    5.70    2.30
  -5  -1  14    6.00    3.50
   5  -1 -14    2.60    2.50
   5   1 -14    4.90    2.40
   5   1 -14    4.30    1.90
   5   1 -14    3.80    1.70
   3  -1 -14   14.00    3.20
   3  -1 -14    8.40    2.60
  -3  -1  14   11.50    3.50
   3   1 -14    8.70    2.70
   3   1 -14    6.00    1.90
   3   1 -14    5.10    2.00
   1  -1 -14   13.50    3.30
   1  -1 -14   10.70    2.30
   1   1 -14   16.70    3.80
   1   1 -14   13.60    2.80
  -1  -1 -14  119.59    5.50
  -1  -1 -14  117.89    5.60
  -1   1 -14  117.29    5.70
  -1   1 -14  119.39    5.40
  -3  -1 -14  111.09    5.10
  -3   1 -14  108.89    5.20
  -5  -1 -14   15.40    2.90
  -5  -1 -14   14.20    3.20
  -5   1 -14   15.60    3.00
  -5   1 -14   17.60    3.00
  -7  -1 -14   62.19    4.00
  -7  -1 -14   63.59    6.50
  -7   1 -14   63.09    4.00
  -7   1 -14   58.79    4.50
  -9  -1 -14   43.40    3.20
  -9  -1 -14   48.00    3.60
  -9   1 -14   41.00    3.30
  -9   1 -14   46.70    3.30
 -11  -1 -14    5.40    1.60
  11   1  14    6.00    1.80
 -36  -2  14    3.60    1.60
 -36   2  14    3.20    1.40
  34  -2 -14   21.70    4.10
 -34  -2  14   11.20    2.90
 -34   2  14    7.50    2.00
 -32  -2  14   31.50    4.70
 -32  -2  14   29.30    3.90
 -32   2  14   31.90    3.30
 -32   2  14   33.90    5.30
 -30  -2  14    6.40    2.20
 -30  -2  14    8.80    2.50
 -30  -2  14   10.30    2.40
  30   2 -14   15.80    3.90
 -30   2  14    8.60    2.20
 -30   2  14   11.40    3.10
 -28  -2  14   50.29    4.30
 -28  -2  14   53.09    7.00
 -28  -2  14   55.39    5.10
 -28   2  14   50.89    4.50
  28   2 -14   50.79    4.70
 -28   2  14   54.49    5.50
 -26  -2  14    2.30    2.40
 -26  -2  14   -6.00    2.50
 -26  -2  14    1.30    2.50
  26   2 -14    1.70    2.30
 -26   2  14   -0.70    2.30
 -26   2  14   -0.20    3.00
 -24  -2  14   -0.10    2.80
 -24  -2  14    0.80    2.50
 -24  -2  14    1.10    2.40
 -24   2  14   -0.50    2.40
 -24   2  14   -0.90    2.90
  24   2 -14    0.10    2.00
 -22  -2  14   44.40    4.60
 -22  -2  14   51.09    5.50
 -22  -2  14   48.30    4.40
  22   2 -14   39.00    3.60
 -22   2  14   54.59    5.10
 -22   2  14   49.50    5.50
 -20  -2  14    7.00    3.40
 -20  -2  14    6.20    3.00
 -20  -2  14    8.40    2.40
  20   2 -14    6.00    1.90
 -20   2  14    9.00    3.00
 -20   2  14   10.10    3.10
 -18  -2  14   15.50    2.80
 -18  -2  14   13.80    3.50
 -18   2  14   20.10    4.20
  18   2 -14   15.70    2.60
 -18   2  14   25.20    4.70
 -16  -2  14   20.00    3.40
 -16  -2  14   10.90    4.00
  16   2 -14   12.50    2.50
 -16   2  14   18.00    3.10
 -14  -2  14  350.16   11.00
 -14  -2  14  346.27   11.30
 -14  -2  14  330.17   12.80
 -14   2  14  341.27   11.60
  14   2 -14  339.87   10.90
  12  -2 -14  250.37    8.70
  12   2 -14  235.38    8.40
 -12   2  14  250.17    9.30
 -10   2  14   17.60    4.30
  10   2 -14    9.80    2.20
   8   2 -14  136.09    5.70
   8   2 -14  134.99    5.80
   6  -2 -14   38.10    4.20
   6   2 -14   29.70    3.50
   6   2 -14   33.30    3.30
   4  -2 -14   14.60    3.40
   4  -2 -14   15.20    3.40
   4   2 -14   19.60    2.90
   2  -2 -14    5.90    2.30
   2  -2 -14    3.80    2.70
   2   2 -14    0.40    1.90
   2   2 -14    0.80    1.80
   2   2 -14    2.40    2.50
   0  -2 -14  213.98    8.10
   0  -2 -14  211.78    7.70
   0   2 -14  201.08    8.60
   0   2 -14  201.28    7.60
   0   2 -14  211.78    8.00
  -2  -2 -14   -1.30    2.30
  -2  -2 -14    3.00    2.20
  -2   2 -14    2.30    1.70
  -2   2 -14    2.20    2.10
  -4  -2 -14   13.10    2.50
  -4  -2 -14   18.90    3.30
  -4   2 -14   19.70    2.90
  -4   2 -14   17.80    3.30
  -6  -2 -14    8.20    2.00
  -6  -2 -14   10.40    2.20
  -6   2 -14    8.40    2.20
  -8  -2 -14   -2.90    2.00
  -8  -2 -14    1.20    1.80
  -8   2 -14   -2.60    1.80
 -35  -3  14   69.49    3.90
  35   3 -14   67.49    3.10
 -33  -3  14   39.00    3.40
 -33  -3  14   37.60    4.00
 -33   3  14   38.80    3.60
 -31  -3  14    2.60    1.80
 -31  -3  14    3.30    2.10
 -31   3  14    3.80    1.80
 -29  -3  14    2.10    2.20
 -29  -3  14   -0.70    2.30
 -29   3  14    3.90    1.90
 -27  -3  14    1.00    2.10
 -27   3  14    3.20    1.90
  27   3 -14    3.00    3.70
 -25  -3  14    1.10    2.90
  25   3 -14    8.50    2.90
 -25   3  14    4.60    2.10
 -23  -3  14    2.70    3.00
 -23  -3  14    1.30    2.00
  23   3 -14    0.70    2.30
 -23   3  14    5.10    5.50
 -23   3  14    1.00    2.30
 -21  -3  14   76.69    7.60
 -21  -3  14   62.59    4.60
 -21   3  14   67.19    7.10
 -21   3  14   69.19    5.30
  21   3 -14   70.29    4.50
 -19  -3  14   21.20    3.80
 -19   3  14   21.00    5.00
  19   3 -14   16.70    3.40
 -19   3  14   18.90    3.70
 -17  -3  14   29.10    3.60
 -17  -3  14   35.80    4.70
  17   3 -14   40.00    5.00
  17   3 -14   35.80    3.60
 -17   3  14   47.90    6.10
 -17   3  14   42.80    5.90
 -15  -3  14   31.30    4.10
 -15  -3  14   28.50    3.50
  15   3 -14   30.80    5.60
 -15   3  14   27.40    5.30
 -13  -3  14  109.19    5.30
 -13  -3  14   98.99    5.20
 -13   3  14   89.69    6.00
  13   3 -14   77.29    8.00
 -11  -3  14   45.30    3.80
 -11  -3  14   30.60    3.70
 -11   3  14   37.20    5.00
  11   3 -14   32.60    3.70
  -9  -3  14   71.69    4.60
   9   3 -14   59.79    4.30
  -9   3  14   74.69    5.40
   7   3 -14    7.00    2.40
   5  -3 -14    1.70    4.00
   5   3 -14   -3.10    2.00
   3  -3 -14   70.29    5.20
   3   3 -14   72.49    4.70
   1  -3 -14    2.10    2.20
   1   3 -14    4.80    2.80
  -1  -3 -14    4.10    2.30
  -1   3 -14    6.50    3.20
  -3  -3 -14   24.90    4.10
  -5  -3 -14   10.00    2.50
   7  -3  14   65.49    4.00
 -32  -4  14   54.99    4.10
  32   4 -14   47.40    2.70
 -30   4  14  109.09    4.60
  30   4 -14  105.49    4.50
 -28  -4  14   28.20    3.10
  28   4 -14   26.10    2.90
 -28   4  14   33.00    3.00
 -26  -4  14    9.80    2.20
 -26   4  14   13.30    2.80
  26   4 -14   11.80    2.80
 -24  -4  14    8.80    2.10
 -24   4  14    5.70    2.10
 -22  -4  14    1.10    1.90
  22   4 -14   -1.30    2.80
  22   4 -14   -1.20    1.90
 -22   4  14   -1.20    2.20
 -20  -4  14    3.70    2.20
  20   4 -14    2.40    2.20
  20   4 -14    2.00    2.50
 -20   4  14    4.90    2.40
 -18  -4  14    4.00    2.80
 -18   4  14    5.10    2.80
  18   4 -14    2.30    2.20
  18   4 -14    5.20    2.40
 -16  -4  14   48.30    4.10
 -16  -4  14   54.99    4.60
  16   4 -14   49.70    4.40
  16   4 -14   46.20    4.10
 -14  -4  14    9.30    2.50
 -14  -4  14    6.50    2.30
  14   4 -14    8.50    2.20
  14   4 -14    9.70    2.70
 -12  -4  14   40.10    4.30
 -12  -4  14   43.80    3.90
  12   4 -14   46.40    5.30
  12   4 -14   42.90    4.10
 -12   4  14   46.40    7.30
 -10  -4  14   39.60    4.00
 -10  -4  14   39.50    3.90
  10   4 -14   29.50    6.60
  10   4 -14   42.10    3.80
 -10   4  14   41.20    5.50
  -8  -4  14   13.30    2.60
  -8  -4  14    8.60    2.20
  -8   4  14   11.50    2.80
   8   4 -14   13.80    3.30
  -6  -4  14   14.50    3.50
  -6  -4  14   18.50    3.60
   6   4 -14   13.20    2.70
  -4  -4  14    1.20    2.10
  -4  -4  14   -0.70    2.00
  -4   4  14    3.90    2.30
   4   4 -14    2.20    2.10
  -2  -4  14    1.20    2.10
  -2  -4  14   -1.10    2.00
  -2   4  14    0.50    2.10
   0  -4  14   16.80    3.50
   0   4 -14   13.40    2.80
   0   4  14   14.00    3.50
   2  -4  14   18.60    3.40
   2  -4  14   29.00    3.60
   2   4  14   29.50    3.30
   4   4  14   15.50    2.80
 -27  -5  14    2.60    1.30
  27   5 -14    3.50    1.60
 -27   5  14   -0.50    1.20
 -25  -5  14    1.30    1.50
 -25   5  14    1.70    1.40
  25   5 -14    2.20    1.50
 -23  -5  14   11.90    2.70
  23   5 -14   10.40    2.30
 -23   5  14    8.40    1.70
 -21  -5  14    3.10    1.80
  21   5 -14    4.90    1.60
 -21   5  14    1.40    2.00
 -19  -5  14   -0.90    1.80
 -19  -5  14    0.00    3.50
 -19   5  14    1.30    2.40
  19   5 -14    3.20    3.40
  19   5 -14    0.80    1.60
 -17  -5  14    0.90    1.80
 -17  -5  14   -1.90    2.70
  17   5 -14   -0.30    1.70
  17   5 -14    3.50    2.60
 -15  -5  14   24.50    4.10
 -15  -5  14   26.90    4.40
  15   5 -14   31.40    3.40
  15   5 -14   26.20    3.80
 -13  -5  14    7.80    2.50
 -13  -5  14    7.10    2.10
  13   5 -14    1.10    2.10
  13   5 -14    3.00    2.00
 -11  -5  14   -2.10    2.10
 -11  -5  14   -3.50    2.10
  11   5 -14   -0.60    2.20
  11   5 -14    2.20    2.00
  -9  -5  14   25.10    3.50
  -9  -5  14   21.40    3.40
   9   5 -14   17.30    3.50
  -7  -5  14    4.30    2.10
  -7  -5  14    3.50    2.00
   7   5 -14    1.90    2.30
  -5  -5  14    8.30    2.30
   5   5 -14    5.20    2.10
  -3  -5  14   26.20    3.50
  -3  -5  14   18.80    4.30
   3   5 -14   26.50    3.70
  18   6 -14   -0.80    1.20
  16   6 -14    2.80    1.40
  14   6 -14    3.20    1.70
 -38   0  15    0.70    1.50
 -38   0  15    0.20    1.80
 -36   0  15    0.30    1.50
 -36   0  15    0.30    2.10
 -34   0  15    1.20    1.90
 -34   0  15    2.00    1.80
  34   0 -15    4.20    2.80
  32   0 -15    2.50    2.30
 -32   0  15   -1.90    1.90
 -30   0  15   -1.30    2.30
  30   0 -15   -1.20    2.10
 -30   0  15   -1.00    2.20
 -28   0  15    0.70    2.20
  28   0 -15    2.60    1.80
 -28   0  15   -1.60    2.50
  26   0 -15   -1.30    1.80
 -26   0  15   -0.90    2.60
 -24   0  15    0.70    2.70
  24   0 -15    1.50    1.80
 -24   0  15    0.80    4.40
  22   0 -15    2.50    1.60
 -22   0  15    0.20    3.20
 -20   0  15    4.70    4.20
 -20   0  15    1.80    2.50
  20   0 -15    0.00    1.60
  18   0 -15    1.90    1.60
 -18   0  15    2.00    2.50
 -16   0  15   -3.00    2.50
  16   0 -15    1.50    1.70
  14   0 -15    1.30    1.80
 -14   0  15    0.90    2.40
  12   0 -15    1.10    1.90
 -12   0  15   -1.80    2.30
  10   0 -15   -4.50    1.90
  10   0 -15   -0.30    2.40
 -10   0  15   -1.30    2.40
  10   0 -15    3.40    2.60
   8   0 -15    3.00    2.20
   8   0 -15    0.30    2.10
   8   0 -15   -6.60    2.50
  -8   0  15    0.40    2.50
   6   0 -15   -3.30    2.10
   6   0 -15    0.70    2.10
   4   0 -15    3.60    2.10
   4   0 -15   -0.40    2.20
   2   0 -15   -0.10    2.00
   2   0 -15    0.00    2.50
   0   0 -15   -0.30    2.00
   0   0 -15    0.70    1.90
  -2   0 -15    2.50    2.00
  -2   0 -15    3.00    2.00
  -4   0 -15   -2.90    1.80
  -4   0 -15   -0.80    1.80
  -6   0 -15   -0.60    1.70
   6   0  15   -3.00    2.20
  -6   0 -15    1.30    1.70
  -8   0 -15   -2.10    1.90
  -8   0 -15    0.10    1.90
 -10   0 -15    0.10    1.60
 -37  -1  15   22.90    2.60
 -37   1  15   23.80    3.40
 -35  -1  15   -0.90    1.70
 -35  -1  15    1.20    1.60
  35  -1 -15   -2.60    2.60
 -35   1  15    0.30    2.10
 -35   1  15    1.20    1.60
 -33  -1  15    8.00    2.20
  33  -1 -15    6.90    3.10
 -33  -1  15    7.10    2.10
 -33   1  15    6.80    2.10
 -33   1  15    3.50    2.00
  33   1 -15   12.60    3.70
 -31  -1  15   50.69    4.40
  31  -1 -15   58.19    4.30
 -31  -1  15   52.59    4.30
 -31   1  15   59.59    4.70
  31   1 -15   56.99    4.80
 -31   1  15   57.59    4.20
 -29  -1  15   97.09    5.90
  29  -1 -15   98.49    5.20
 -29  -1  15  104.59    6.10
 -29   1  15   94.69    5.80
  29   1 -15   95.29    5.40
 -29   1  15   96.49    6.50
 -27  -1  15  144.59    6.90
 -27  -1  15  148.89    7.30
  27   1 -15  149.19    6.30
 -27   1  15  151.98    7.00
 -27   1  15  155.78    7.60
 -25  -1  15   95.39    6.60
 -25  -1  15   94.59    6.00
 -25  -1  15   96.89    5.80
  25   1 -15   91.29    4.80
 -25   1  15   99.49    5.90
 -25   1  15   89.69    6.00
 -23  -1  15   -1.20    2.90
 -23  -1  15    3.00    2.50
 -23  -1  15    4.30    3.10
  23   1 -15   -0.70    1.60
 -23   1  15   -1.50    2.90
 -23   1  15   -1.10    2.20
 -21  -1  15   14.10    3.20
 -21  -1  15    5.20    3.10
 -21  -1  15   11.60    3.00
 -21   1  15    5.80    2.90
 -21   1  15    5.40    3.60
  21   1 -15    7.70    1.90
 -19  -1  15    2.70    4.00
 -19  -1  15    5.10    2.80
  19  -1 -15    0.90    1.90
 -19  -1  15   -1.80    2.70
 -19   1  15    0.30    4.20
  19   1 -15    1.20    1.60
 -19   1  15    1.80    2.50
 -17  -1  15  123.09    6.40
 -17  -1  15  132.39    7.00
  17  -1 -15  134.19    5.50
  17   1 -15  134.19    5.80
 -17   1  15  129.29    6.40
 -15  -1  15   10.10    3.00
  15  -1 -15    8.00    2.20
 -15  -1  15   19.40    4.70
  15   1 -15    7.90    1.80
 -15   1  15    7.20    2.30
 -13  -1  15  145.19    7.40
  13  -1 -15  149.39    6.00
  13   1 -15  151.18    5.90
 -13   1  15  143.49    6.80
 -11  -1  15   29.60    5.30
  11  -1 -15   45.10    4.60
 -11   1  15   54.99    4.50
  11   1 -15   52.39    4.10
  11   1 -15   47.90    3.50
  -9  -1  15   33.20    5.60
   9  -1 -15   35.00    5.00
  -9   1  15   38.70    4.40
   9   1 -15   37.80    3.40
   9   1 -15   34.50    3.60
   7  -1 -15   69.19    5.50
   7  -1 -15   72.29    4.60
  -7  -1  15   64.59    6.20
   7   1 -15   78.99    4.60
   7   1 -15   66.69    4.60
   7   1 -15   71.89    4.20
   5  -1 -15    5.70    2.30
  -5  -1  15    7.60    3.40
   5  -1 -15    3.80    2.50
   5   1 -15    5.80    2.00
   5   1 -15    8.80    2.90
   5   1 -15    9.40    2.30
   3  -1 -15  245.08    8.80
  -3  -1  15  241.88    9.80
   3  -1 -15  249.88    9.50
   3   1 -15  243.88    8.90
  -1  -1  15   67.29    6.30
   1  -1 -15   64.99    4.10
   1  -1 -15   66.39    4.50
   1   1 -15   64.59    4.20
   1   1 -15   61.79    4.10
  -1  -1 -15   78.29    4.40
  -1   1 -15   72.39    4.30
  -3  -1 -15   62.69    4.20
  -3  -1 -15   59.49    4.30
  -3   1 -15   66.79    4.10
  -3   1 -15   61.79    4.20
  -5  -1 -15    4.80    1.90
  -5  -1 -15   -0.10    2.80
  -5   1 -15    1.50    1.80
  -5   1 -15    0.60    1.80
  -7  -1 -15   42.40    3.70
  -7  -1 -15   44.10    3.80
  -7   1 -15   40.20    3.10
  -7   1 -15   43.80    3.40
  -9  -1 -15    2.80    1.70
   9   1  15    2.40    1.80
 -36  -2  15   10.50    2.60
 -36   2  15   10.40    2.50
  34  -2 -15    6.20    2.50
 -34  -2  15    8.50    2.10
 -34   2  15    8.20    1.70
 -32  -2  15    9.70    3.00
 -32  -2  15    7.10    2.00
 -32   2  15    6.80    2.60
 -30  -2  15   -2.40    2.70
 -30  -2  15    1.50    2.00
 -30   2  15   -2.20    2.60
  30   2 -15    5.30    3.00
 -30   2  15   -0.70    2.00
 -28  -2  15   37.00    4.70
 -28  -2  15   30.60    4.00
 -28  -2  15   27.30    4.60
 -28   2  15   31.00    3.90
  28   2 -15   25.90    4.10
 -28   2  15   26.00    4.80
 -26  -2  15    7.60    2.60
 -26  -2  15    3.60    2.60
 -26  -2  15    2.20    2.50
 -26   2  15    4.10    2.60
  26   2 -15   -0.50    2.10
 -26   2  15    2.30    3.00
 -24  -2  15    2.00    2.70
 -24  -2  15   -3.70    2.40
 -24  -2  15   -1.50    2.40
  24   2 -15    1.40    2.00
 -24   2  15    1.00    2.80
 -24   2  15   -1.10    2.60
 -22  -2  15   56.59    5.30
 -22  -2  15   56.29    4.70
 -22  -2  15   59.69    5.60
 -22   2  15   58.49    5.20
 -22   2  15   66.69    5.40
  22   2 -15   54.19    4.10
 -20  -2  15   68.29    6.20
 -20  -2  15   71.69    4.80
  20   2 -15   69.89    4.10
 -20   2  15   78.09    6.50
 -20   2  15   76.69    5.70
 -18  -2  15  103.19    6.90
 -18  -2  15   99.59    5.40
 -18   2  15  101.79    6.00
  18   2 -15   89.39    4.70
 -16  -2  15    7.90    3.90
  16  -2 -15   -3.50    2.30
 -16  -2  15   -0.50    2.10
  16   2 -15   -4.30    1.50
 -16   2  15   -0.10    2.40
 -14  -2  15   72.89    7.90
  14  -2 -15   91.19    5.30
 -14  -2  15  101.99    5.50
 -14  -2  15   88.79    4.90
 -14   2  15   92.69    5.30
  14   2 -15   86.79    4.40
  12   2 -15  143.19    6.00
 -12   2  15  147.59    7.00
 -10   2  15    0.60    2.40
  10   2 -15    2.80    1.70
   8   2 -15  198.38    7.40
   8   2 -15  206.28    7.70
   6  -2 -15   50.99    5.10
   6   2 -15   48.50    4.40
   6   2 -15   46.10    3.60
   4  -2 -15    0.70    2.60
   4  -2 -15    7.60    3.40
   4   2 -15    0.10    2.50
   4   2 -15    1.70    1.80
   2  -2 -15  103.19    5.90
   2  -2 -15  102.49    5.60
   2   2 -15  106.49    6.20
   2   2 -15   98.79    5.10
   0  -2 -15   12.80    2.90
   0  -2 -15   13.00    2.60
   0   2 -15   10.40    2.50
  -2  -2 -15  115.09    5.70
  -2  -2 -15  111.99    5.20
  -2   2 -15  109.49    5.20
  -4  -2 -15    8.40    2.10
  -4  -2 -15    8.10    2.30
  -4   2 -15    7.70    2.10
  -6  -2 -15    4.00    2.20
  -6  -2 -15    0.80    2.10
  -6   2 -15    1.00    1.90
   8   2  15   11.50    2.30
 -35  -3  15    6.50    1.90
  35   3 -15    5.20    1.30
 -35   3  15    7.80    2.00
 -33  -3  15    0.50    2.50
  33  -3 -15    2.30    2.60
 -33  -3  15    1.40    2.20
 -33   3  15   -0.60    1.30
 -31  -3  15    4.00    2.20
 -31  -3  15    0.20    1.80
 -31   3  15    1.30    1.50
 -29  -3  15   77.99    4.90
 -29  -3  15   75.49    5.40
 -29   3  15   75.19    4.50
 -27  -3  15   13.00    3.00
 -27  -3  15    9.50    2.40
  27   3 -15   26.50    4.90
 -27   3  15   12.80    2.40
 -25  -3  15   -0.40    2.10
 -25  -3  15   -4.70    2.80
 -25   3  15    4.40    7.00
  25   3 -15    2.20    2.50
 -25   3  15    0.40    2.20
 -23  -3  15   11.40    2.60
 -23  -3  15    8.70    3.90
 -23   3  15   16.80    4.20
  23   3 -15   16.30    3.60
 -23   3  15    4.30    3.70
 -21  -3  15   -1.30    2.10
 -21   3  15    3.20    3.00
 -21   3  15    2.40    2.90
  21   3 -15    0.80    1.90
 -19  -3  15   69.69    4.90
 -19   3  15   86.09    6.60
  19   3 -15   82.19    5.60
 -19   3  15   75.89    6.20
  19   3 -15   81.99    4.80
 -17  -3  15    3.40    3.20
 -17  -3  15   -0.90    2.20
  17   3 -15   -1.90    2.10
 -17   3  15    2.30    2.90
  17   3 -15   -1.80    3.00
 -15  -3  15   37.80    3.90
  15   3 -15   39.30    3.60
  15   3 -15   49.40    6.10
 -15   3  15   42.80    5.10
 -13  -3  15    1.50    2.60
 -13  -3  15    3.00    2.10
  13   3 -15   -0.10    2.10
 -13   3  15    1.50    2.60
 -11  -3  15   15.90    3.40
 -11  -3  15   13.40    2.50
 -11   3  15   18.10    3.10
  11   3 -15   17.00    3.30
  -9  -3  15    3.40    1.90
  -9   3  15    1.00    2.30
   9   3 -15   -1.70    1.90
   7   3 -15   23.90    3.50
  -7   3  15   22.40    4.20
   5   3 -15   49.00    4.20
   3  -3 -15    7.90    3.10
   3   3 -15    9.50    2.40
   1  -3 -15    2.20    2.90
   1   3 -15    2.00    4.60
  -1  -3 -15   -5.20    2.70
  -3  -3 -15   95.09    5.10
   5  -3  15   -1.30    1.70
  32   4 -15   52.89    2.70
 -32   4  15   47.00    2.70
 -30  -4  15    1.90    1.50
 -30   4  15    0.90    1.40
  30   4 -15    1.80    1.30
 -28  -4  15    3.00    1.80
 -28   4  15    2.80    1.60
  28   4 -15    5.20    1.60
 -26  -4  15    8.30    2.70
  26   4 -15    8.30    2.70
 -26   4  15    9.20    1.90
 -24  -4  15   25.90    3.50
  24   4 -15   23.90    3.40
  24   4 -15   30.30    5.40
 -24   4  15   23.50    3.70
 -22  -4  15    0.00    1.80
 -22   4  15    0.10    2.30
  22   4 -15    3.40    2.10
  22   4 -15    2.80    2.60
 -20  -4  15   13.70    3.30
  20   4 -15    9.10    2.50
  20   4 -15    9.30    2.30
 -20   4  15   16.10    4.20
 -18  -4  15    2.10    3.20
 -18  -4  15    1.80    2.10
  18   4 -15   -0.20    2.20
  18   4 -15    2.00    2.10
 -16  -4  15    0.80    2.70
 -16  -4  15    0.80    2.00
  16   4 -15    2.10    2.00
  16   4 -15   -1.60    2.40
 -14  -4  15   13.60    3.40
 -14  -4  15   15.70    3.70
  14   4 -15   15.30    3.20
  14   4 -15   13.00    2.70
 -12  -4  15   43.90    4.10
 -12  -4  15   46.70    4.40
  12   4 -15   50.19    4.90
 -10  -4  15   -0.90    2.10
 -10  -4  15    1.30    2.00
  10   4 -15    1.70    2.30
 -10   4  15    2.30    3.30
  -8  -4  15    0.70    1.90
  -8  -4  15   -1.30    2.00
  -8   4  15   -1.10    2.20
   8   4 -15   -2.20    2.00
  -6  -4  15   25.90    3.90
  -6  -4  15   29.60    3.60
  -6   4  15   26.50    4.20
   6   4 -15   27.30    3.50
  -4  -4  15   76.39    4.40
  -4  -4  15   72.59    4.60
  -4   4  15   69.29    4.80
   4   4 -15   69.49    4.60
  -2  -4  15    9.80    2.20
  -2  -4  15    6.60    2.20
   2   4 -15    9.00    2.60
  -2   4  15    8.20    2.10
   0  -4  15    6.70    2.20
   0  -4  15    5.40    2.10
   0   4  15    2.10    1.70
   2  -4  15   49.00    4.00
   2   4  15   40.70    3.30
 -27  -5  15    2.20    1.30
  27   5 -15    2.00    1.20
 -27   5  15    2.80    1.50
 -25  -5  15   10.00    2.50
  25   5 -15   12.60    2.30
 -25   5  15    7.50    1.90
 -23  -5  15   14.30    3.30
  23   5 -15    6.30    1.70
 -23   5  15   11.30    2.90
 -21  -5  15    1.70    1.70
  21   5 -15   -0.30    1.60
 -19  -5  15    0.50    1.80
  19   5 -15    0.00    3.00
  19   5 -15    3.30    1.60
 -17  -5  15   10.80    3.40
 -17  -5  15   20.00    3.00
  17   5 -15   22.70    4.00
  17   5 -15   26.00    3.40
 -15  -5  15    1.10    1.70
 -15  -5  15    0.20    2.70
  15   5 -15    5.40    2.30
  15   5 -15    2.90    2.00
 -13  -5  15   31.10    3.40
 -13  -5  15   33.00    4.20
  13   5 -15   25.40    4.00
  13   5 -15   21.90    3.60
 -11  -5  15    7.70    2.50
 -11  -5  15   11.80    2.30
  11   5 -15   11.20    2.40
  -9  -5  15   25.00    3.70
  -9  -5  15   19.00    3.30
   9   5 -15   16.30    2.50
  -7  -5  15    0.90    1.90
  -7  -5  15   -0.20    1.90
   7   5 -15   -0.20    2.00
  -5  -5  15    5.80    2.20
  -5  -5  15    4.10    2.30
 -38   0  16   10.40    2.00
 -38   0  16   18.20    2.80
 -36   0  16   21.40    3.00
 -36   0  16   20.80    2.80
  34   0 -16    6.30    2.60
 -34   0  16    3.50    1.70
 -34   0  16    5.80    1.80
  32   0 -16  565.04   17.00
 -32   0  16  570.24   17.20
  30   0 -16   -1.90    2.40
 -30   0  16    2.30    2.10
 -30   0  16    3.70    2.40
 -28   0  16   16.90    4.00
  28   0 -16   14.20    3.20
 -28   0  16   15.10    3.10
 -26   0  16   18.00    4.50
  26   0 -16   18.30    3.20
 -26   0  16   23.90    4.10
 -24   0  16   48.00    4.60
 -24   0  16   53.49    5.60
  22   0 -16    5.30    1.90
 -22   0  16    2.00    3.60
 -22   0  16    2.20    2.40
  20   0 -16 1534.15   42.60
 -20   0  16 1578.84   43.30
 -20   0  16 1581.14   43.60
 -18   0  16  248.48    9.40
  18   0 -16  241.88    8.30
 -16   0  16  510.95   16.30
  16   0 -16  538.05   15.60
 -14   0  16  595.74   18.20
  14   0 -16  600.94   17.40
  12   0 -16    1.70    2.10
 -12   0  16   -1.90    2.30
  10   0 -16  693.63   20.10
 -10   0  16  658.03   22.20
  10   0 -16  713.23   19.90
   8   0 -16   34.60    3.90
   8   0 -16   40.00    3.80
  -8   0  16   37.20    4.60
   6   0 -16   30.70    3.60
  -6   0  16   31.10    4.60
   6   0 -16   25.40    3.60
   4   0 -16   29.90    3.70
   4   0 -16   31.80    3.70
   2   0 -16   74.69    4.60
   2   0 -16   72.59    4.60
   0   0 -16   80.69    4.80
   0   0 -16   85.29    4.90
  -2   0 -16    0.40    1.90
  -2   0 -16    6.00    2.90
   2   0  16    2.60    2.30
  -4   0 -16    2.10    1.70
   4   0  16    2.60    2.30
  -4   0 -16   -0.10    1.90
   6   0  16  108.69    7.40
  -6   0 -16  116.69    5.10
  -6   0 -16   99.29    5.10
  -8   0 -16   88.09    3.90
 -37  -1  16   13.00    2.60
 -37   1  16   14.80    2.30
 -37   1  16   12.00    2.30
 -35  -1  16    1.30    1.40
  35  -1 -16    3.10    2.40
 -35  -1  16   -1.10    1.50
 -35   1  16    0.10    1.90
 -35   1  16    0.10    1.50
 -33  -1  16   56.79    4.20
 -33  -1  16   60.69    4.30
  33  -1 -16   59.89    5.60
 -33   1  16   61.09    4.60
  33   1 -16   64.89    5.10
 -33   1  16   60.69    4.20
  31  -1 -16  116.29    5.60
 -31  -1  16  111.49    5.70
 -31  -1  16  113.19    6.10
  31   1 -16  119.79    6.00
 -31   1  16  104.59    7.30
 -31   1  16  121.09    5.70
 -29  -1  16   -0.40    2.30
 -29  -1  16   -2.50    2.10
  29  -1 -16    1.50    2.00
 -29   1  16    2.60    2.40
 -29   1  16   -0.80    2.10
  29   1 -16   -1.90    2.30
 -27  -1  16    3.40    2.40
  27  -1 -16   -0.10    2.00
 -27  -1  16    0.00    2.40
 -27   1  16   -0.80    2.20
  27   1 -16    2.50    2.10
 -27   1  16   -0.40    2.40
  25  -1 -16   95.29    5.00
 -25  -1  16   88.09    6.60
 -25  -1  16   94.99    6.70
 -25  -1  16   93.19    5.80
  25   1 -16   95.59    5.00
 -25   1  16   96.89    5.80
 -25   1  16   93.49    5.90
 -23  -1  16   72.19    5.30
 -23  -1  16   77.69    5.80
 -23  -1  16   62.89    5.70
 -23   1  16   69.39    5.80
 -23   1  16   71.89    5.30
 -21  -1  16   38.70    5.00
 -21  -1  16   38.80    4.80
  21  -1 -16   36.80    3.40
 -21  -1  16   36.60    6.20
  21   1 -16   40.00    3.30
 -21   1  16   40.60    4.50
 -21   1  16   47.00    6.30
 -19  -1  16   -1.80    2.70
  19  -1 -16    3.30    1.90
 -19  -1  16   -3.90    4.50
  19   1 -16   -2.00    1.80
 -19   1  16    3.20    2.40
 -17  -1  16    6.40    2.70
  17  -1 -16   14.10    2.60
 -17  -1  16   10.10    3.00
 -17   1  16   11.20    2.80
  17   1 -16   12.90    2.20
 -15  -1  16  275.67    9.60
  15  -1 -16  270.67    9.20
 -15  -1  16  272.67   10.10
  15   1 -16  270.37    9.10
 -13  -1  16  430.76   13.90
  13  -1 -16  412.16   13.00
  13   1 -16  415.96   12.90
 -13   1  16  425.06   13.70
 -11  -1  16   99.09    6.30
 -11   1  16  104.49    5.80
  11   1 -16  110.79    5.40
  11   1 -16  101.49    5.00
  -9  -1  16  123.19    7.20
   9  -1 -16  139.49    6.80
   9   1 -16  132.89    5.90
   9   1 -16  131.69    5.90
  -9   1  16  132.29    6.60
   7  -1 -16  129.49    6.30
   7  -1 -16  139.99    6.50
  -7  -1  16  133.19    7.30
   7   1 -16  136.89    7.80
   7   1 -16  141.29    6.00
   7   1 -16  137.69    6.10
   5  -1 -16   41.40    4.70
  -5  -1  16   53.89    5.90
   5  -1 -16   44.00    4.50
   5   1 -16   50.69    3.70
   5   1 -16   49.00    4.00
   3  -1 -16  355.76   11.60
   3  -1 -16  355.66   11.80
  -3  -1  16  360.66   12.50
   3   1 -16  358.06   11.60
   3   1 -16  366.86   11.80
   1  -1 -16   56.59    4.40
  -1  -1  16   67.89    6.30
   1  -1 -16   57.09    4.40
   1   1 -16   63.89    4.30
   1   1 -16   65.29    4.80
  -1  -1 -16    3.60    2.10
  -1  -1 -16    6.10    2.20
  -1   1 -16    2.70    1.70
  -1   1 -16    3.30    2.20
  -3  -1 -16   75.29    4.30
  -3  -1 -16   72.79    4.40
  -3   1 -16   73.99    4.20
  -5  -1 -16    3.40    1.70
  -5  -1 -16    2.70    2.30
   5   1  16    3.20    1.70
  -5   1 -16    3.90    1.70
  -5   1 -16    2.50    1.90
  -7  -1 -16   12.40    2.80
   7   1  16   17.70    2.90
 -36  -2  16    5.40    1.60
 -36   2  16    7.20    1.50
  34  -2 -16   17.80    3.60
 -34  -2  16   20.30    3.20
 -34   2  16   14.60    3.50
 -34   2  16   17.40    2.60
 -32  -2  16  157.68    6.60
  32  -2 -16  160.08    6.40
 -32   2  16  151.88    6.20
  32   2 -16  134.69    9.90
 -32   2  16  154.68    6.90
 -30  -2  16  168.78    7.40
 -30  -2  16  159.58    7.10
  30   2 -16  172.18    7.30
 -30   2  16  170.58    6.90
 -30   2  16  162.98    7.40
 -28  -2  16    2.50    2.50
 -28  -2  16    2.90    2.70
 -28  -2  16    6.60    2.70
 -28   2  16    7.40    2.80
 -28   2  16    3.40    2.20
  28   2 -16    3.60    2.30
 -26  -2  16   17.00    4.40
 -26  -2  16   12.90    2.80
 -26  -2  16   16.30    3.00
 -26   2  16   23.50    4.10
 -26   2  16   20.20    4.60
  26   2 -16   15.70    3.40
 -24  -2  16   15.50    2.90
 -24  -2  16   15.40    3.10
  24   2 -16   12.10    2.50
 -24   2  16   13.90    2.90
 -24   2  16   11.50    3.20
 -22  -2  16   14.90    3.30
 -22  -2  16   17.60    3.90
 -22   2  16   17.00    4.40
 -22   2  16   14.40    3.60
  22   2 -16   14.50    2.90
 -20  -2  16    6.60    3.00
 -20  -2  16   -1.60    2.20
  20   2 -16    4.70    1.90
 -20   2  16    1.60    2.60
 -18  -2  16  210.68    9.40
 -18  -2  16  215.28    8.20
  18  -2 -16  212.98    8.00
 -18   2  16  213.78    8.60
 -16  -2  16   10.10    2.40
 -16  -2  16   14.30    3.90
  16  -2 -16   18.30    3.90
 -16   2  16   10.10    2.60
  16   2 -16   10.50    3.10
 -14  -2  16   32.90    4.70
 -14  -2  16   20.80    7.40
 -14  -2  16   15.80    3.30
 -14   2  16   27.30    4.00
 -12   2  16    4.70    2.40
  10   2 -16   -0.10    2.20
 -10   2  16   -1.20    2.20
   8   2 -16   96.69    5.40
  -8   2  16   97.39    5.70
   6   2 -16    3.30    2.00
   6   2 -16    5.20    2.50
   4  -2 -16  100.79    5.40
   4   2 -16   93.89    5.90
   4   2 -16   97.39    5.00
   2  -2 -16  195.78    7.50
   2  -2 -16  205.08    8.30
   2   2 -16  204.28    7.50
   0  -2 -16    2.30    2.30
   0  -2 -16    0.20    2.70
   0   2 -16    0.40    1.80
  -2  -2 -16   71.29    4.70
  -2  -2 -16   70.69    4.70
  -2   2 -16   68.29    4.20
  -4  -2 -16  155.88    6.00
  -4  -2 -16  141.89    6.30
   6   2  16    2.80    1.30
 -35   3  16    3.10    1.30
  35   3 -16    5.60    1.30
 -33  -3  16   -2.30    2.40
  33  -3 -16    4.00    2.40
 -33  -3  16   -1.00    2.00
  33   3 -16    0.00    1.30
 -33   3  16   -0.20    1.30
 -31  -3  16    9.80    2.50
 -31  -3  16    4.70    1.90
 -31   3  16    5.20    1.60
 -29  -3  16    5.30    2.40
 -29  -3  16    3.60    2.50
 -29   3  16    4.00    1.90
  29   3 -16   -2.10    3.80
 -27  -3  16    6.40    2.40
 -27  -3  16    6.60    2.90
  27   3 -16   11.90    3.10
 -27   3  16    5.90    3.40
 -25  -3  16   -1.00    2.20
  25   3 -16   -0.20    2.30
 -25   3  16    6.80    3.90
 -25   3  16   -1.40    2.30
 -23  -3  16   44.00   10.00
 -23   3  16   40.60    4.70
  23   3 -16   40.70    4.10
 -23   3  16   38.20    5.80
 -21  -3  16    1.60    2.40
 -21   3  16    1.30    3.10
  21   3 -16    1.30    2.50
 -21   3  16   -2.70    2.90
  21   3 -16    1.60    2.20
 -19  -3  16    8.30    2.20
 -19   3  16   19.10    5.10
  19   3 -16   14.10    3.30
  19   3 -16   11.70    3.10
 -17  -3  16   96.09    5.30
  17   3 -16   95.39    6.60
 -17   3  16   95.39    6.00
  17   3 -16   89.79    5.00
 -15  -3  16  140.69    6.70
 -15  -3  16  139.79    6.40
  15   3 -16  139.99    6.30
 -15   3  16  149.49    6.90
 -13  -3  16   23.80    4.40
 -13  -3  16   23.50    3.50
  13   3 -16   28.30    3.70
 -13   3  16   24.80    4.30
 -11  -3  16   35.00    3.70
 -11  -3  16   35.40    4.40
 -11   3  16   33.20    4.30
  11   3 -16   38.40    4.20
  -9  -3  16    1.10    1.90
   9   3 -16    1.80    2.10
  -9   3  16    1.60    2.50
  -7  -3  16    7.10    2.40
   7   3 -16   11.20    2.60
  -7   3  16    9.20    2.40
   5   3 -16    2.90    2.30
  -5   3  16   -0.80    1.80
   3   3 -16    6.90    3.10
  -3   3  16    3.10    1.90
  -1   3  16   90.89    4.60
   1   3  16   25.10    3.20
   3  -3  16  125.69    5.00
   3   3  16  124.59    4.90
 -32   4  16    2.70    1.30
  32   4 -16    0.50    1.10
 -30  -4  16    6.50    1.70
 -30   4  16   15.80    2.50
  30   4 -16    8.10    2.10
 -28  -4  16   25.90    3.10
 -28   4  16   23.90    3.10
  28   4 -16   20.30    2.80
 -26  -4  16   -0.70    1.60
 -26   4  16    2.50    1.90
  26   4 -16   -0.60    1.50
 -24  -4  16    6.50    2.10
  24   4 -16    8.40    1.90
 -24   4  16    9.90    2.30
  24   4 -16    3.50    3.00
 -22  -4  16    0.10    1.90
  22   4 -16    0.20    2.40
  22   4 -16    5.20    1.90
 -22   4  16    0.00    2.60
 -20  -4  16    5.10    1.90
  20   4 -16    6.30    2.20
  20   4 -16    5.80    2.50
 -18  -4  16   60.29    4.50
  18   4 -16   60.39    4.30
 -16  -4  16  162.88    6.80
 -16  -4  16  171.88    7.30
  16   4 -16  162.78    6.90
  16   4 -16  157.28    7.40
 -14  -4  16    5.80    2.00
 -14  -4  16    3.40    2.50
  14   4 -16    3.10    2.20
 -14   4  16   -3.20    3.20
 -12  -4  16    7.20    2.60
 -12  -4  16    3.90    2.00
  12   4 -16    3.30    2.10
 -12   4  16    8.00    2.90
 -10  -4  16   27.60    3.90
 -10  -4  16   27.20    3.50
 -10   4  16   32.00    4.40
  10   4 -16   32.20    3.60
  -8  -4  16    0.90    2.20
  -8  -4  16    2.00    1.80
  -8   4  16    0.40    2.20
   8   4 -16    3.50    2.00
  -6  -4  16   -0.80    2.20
  -6  -4  16    4.20    1.80
  -6   4  16    4.30    1.90
   6   4 -16    2.40    2.20
  -4  -4  16    1.20    1.80
  -4  -4  16    3.40    2.20
  -4   4  16    6.10    2.00
   4   4 -16    1.30    2.40
  -2  -4  16    6.60    1.90
  -2  -4  16    4.70    2.30
  -2   4  16    7.80    1.90
   0  -4  16    8.00    2.20
   0   4  16    3.80    1.60
 -25  -5  16    0.80    1.70
  25   5 -16    1.90    2.20
 -23  -5  16    2.00    1.60
  23   5 -16   -0.60    1.30
 -21  -5  16    1.40    1.90
  21   5 -16    0.40    1.50
 -19  -5  16   -1.00    1.60
  19   5 -16    4.40    2.90
  19   5 -16    0.50    1.70
 -17  -5  16    3.30    1.90
  17   5 -16    4.70    2.00
  17   5 -16    1.00    2.40
 -15  -5  16    2.50    1.70
 -15  -5  16   -1.10    3.10
  15   5 -16    0.00    2.30
  15   5 -16   -1.60    3.40
 -13  -5  16   14.10    3.30
 -13  -5  16   20.40    4.80
  13   5 -16   12.30    2.40
 -11  -5  16   12.50    3.00
  11   5 -16   13.40    2.50
  -9  -5  16    4.40    2.00
  -9  -5  16    4.60    3.00
   9   5 -16    4.50    2.20
  -7  -5  16   15.60    3.40
 -38   0  17    0.60    1.20
 -38   0  17    0.70    1.50
  36   0 -17    7.00    5.80
  34   0 -17    3.90    2.40
 -34   0  17   -0.40    1.80
 -34   0  17   -1.40    1.80
 -32   0  17    2.10    2.00
  32   0 -17   -2.30    2.20
 -32   0  17   -2.50    1.90
 -30   0  17   -0.30    2.20
 -30   0  17   -0.90    3.20
  30   0 -17   -2.40    1.90
 -28   0  17   -0.30    2.30
 -28   0  17    0.90    2.40
  28   0 -17   -0.40    1.90
  26   0 -17   -2.30    1.60
 -26   0  17   -2.10    2.30
 -26   0  17    0.60    2.90
 -24   0  17    1.00    2.30
 -24   0  17   -3.00    3.00
  24   0 -17    2.80    1.80
 -22   0  17    2.30    5.70
 -22   0  17   -0.40    2.30
  20   0 -17    2.20    1.90
 -20   0  17   -0.50    2.10
 -18   0  17    3.10    2.40
  18   0 -17    1.70    2.00
 -16   0  17    1.20    2.40
 -16   0  17   -2.50    4.50
  16   0 -17    2.20    2.10
 -14   0  17   -0.50    2.20
  14   0 -17    4.80    2.20
 -12   0  17   -0.50    2.10
  12   0 -17   -5.00    2.50
 -10   0  17   -1.60    2.50
  10   0 -17   -5.10    3.30
   8   0 -17    6.10    2.40
  -8   0  17    2.00    2.50
   8   0 -17   -1.80    2.40
   6   0 -17    0.20    2.00
   6   0 -17    2.80    2.30
  -6   0  17    0.70    2.40
   4   0 -17   -0.60    2.10
  -4   0  17    1.00    2.30
   4   0 -17    3.20    2.00
   2   0 -17    1.40    2.20
  -2   0  17    1.30    2.40
   2   0 -17    0.00    1.90
   0   0 -17   -0.80    1.80
   0   0  17    0.10    2.20
   0   0 -17   -0.90    2.00
  -2   0 -17    0.30    2.00
  -2   0 -17    2.70    2.10
   2   0  17   -2.70    2.10
   4   0  17    0.40    2.50
  -4   0 -17    0.50    2.10
 -37  -1  17   30.10    2.80
 -37   1  17   32.30    3.40
 -37   1  17   30.20    2.80
  35  -1 -17   95.79    5.30
 -35  -1  17  108.39    5.10
 -35  -1  17  106.29    5.30
  35   1 -17  102.29    7.30
 -35   1  17  113.29    5.30
 -35   1  17  104.79    4.80
 -33  -1  17    3.00    2.40
 -33  -1  17    5.60    1.90
 -33   1  17    4.70    1.90
  33   1 -17    3.40    2.70
 -33   1  17    2.90    2.10
  31  -1 -17    0.40    2.10
 -31  -1  17    1.30    2.10
 -31   1  17    2.90    2.20
 -31   1  17   -3.00    2.70
  31   1 -17    3.40    2.40
 -29  -1  17  162.68    7.20
 -29  -1  17  161.28    7.40
  29  -1 -17  164.58    6.80
  29   1 -17  159.48    6.70
 -29   1  17  159.58    6.90
 -29   1  17  160.28    7.30
 -27  -1  17  615.14   19.00
 -27  -1  17  631.74   18.70
  27  -1 -17  595.44   18.20
  27   1 -17  599.34   18.10
 -27   1  17  620.24   18.50
 -27   1  17  623.14   18.90
 -25  -1  17   75.59    5.60
  25  -1 -17   76.19    4.80
 -25  -1  17   78.19    5.50
 -25   1  17   82.79    5.50
 -25   1  17   75.19    5.70
  25   1 -17   74.29    4.40
 -23  -1  17   11.60    2.90
 -23  -1  17   13.70    3.50
  23  -1 -17    5.80    2.20
 -23  -1  17   26.50    5.30
 -23   1  17   11.70    3.60
 -23   1  17    7.50    2.60
  23   1 -17   12.50    3.00
  21  -1 -17  579.74   19.70
 -21  -1  17  651.73   19.00
 -21  -1  17  646.24   19.40
 -21  -1  17  585.34   20.00
  21   1 -17  658.33   18.70
 -21   1  17  661.03   19.40
 -19  -1  17  276.67    9.90
 -19  -1  17  273.17   10.10
  19  -1 -17  272.57    9.20
  19   1 -17  259.37    9.40
 -19   1  17  268.97    9.90
  17  -1 -17  109.89    5.30
 -17  -1  17  105.99    5.80
 -17  -1  17   89.69    5.90
  17   1 -17  113.79    5.10
 -17   1  17  108.49    5.80
 -15  -1  17  223.88    8.30
 -15  -1  17  220.38    8.90
  15  -1 -17  224.08    8.20
 -15   1  17  221.98    8.60
  15   1 -17  202.78    7.80
 -13  -1  17  135.69    7.30
  13  -1 -17  145.09    7.00
 -13   1  17  159.88    7.00
  13   1 -17  154.18    6.30
 -11  -1  17    6.50    3.10
 -11   1  17    6.20    2.40
  11   1 -17    5.30    2.80
  -9  -1  17  887.31   26.20
   9  -1 -17  944.51   26.00
   9   1 -17  900.41   26.80
   9   1 -17  901.21   25.70
  -9   1  17  898.81   26.20
  -7  -1  17  509.15   16.30
   7  -1 -17  523.25   15.90
   7  -1 -17  523.35   15.80
  -7   1  17  517.35   16.30
   7   1 -17  514.25   15.60
   5  -1 -17   39.10    4.60
  -5  -1  17   41.10    5.50
   5  -1 -17   37.00    4.10
  -5   1  17   45.90    4.20
   5   1 -17   38.10    4.00
   5   1 -17   45.30    3.80
   3  -1 -17    5.00    2.60
   3  -1 -17    8.10    2.40
  -3  -1  17    9.50    3.30
   3   1 -17    6.10    2.10
   3   1 -17    7.40    2.10
   1  -1 -17  302.97   10.10
   1  -1 -17  288.07   10.00
   1   1 -17  303.97   10.00
   1   1 -17  313.57   10.20
  -1  -1 -17   -0.90    2.40
  -1  -1 -17    6.60    2.00
   1   1  17    3.70    1.80
  -1   1 -17    5.80    2.00
  -1   1 -17    3.70    1.90
  -3  -1 -17  112.79    6.40
  -3  -1 -17  115.99    5.50
   3   1  17  112.99    5.00
  -3   1 -17  113.09    5.20
  -5  -1 -17   -0.60    1.80
   5   1  17    0.30    1.70
 -36  -2  17    0.90    2.60
 -36   2  17   -0.70    1.30
  34  -2 -17   35.00    4.00
 -34  -2  17   33.40    3.50
 -34   2  17   32.60    6.80
 -34   2  17   31.50    3.40
 -32  -2  17  132.09    5.90
  32  -2 -17  129.79    5.80
 -32   2  17  125.59    5.50
 -32   2  17  123.79    6.30
  32   2 -17  126.29    6.70
 -30  -2  17   13.50    3.30
 -30  -2  17    4.30    2.30
  30  -2 -17   18.40    4.00
 -30   2  17   12.20    2.80
  30   2 -17   12.10    2.90
 -28  -2  17  275.77   10.10
 -28  -2  17  269.17    9.90
  28  -2 -17  276.27    9.80
  28   2 -17  279.27    9.70
 -28   2  17  273.17    9.70
 -28   2  17  282.47   10.30
 -26  -2  17   26.20    4.80
 -26  -2  17   32.70    4.70
  26  -2 -17   23.30    3.90
  26   2 -17   25.10    3.60
 -26   2  17   19.30    3.20
 -26   2  17   21.10    4.50
 -24  -2  17   56.49    5.20
 -24  -2  17   50.19    4.60
  24  -2 -17   52.19    4.30
 -24   2  17   42.30    5.40
 -24   2  17   53.29    5.10
  24   2 -17   47.20    3.80
  22  -2 -17  113.29    5.50
 -22  -2  17  107.49    5.70
 -22  -2  17  108.99    6.80
  22   2 -17  108.79    5.70
 -22   2  17   99.59    8.70
 -22   2  17  107.09    6.10
 -20  -2  17   14.50    3.20
  20  -2 -17   17.70    3.80
 -20  -2  17    7.90    2.50
 -20   2  17   12.70    2.80
  20   2 -17   15.20    3.10
  18  -2 -17    4.80    2.80
 -18  -2  17    2.00    2.20
 -18  -2  17    4.30    3.40
 -18   2  17    5.00    2.60
  18   2 -17    5.20    2.10
  16  -2 -17  157.78    7.30
 -16  -2  17  163.08    8.60
 -16  -2  17  153.68    6.80
 -16   2  17  154.98    7.30
  16   2 -17  157.68    6.50
 -14  -2  17  109.29    5.50
  14   2 -17  110.89    5.50
 -14   2  17  112.69    5.90
 -12   2  17   16.20    3.90
  12   2 -17   14.60    3.40
 -10   2  17   17.70    3.80
  10   2 -17   15.60    3.70
   8   2 -17   71.59    5.30
  -8   2  17   74.99    5.00
   6   2 -17  402.76   12.60
  -6   2  17  361.06   12.50
   4   2 -17   33.80    3.70
  -4   2  17   38.70    3.70
   2  -2 -17  406.86   12.90
   2   2 -17  399.66   12.60
   0  -2 -17   68.39    5.50
   0  -2 -17   72.89    5.30
   0   2  17   61.89    4.60
   0   2 -17   69.49    4.10
  -2  -2 -17   -0.70    2.70
   2   2  17    0.60    1.40
   4   2  17   86.19    3.70
  35   3 -17   37.80    2.40
 -33  -3  17    8.20    2.30
 -33  -3  17    4.40    2.90
  33   3 -17    4.50    1.40
 -33   3  17    5.10    1.50
 -31  -3  17    6.80    2.50
  31  -3 -17   10.40    2.50
 -31  -3  17    2.20    3.30
 -31   3  17    9.10    1.90
 -29  -3  17    4.50    2.30
 -29  -3  17   -2.00    2.60
  29  -3 -17    1.00    2.40
 -29   3  17    3.30    2.00
  29   3 -17   -3.30    3.10
 -27  -3  17    3.40    2.10
 -27  -3  17    8.10    3.20
 -27   3  17    3.40    2.20
 -27   3  17    0.70    3.10
  27   3 -17    5.20    2.80
 -25  -3  17   54.39    6.30
 -25  -3  17   47.70    4.20
 -25   3  17   60.99    7.60
  25   3 -17   57.09    4.40
 -25   3  17   56.19    5.80
 -23  -3  17   44.20    4.10
  23  -3 -17   52.89    4.80
 -23   3  17   45.60    5.40
  23   3 -17   43.00    4.30
 -23   3  17   44.00    5.90
  23   3 -17   46.80    4.10
  21  -3 -17    8.10    3.10
 -21  -3  17    2.40    2.20
  21   3 -17    6.20    2.70
  21   3 -17    7.30    2.50
 -21   3  17    5.20    2.70
 -19  -3  17  139.19    6.70
  19  -3 -17  153.38    9.90
  19   3 -17  158.28    6.60
 -19   3  17  158.98    7.30
  19   3 -17  152.58    7.50
 -17  -3  17  429.46   14.60
  17   3 -17  405.46   13.70
 -17   3  17  409.96   13.50
 -15  -3  17   12.10    3.40
 -15  -3  17    7.20    2.00
  15   3 -17   13.10    2.50
 -15   3  17    9.40    2.60
 -13  -3  17   97.59    5.80
 -13  -3  17   91.49    6.70
 -13   3  17   94.99    5.50
  13   3 -17   91.89    5.30
 -11  -3  17  185.68    7.70
 -11  -3  17  184.68    7.60
  11   3 -17  198.38    7.70
 -11   3  17  180.58    7.50
  -9  -3  17   18.10    3.10
  -9   3  17   13.80    3.60
   9   3 -17   12.50    2.70
  -7  -3  17   -0.10    2.60
   7   3 -17    1.50    2.20
  -7   3  17   -1.10    2.00
  -5  -3  17    4.60    2.00
  -5   3  17    8.80    2.10
   5   3 -17   11.90    3.00
  -3  -3  17    1.50    1.60
  -3   3  17    1.30    2.90
  -1  -3  17  100.89    4.90
  -1   3  17  105.09    4.90
   1  -3  17    2.70    1.60
   1   3  17    1.90    1.40
 -30  -4  17    1.70    1.80
 -30   4  17    0.60    1.60
  30   4 -17    0.90    1.20
 -28  -4  17    3.90    2.20
 -28   4  17    4.80    1.80
  28   4 -17    9.60    2.30
 -26  -4  17   29.40    3.30
  26   4 -17   32.70    4.80
  26   4 -17   34.90    3.30
 -26   4  17   42.30    3.90
 -24  -4  17   86.79    6.70
  24   4 -17   72.29    5.30
 -24   4  17   79.79    5.40
  24   4 -17   76.19    4.30
 -22  -4  17    5.20    1.90
  22   4 -17    3.50    1.90
  22   4 -17    7.50    2.50
 -20  -4  17    8.30    2.20
  20   4 -17    9.20    2.40
  20   4 -17    9.60    2.40
 -18  -4  17  209.08    7.90
  18   4 -17  216.88    8.30
  18   4 -17  209.68    8.10
 -16  -4  17    5.70    3.80
 -16  -4  17    1.10    1.80
 -16   4  17    2.40    3.20
  16   4 -17    1.80    2.40
 -14  -4  17    1.60    2.90
 -14  -4  17    3.20    2.00
  14   4 -17    3.60    2.10
 -14   4  17   -2.40    2.70
 -12  -4  17   87.49    4.90
 -12  -4  17   98.19    5.60
  12   4 -17   94.59    5.10
 -12   4  17  104.09    5.60
 -10  -4  17  155.58    6.30
 -10  -4  17  159.68    6.70
 -10   4  17  152.78    6.70
  10   4 -17  158.08    6.50
  -8  -4  17   48.80    4.40
  -8  -4  17   61.29    4.00
  -8   4  17   54.19    4.10
   8   4 -17   53.09    4.30
  -6  -4  17   27.90    3.40
  -6  -4  17   21.40    3.90
   6   4 -17   28.30    4.00
  -6   4  17   30.30    3.40
  -4  -4  17   66.99    3.90
  -4  -4  17   59.99    4.50
  -2  -4  17   69.19    3.90
  -2   4  17   72.09    3.70
 -25  -5  17   49.20    3.20
  25   5 -17   50.79    2.90
 -23  -5  17   36.10    3.00
  23   5 -17   43.40    3.10
 -21  -5  17   38.60    3.00
  21   5 -17   37.10    3.40
 -19  -5  17   23.10    2.90
  19   5 -17   23.50    3.50
 -17  -5  17   -0.80    1.60
 -15  -5  17   -0.20    1.60
  15   5 -17    0.30    2.80
 -13  -5  17    0.70    1.70
 -11  -5  17   46.00    3.50
  -9  -5  17   51.79    3.90
 -38   0  18  174.08    5.90
 -36   0  18    2.40    1.60
 -36   0  18    6.00    2.00
  36   0 -18    4.10    3.20
  34   0 -18  150.48    6.40
 -34   0  18  146.99    6.30
 -34   0  18  151.08    6.10
 -32   0  18   24.60    3.90
  32   0 -18   29.10    3.50
  30   0 -18   17.80    3.20
 -30   0  18   13.60    2.70
 -30   0  18   14.80    3.40
 -28   0  18   -1.30    2.60
 -28   0  18   -1.70    2.10
  28   0 -18   -0.10    2.00
 -26   0  18   29.40    4.50
 -26   0  18   22.30    4.90
 -24   0  18  372.46   12.90
  24   0 -18  391.56   12.80
 -24   0  18  378.26   12.90
 -22   0  18  278.67   11.30
  22   0 -18  273.07    9.40
 -20   0  18 1104.89   31.50
  20   0 -18 1107.39   30.80
  18   0 -18    8.70    2.50
 -18   0  18    5.40    2.40
  16   0 -18 2619.44   72.29
 -16   0  18 2733.23   72.99
 -16   0  18 2713.93   72.49
  14   0 -18 3961.20  103.49
 -14   0  18 3868.21  104.09
 -12   0  18  174.48    8.00
  12   0 -18  174.18    7.70
 -10   0  18   65.69    4.90
  -8   0  18  405.36   13.10
   8   0 -18  393.56   12.80
   8   0 -18  396.66   12.70
  -6   0  18   77.49    5.20
   6   0 -18   75.29    7.00
   6   0 -18   85.29    5.20
   4   0 -18  116.39    5.70
   4   0 -18  131.69    5.90
  -2   0  18  209.48    8.00
   2   0 -18  216.28    7.80
   2   0 -18  210.88    7.80
   0   0 -18   46.00    3.50
   0   0 -18   53.39    3.90
   0   0  18   55.79    4.20
   2   0  18    6.30    2.60
  -2   0 -18    3.90    2.60
 -37  -1  18    0.60    1.40
 -37   1  18   -3.80    1.70
 -37   1  18    1.00    1.30
 -35  -1  18    2.60    1.50
  35  -1 -18    2.30    2.40
 -35  -1  18    2.90    1.70
  35   1 -18    5.50    3.30
 -35   1  18    1.90    1.50
 -35   1  18    3.70    2.40
 -33  -1  18    8.00    2.10
  33  -1 -18   12.20    2.40
 -33  -1  18    9.10    2.00
 -33   1  18    9.40    2.10
 -33   1  18    8.90    2.20
  33   1 -18   10.40    2.60
 -31  -1  18   23.70    3.80
 -31  -1  18   17.10    4.00
  31  -1 -18   22.40    3.60
  31   1 -18   21.50    3.60
 -31   1  18   22.10    3.90
 -29  -1  18    9.00    2.40
 -29  -1  18   11.20    2.60
  29  -1 -18   13.60    3.00
 -29   1  18   13.30    2.90
  29   1 -18   13.20    2.60
 -29   1  18   11.60    2.70
 -27  -1  18  262.57    9.60
 -27  -1  18  254.97    9.70
 -27   1  18  241.98    9.50
  27   1 -18  251.47    9.00
 -27   1  18  251.37    9.60
 -25  -1  18  148.99    7.50
  25  -1 -18  150.58    6.50
 -25  -1  18  155.78    7.40
  25   1 -18  148.59    6.40
 -25   1  18  161.08    7.90
 -25   1  18  150.38    7.10
  23  -1 -18   62.59    4.30
 -23  -1  18   73.39    6.00
 -23  -1  18   65.09    5.20
 -23  -1  18   60.49    6.20
  23   1 -18   68.49    4.30
 -23   1  18   69.79    4.90
  21  -1 -18  947.91   26.90
 -21  -1  18  989.70   27.10
 -21  -1  18  955.60   27.60
  21   1 -18  955.80   27.00
 -21   1  18  908.21   27.40
 -19  -1  18    4.70    2.50
 -19  -1  18    2.30    2.80
  19  -1 -18    6.60    2.40
  19   1 -18    0.30    1.90
 -19   1  18    6.10    2.50
 -17  -1  18   -2.20    2.50
  17  -1 -18   -0.50    2.60
 -17  -1  18    0.50    2.60
 -17   1  18    2.30    2.20
  17   1 -18   -2.00    2.00
 -15  -1  18  727.23   21.80
 -15  -1  18  728.93   21.50
  15  -1 -18  750.42   21.30
 -15   1  18  743.23   21.90
  15   1 -18  719.83   21.30
 -13  -1  18   15.40    3.00
  13   1 -18   18.50    3.80
 -13   1  18   20.70    4.10
 -11  -1  18   14.60    3.20
  11   1 -18   20.80    3.20
 -11   1  18   19.20    3.90
  -9  -1  18  201.38    8.80
   9   1 -18  221.28    8.30
  -9   1  18  216.78    8.40
   9   1 -18  210.08    8.80
   7  -1 -18  270.67   10.30
  -7  -1  18  270.47   10.20
  -7   1  18  290.07   10.10
   7   1 -18  294.67    9.70
  -5  -1  18   42.90    5.70
   5  -1 -18   39.40    4.40
   5  -1 -18   40.10    4.80
   5   1 -18   38.10    4.10
  -5   1  18   36.70    3.90
   3  -1 -18  125.19    6.10
   3  -1 -18  121.79    5.80
   3   1 -18  124.89    5.70
  -3   1  18  127.09    5.90
   1  -1 -18    2.30    2.00
   1  -1 -18    0.90    2.70
  -1   1  18    0.60    1.60
   1   1 -18    2.30    2.10
  -1  -1 -18   15.20    2.30
  -1  -1 -18   11.80    3.10
  -1   1 -18   18.60    3.50
   1   1  18   13.40    2.80
   3   1  18    3.30    1.60
 -36  -2  18   39.00    3.10
 -36   2  18   32.50    2.90
  34  -2 -18   90.19    5.00
 -34  -2  18   93.69    4.70
 -34   2  18   96.59    4.50
 -32  -2  18  272.47    9.50
  32  -2 -18  281.97    9.40
 -32   2  18  276.97    9.20
 -32   2  18  286.47    9.70
  32   2 -18  271.87    9.70
  30  -2 -18   23.90    3.80
 -30  -2  18   21.90    5.40
 -30  -2  18   23.30    4.10
 -30   2  18   21.20    3.80
 -30   2  18   18.50    3.40
  30   2 -18   24.60    4.10
  28  -2 -18  349.96   11.40
 -28  -2  18  342.97   11.60
 -28   2  18  347.57   11.50
  28   2 -18  359.96   11.50
 -28   2  18  339.47   12.00
  26  -2 -18  567.44   16.90
 -26  -2  18  563.34   17.10
 -26  -2  18  558.14   17.50
 -26   2  18  574.34   17.50
 -26   2  18  559.24   17.00
  26   2 -18  548.45   16.90
 -24  -2  18  139.29    7.10
  24  -2 -18  139.89    6.20
 -24   2  18  140.89    6.70
  24   2 -18  137.79    6.10
 -24   2  18  128.69    7.50
  22  -2 -18    0.10    2.30
 -22  -2  18    6.10    2.60
 -22  -2  18   -1.60    3.00
 -22   2  18   -0.30    2.10
  22   2 -18   -1.00    2.00
 -20  -2  18   63.19    4.90
  20  -2 -18   58.79    4.80
 -20  -2  18   56.89    5.80
 -20   2  18   61.19    5.00
  20   2 -18   55.59    4.10
 -18  -2  18   20.80    3.80
  18  -2 -18   25.30    5.00
 -18  -2  18   29.20    5.90
  18   2 -18   32.10    3.60
 -18   2  18   29.70    4.10
 -16  -2  18  225.68    8.70
 -16  -2  18  232.08   10.10
  16   2 -18  235.98    8.60
 -16   2  18  238.78    9.10
 -14  -2  18  116.59    5.60
 -14   2  18  106.19    6.20
  14   2 -18  113.59    5.50
 -12  -2  18  187.88    7.50
 -12   2  18  185.78    8.40
  12   2 -18  184.18    7.50
 -10   2  18  159.18    7.10
  10   2 -18  161.38    7.00
  -8   2  18    6.60    2.00
   8   2 -18    7.20    3.00
  -4   2  18  482.55   15.50
  -2   2  18  253.57    8.60
   0   2  18  147.89    5.50
   2   2  18   56.09    3.10
 -35   3  18   76.99    3.50
 -33  -3  18  184.88    7.10
 -33   3  18  175.68    6.20
  33   3 -18  175.78    6.00
  31  -3 -18   70.69    4.80
 -31  -3  18   57.79    7.20
 -31  -3  18   61.69    4.50
  31   3 -18   67.99    3.70
 -31   3  18   70.29    4.00
 -29  -3  18   21.80    3.40
 -29  -3  18   33.80    3.80
  29  -3 -18   35.70    4.10
 -29   3  18   31.20    3.70
  29   3 -18   26.10    4.60
  29   3 -18   28.70    3.20
 -27  -3  18    5.60    2.30
  27  -3 -18   10.50    2.70
 -27  -3  18   12.90    4.60
 -27   3  18    6.80    2.30
  27   3 -18    4.60    2.50
 -27   3  18    8.60    3.20
  27   3 -18    6.40    2.10
 -25  -3  18    4.90    2.20
  25  -3 -18    7.40    3.00
 -25   3  18    6.50    3.00
  25   3 -18    1.80    2.10
  25   3 -18    3.10    2.10
 -25   3  18    6.30    2.90
  23  -3 -18    2.80    3.10
 -23  -3  18    8.00    2.10
 -23   3  18    7.70    2.90
  23   3 -18    7.30    2.20
  21  -3 -18    8.60    3.80
 -21  -3  18    2.90    2.20
  21   3 -18    4.10    4.30
  21   3 -18   -0.90    2.00
 -19  -3  18   16.70    3.30
 -19   3  18   16.60    4.20
  19   3 -18   14.90    3.30
 -17  -3  18    4.50    2.20
 -17   3  18    9.60    2.40
  17   3 -18    6.60    2.10
 -15  -3  18    9.20    2.40
 -15   3  18   12.50    2.60
  15   3 -18    8.70    3.10
 -13  -3  18   23.10    3.50
 -13  -3  18   16.90    3.50
  13   3 -18   21.20    3.50
 -13   3  18   17.10    3.60
 -11  -3  18    1.80    1.80
 -11  -3  18   -2.70    2.90
 -11   3  18    1.80    1.90
  11   3 -18    2.40    2.30
  -9  -3  18   -4.30    2.50
  -9  -3  18    0.40    1.80
  -9   3  18    0.10    1.70
   9   3 -18    0.90    2.30
  -7  -3  18   45.30    3.50
   7   3 -18   60.49    4.80
  -7   3  18   44.60    3.80
  -5  -3  18    2.70    1.80
  -5   3  18   -0.30    1.60
  -3  -3  18    2.30    1.50
  -3   3  18    1.40    1.50
  -1  -3  18    2.20    1.60
  -1   3  18    4.20    1.70
 -30  -4  18    4.10    2.00
 -30   4  18    3.40    2.30
  30   4 -18    5.20    1.40
 -28  -4  18   10.50    2.10
 -28   4  18   13.30    4.30
  28   4 -18   13.90    2.50
 -26  -4  18   15.70    2.90
  26   4 -18   20.40    2.90
  24   4 -18    1.00    1.80
  24   4 -18    2.70    2.80
 -22  -4  18  101.79    5.20
  22   4 -18   95.79    5.40
  22   4 -18  106.39    5.20
 -20  -4  18   49.90    3.70
  20   4 -18   48.50    4.20
  20   4 -18   43.40    4.90
 -18  -4  18   27.20    4.10
  18   4 -18   26.10    3.50
 -16  -4  18    3.80    1.80
  16   4 -18    5.20    2.00
 -16   4  18    5.30    2.70
 -14  -4  18   23.70    4.10
 -14   4  18   17.70    4.30
  14   4 -18   21.50    3.40
 -12  -4  18   73.29    5.90
 -12  -4  18   68.89    4.30
 -12   4  18   49.10    4.60
  12   4 -18   56.99    4.10
 -10  -4  18   23.20    3.20
 -10  -4  18   31.20    4.90
  10   4 -18   30.90    3.80
 -10   4  18   33.50    3.80
  -8  -4  18   -0.80    2.90
  -8  -4  18    2.90    1.80
  -8   4  18    4.70    2.00
   8   4 -18    1.40    2.70
  -6  -4  18   20.50    3.00
  -6   4  18   23.00    3.20
  -4  -4  18   -0.10    1.80
  -4   4  18    3.10    1.80
 -23  -5  18    0.20    1.50
 -21  -5  18   10.30    2.60
 -19  -5  18   -0.70    1.50
 -17  -5  18    2.60    1.70
 -15  -5  18    2.40    1.80
 -38   0  19    0.70    1.40
 -38   0  19    0.80    1.50
 -36   0  19   -1.20    1.50
  36   0 -19    1.60    3.40
 -36   0  19   -1.90    2.00
  34   0 -19    2.70    2.30
 -34   0  19   -0.30    1.80
 -34   0  19   -0.50    1.80
  32   0 -19   -0.50    2.20
 -32   0  19    1.10    2.00
 -32   0  19   -1.00    1.70
 -30   0  19   -0.90    2.20
 -30   0  19    1.90    2.80
  30   0 -19    2.50    2.00
 -28   0  19    2.60    2.10
  28   0 -19   -0.10    1.80
 -28   0  19   -1.70    2.40
 -26   0  19    2.40    2.10
  26   0 -19   -0.20    2.10
 -26   0  19   -0.10    3.20
  24   0 -19   -4.70    3.30
 -24   0  19   -0.80    2.00
  22   0 -19    3.50    2.20
 -22   0  19    1.40    2.10
 -20   0  19    2.50    2.10
  20   0 -19    2.00    2.30
 -18   0  19    2.00    2.20
  18   0 -19   -0.60    2.20
 -16   0  19   -7.90    3.00
  16   0 -19    2.60    2.60
  14   0 -19    4.70    3.00
 -14   0  19   -2.20    2.30
 -12   0  19   -0.50    2.20
 -10   0  19   -1.20    2.10
  -8   0  19    0.80    2.10
  -6   0  19    2.00    2.00
   6   0 -19   -4.10    2.80
  -4   0  19    1.30    2.00
   4   0 -19   -0.20    2.80
   2   0 -19   -1.60    2.70
  -2   0  19   -0.80    1.90
   0   0  19    2.90    2.50
 -37   1  19   15.10    2.90
 -37   1  19   17.50    2.60
  35  -1 -19   39.60    3.70
  35   1 -19   42.80    4.70
 -35   1  19   42.40    3.50
 -35   1  19   32.00    3.40
 -33  -1  19   12.20    3.00
 -33  -1  19    5.50    1.90
  33  -1 -19    5.20    2.20
 -33   1  19    5.30    2.00
  33   1 -19    7.10    2.50
 -33   1  19    5.40    2.10
 -31  -1  19  155.78    6.70
 -31  -1  19  150.68    6.40
  31  -1 -19  151.88    6.20
  31   1 -19  146.99    6.30
 -31   1  19  147.89    6.40
 -31   1  19  136.89    6.40
 -29  -1  19  199.38    7.70
  29  -1 -19  192.88    7.50
 -29  -1  19  190.28    8.10
 -29   1  19  192.98    7.80
  29   1 -19  194.58    7.50
 -29   1  19  197.18    8.90
 -27  -1  19   -0.30    2.60
  27  -1 -19    2.80    2.10
 -27  -1  19    3.70    2.40
 -27   1  19    1.40    2.20
 -27   1  19    2.30    3.10
  27   1 -19    1.70    1.90
  25  -1 -19    3.90    2.20
 -25  -1  19    2.40    3.10
 -25  -1  19    4.50    2.20
  25   1 -19    8.20    2.90
 -25   1  19    7.30    2.40
  23  -1 -19  292.17   10.00
 -23  -1  19  291.77   10.60
 -23  -1  19  293.67   10.80
 -23   1  19  288.87   10.50
  23   1 -19  288.97   10.00
  21  -1 -19  968.20   27.90
 -21  -1  19 1000.80   28.20
 -21  -1  19  999.80   28.60
  21   1 -19  979.90   28.00
 -21   1  19 1008.60   28.60
 -19  -1  19  369.56   12.40
 -19  -1  19  370.96   12.50
  19  -1 -19  381.76   12.10
 -19   1  19  375.06   12.50
  19   1 -19  353.86   12.00
 -17  -1  19   56.99    5.10
  17  -1 -19   67.09    5.20
 -17  -1  19   57.99    5.00
  17   1 -19   55.89    4.30
 -17   1  19   57.59    4.70
 -15  -1  19   74.69    5.00
 -15  -1  19   75.39    5.60
 -15   1  19   80.19    5.00
  15   1 -19   75.79    4.90
 -13  -1  19   16.30    4.30
  13   1 -19    8.00    2.70
 -13   1  19    9.40    2.40
 -11  -1  19  406.16   13.30
  11   1 -19  410.46   13.30
 -11   1  19  401.86   13.40
  -9  -1  19  432.26   14.00
  -9   1  19  436.76   14.10
  -7  -1  19  233.18    9.30
   7   1 -19  218.78    8.40
   5   1 -19   -5.30    3.20
  -5   1  19    0.40    1.80
   3   1 -19   95.59    5.30
  -3   1  19   97.49    4.80
  -1   1  19    1.20    1.50
   1   1 -19    2.10    2.70
   1   1  19   22.20    2.80
 -36  -2  19   46.50    3.30
 -36   2  19   51.29    3.10
  34  -2 -19   41.90    4.10
 -34  -2  19   49.30    3.60
 -34   2  19   48.80    3.50
  32  -2 -19   18.80    3.50
 -32  -2  19   27.00    3.40
 -32   2  19   26.90    3.80
  32   2 -19   25.60    4.50
 -32   2  19   25.20    3.30
  30  -2 -19    5.50    2.10
 -30  -2  19    6.50    2.30
 -30   2  19    8.70    2.50
 -30   2  19    6.90    2.50
  30   2 -19    4.50    2.40
 -28  -2  19  331.27   11.40
 -28  -2  19  338.37   11.70
  28  -2 -19  347.17   11.10
 -28   2  19  347.07   11.60
  28   2 -19  349.47   11.10
 -28   2  19  340.57   11.40
 -26  -2  19   24.20    4.40
  26  -2 -19   27.20    3.90
  26   2 -19   34.50    3.50
  24  -2 -19    9.20    2.50
 -24  -2  19    9.60    2.70
 -24  -2  19    8.60    2.90
 -24   2  19    4.00    2.30
  24   2 -19    7.70    2.30
 -22  -2  19    8.40    2.70
  22  -2 -19    0.20    2.60
 -22  -2  19    1.10    3.00
  22   2 -19    4.70    2.40
 -22   2  19    3.80    2.20
 -20  -2  19   62.19    5.70
  20  -2 -19   71.29    5.50
  20   2 -19   61.79    4.30
 -20   2  19   61.29    4.90
 -18  -2  19  212.98    9.40
 -18   2  19  223.68    8.60
  18   2 -19  233.48    8.50
 -16   2  19   75.29    4.90
  16   2 -19   62.69    4.40
 -14  -2  19    0.70    2.10
 -14   2  19    1.50    1.90
  14   2 -19    2.40    2.30
 -12  -2  19  101.19    5.30
 -12   2  19  113.29    5.60
  12   2 -19  112.89    5.70
 -10   2  19   -0.70    1.70
  10   2 -19   -0.90    2.80
  -8   2  19   42.10    3.70
  -6   2  19    3.50    1.80
  -4   2  19   79.79    4.50
  -2   2  19    2.20    1.40
   0  -2  19   -2.00    1.40
   0   2  19    0.70    1.20
 -33   3  19  109.29    4.70
  33   3 -19  100.59    5.00
  31  -3 -19    3.40    2.80
 -31  -3  19    2.80    2.50
  31   3 -19    4.80    1.60
 -31   3  19    4.10    2.30
 -29  -3  19    7.00    2.70
  29  -3 -19    5.00    2.70
  29   3 -19    5.30    2.90
 -29   3  19    9.00    2.60
  29   3 -19    6.90    1.90
  27  -3 -19   16.80    3.20
 -27  -3  19   11.80    2.40
  27   3 -19   14.30    2.60
 -27   3  19   18.30    3.20
  27   3 -19   19.40    3.40
  25  -3 -19   -4.70    2.90
 -25  -3  19    1.30    1.90
  25   3 -19   -3.60    2.50
 -25   3  19   -2.10    2.50
  25   3 -19   -0.90    2.30
 -23  -3  19   42.70    4.00
  23   3 -19   44.20    3.80
  23   3 -19   58.79    5.20
 -23   3  19   44.10    4.80
 -21  -3  19   50.79    4.10
  21   3 -19   50.69    4.10
 -21   3  19   47.20    4.50
 -19  -3  19  124.89    5.80
  19   3 -19  135.09    6.10
 -19   3  19  129.99    6.30
 -17  -3  19   30.20    4.20
 -17   3  19   22.30    4.00
  17   3 -19   22.40    3.50
 -15  -3  19   21.30    3.40
  15   3 -19   21.70    3.50
 -15   3  19   19.90    3.80
 -13  -3  19   49.10    3.80
 -13   3  19   53.09    4.10
  13   3 -19   47.80    4.10
 -11  -3  19   85.79    6.50
 -11  -3  19  100.89    4.90
  11   3 -19   99.79    5.30
 -11   3  19   98.69    5.00
  -9  -3  19   43.30    5.30
  -9  -3  19   43.80    3.50
  -9   3  19   49.80    3.60
   9   3 -19   38.60    4.70
  -7  -3  19  101.19    6.10
  -7  -3  19  108.09    4.80
  -7   3  19  100.39    4.70
  -3  -3  19   -0.90    1.50
  -3   3  19    1.70    1.20
  30   4 -19    4.40    1.50
 -28  -4  19   36.00    3.30
  28   4 -19   38.30    3.10
 -26  -4  19   11.90    2.70
  26   4 -19   27.10    5.00
 -24  -4  19   29.50    3.10
  24   4 -19   33.40    7.00
  24   4 -19   31.70    4.30
 -22  -4  19   31.90    3.20
  22   4 -19   23.40    3.80
 -20  -4  19    1.60    1.90
  20   4 -19   -0.70    2.00
 -18  -4  19    0.40    1.80
  18   4 -19   -2.00    2.00
 -16  -4  19    2.40    1.70
  16   4 -19    4.20    2.10
 -16   4  19    1.60    3.00
 -14  -4  19    6.80    1.90
 -14   4  19    6.00    3.20
  14   4 -19    1.90    1.90
 -12  -4  19   27.70    3.60
 -12   4  19   18.20    3.30
  12   4 -19   29.50    3.80
 -10  -4  19    2.30    1.80
 -10   4  19   -2.20    1.80
  -8  -4  19   24.80    2.90
  -8   4  19   22.90    3.30
 -38   0  20   11.30    2.30
 -36   0  20    5.80    2.00
 -36   0  20    4.70    1.50
 -34   0  20   97.19    4.60
 -34   0  20   96.99    4.70
  34   0 -20   87.09    5.00
 -32   0  20    3.70    1.90
 -32   0  20    4.70    2.20
  32   0 -20    4.80    2.10
 -30   0  20   52.09    4.80
 -30   0  20   52.89    4.40
  30   0 -20   54.99    4.00
 -28   0  20   17.80    4.60
  28   0 -20   14.50    3.20
 -28   0  20   17.50    3.60
  26   0 -20  374.96   12.00
 -26   0  20  363.86   12.90
 -24   0  20   21.90    3.60
  24   0 -20   20.40    3.50
 -22   0  20    8.50    2.20
  22   0 -20   12.50    2.50
  20   0 -20  173.48    7.10
 -20   0  20  174.98    7.50
 -18   0  20    6.60    2.30
  18   0 -20    3.10    2.50
  16   0 -20   43.20    5.10
 -16   0  20   29.50    4.20
 -14   0  20   18.90    3.70
 -14   0  20    7.70    3.20
 -12   0  20   44.20    4.30
  -8   0  20    4.70    2.10
  -6   0  20   15.30    3.40
  -4   0  20   14.90    3.50
  -2   0  20  361.86   11.10
 -37  -1  20    7.40    1.60
 -37   1  20    7.10    1.70
 -37   1  20    5.90    1.60
  35  -1 -20   65.59    4.70
 -35  -1  20   67.19    3.70
 -35   1  20   68.39    4.00
 -35   1  20   72.29    4.00
 -33  -1  20   -2.30    1.70
  33  -1 -20    0.00    1.90
 -33   1  20    1.40    2.00
  33   1 -20    1.50    2.20
 -33   1  20    0.80    1.70
 -31  -1  20    5.00    2.10
  31  -1 -20    5.10    2.40
 -31   1  20    4.90    2.10
  31   1 -20    2.00    2.30
 -31   1  20   15.90    3.80
 -29  -1  20    1.40    2.00
  29  -1 -20    3.10    2.10
 -29   1  20    6.00    2.80
 -29   1  20    7.50    2.10
  29   1 -20   -1.70    1.90
  27  -1 -20   55.69    4.10
 -27  -1  20   50.99    4.70
 -27   1  20   54.89    4.30
  27   1 -20   48.80    3.90
  25  -1 -20   28.80    3.70
 -25  -1  20   29.00    4.00
  25   1 -20   26.30    3.30
 -25   1  20   26.10    3.70
 -23  -1  20   -0.90    2.10
  23  -1 -20   -0.80    2.50
 -23   1  20    6.50    2.50
  23   1 -20    3.70    2.20
 -21  -1  20   14.50    3.30
 -21  -1  20   20.40    4.10
  21  -1 -20   18.00    4.10
  21   1 -20   20.50    3.40
 -19  -1  20   12.30    3.20
 -19  -1  20   12.00    2.70
  19  -1 -20   11.30    3.20
 -19   1  20   15.40    3.50
  19   1 -20   10.70    2.60
 -17  -1  20   16.40    4.20
 -17  -1  20   18.30    4.30
 -17   1  20   10.40    2.50
  17   1 -20   19.60    4.00
 -15  -1  20   53.29    4.90
 -15  -1  20   54.79    4.60
 -15   1  20   53.59    4.40
  15   1 -20   43.00    4.60
 -13  -1  20   67.99    5.20
 -13  -1  20   58.99    4.50
  13   1 -20   59.99    5.80
 -13   1  20   68.09    4.70
 -11  -1  20   23.30    3.30
 -11   1  20   26.20    3.60
  -9  -1  20   42.70    5.40
  -9   1  20   56.19    4.10
  -7   1  20   -0.70    1.60
  -5   1  20    0.60    1.50
  -3   1  20  101.29    4.50
  -1   1  20   38.50    3.00
 -36  -2  20    1.20    1.70
  36   2 -20   -0.70    1.30
 -36   2  20    3.30    1.70
 -34  -2  20   -1.50    1.60
 -34   2  20   -1.60    2.00
 -34   2  20    3.00    2.10
  32  -2 -20   -2.00    2.10
 -32  -2  20   -1.50    1.60
 -32   2  20    1.60    2.20
 -32   2  20    0.80    1.90
  32   2 -20    0.20    2.50
 -30  -2  20    0.80    2.10
  30  -2 -20   -3.20    2.10
 -30   2  20   -1.70    1.90
  30   2 -20    1.50    2.20
 -30   2  20    0.10    2.80
  28  -2 -20    0.90    2.50
 -28  -2  20    5.80    2.50
 -28  -2  20    4.10    3.00
  28   2 -20    3.70    2.40
 -28   2  20    1.10    2.10
 -26  -2  20  120.29    6.50
  26  -2 -20  116.59    5.90
 -26  -2  20  129.69    6.30
  26   2 -20  104.39    6.40
 -26   2  20  128.29    6.10
  26   2 -20  129.79    5.70
 -24  -2  20   68.99    5.60
 -24  -2  20   73.69    5.10
  24  -2 -20   64.19    5.10
 -24   2  20   59.19    6.50
  24   2 -20   70.89    4.40
 -22  -2  20    7.40    3.10
 -22  -2  20    0.00    2.30
  22  -2 -20    0.40    3.60
 -22   2  20    3.00    1.90
  22   2 -20    7.40    2.40
 -20  -2  20   63.49    4.70
 -20  -2  20   49.80    7.10
 -20   2  20   55.39    4.40
  20   2 -20   64.39    4.40
 -18  -2  20  162.18    6.90
  18   2 -20  158.38    6.70
 -18   2  20  176.08    7.10
 -16  -2  20   20.70    3.70
 -16   2  20   24.30    3.50
  16   2 -20   26.70    3.90
 -14  -2  20  195.78    7.60
  14   2 -20  192.78    7.70
 -12  -2  20    2.80    2.00
  12   2 -20    3.20    3.10
 -12   2  20    0.20    1.80
 -10  -2  20   31.00    3.40
 -10   2  20   30.20    3.30
  -8  -2  20   27.20    3.20
  -8   2  20   36.50    3.20
  -6  -2  20   31.30    3.00
  -6   2  20   35.90    3.00
  -4  -2  20    0.70    1.50
  -4   2  20    3.50    1.40
  -2  -2  20    1.00    1.40
  -2   2  20    2.50    1.30
  33   3 -20   73.09    3.50
 -31  -3  20    4.30    4.60
  31   3 -20    0.40    2.90
 -29  -3  20    3.40    2.40
  29   3 -20    2.50    1.90
  29   3 -20    6.00    2.90
 -29   3  20   -0.80    2.90
  27  -3 -20   -0.80    3.60
 -27  -3  20   -0.60    2.20
 -27   3  20    4.30    2.70
  27   3 -20    4.10    2.30
  27   3 -20    1.00    2.30
 -25  -3  20   -0.50    2.00
 -25   3  20    0.50    2.30
  25   3 -20   -0.50    2.10
  25   3 -20    3.00    3.80
 -23  -3  20   12.90    3.20
 -23   3  20   10.20    2.40
  23   3 -20   14.40    3.30
 -21  -3  20   -0.50    1.90
  21   3 -20    0.30    3.20
 -21   3  20    1.50    2.00
 -19  -3  20   23.10    3.20
  19   3 -20   14.20    3.30
 -19   3  20   26.70    3.60
 -17  -3  20  175.38    7.00
  17   3 -20  191.48    7.20
 -17   3  20  172.58    7.10
 -15  -3  20   13.40    2.90
 -15   3  20   20.20    3.30
  15   3 -20   14.70    2.60
 -13  -3  20   25.10    3.20
  13   3 -20   21.60    4.00
 -13   3  20   22.50    3.30
 -11  -3  20    4.70    2.20
 -11   3  20    5.70    1.80
  11   3 -20    5.10    2.80
  -9  -3  20   18.10    2.70
  -9   3  20   22.80    3.90
  -7  -3  20    2.30    1.50
  -7   3  20    1.60    1.30
  -5  -3  20   21.60    2.60
  -5   3  20   27.70    2.40
 -28  -4  20   19.10    3.20
 -26  -4  20    0.10    1.70
 -24  -4  20   -1.90    1.50
 -22  -4  20    4.20    1.70
  22   4 -20    4.00    2.50
 -20  -4  20    5.60    2.50
  20   4 -20    5.30    2.30
 -18  -4  20    2.50    3.20
  18   4 -20    2.20    2.30
 -16  -4  20   19.10    2.90
 -16   4  20   32.70    4.40
  16   4 -20   13.70    2.60
 -14  -4  20    1.00    1.50
 -14   4  20   -1.30    2.10
 -12  -4  20    4.10    1.60
 -12   4  20    5.60    2.20
 -10  -4  20   -0.40    1.60
 -36   0  21    1.60    1.50
 -34   0  21    0.70    1.50
  34   0 -21    0.10    2.20
 -34   0  21    0.90    1.80
 -32   0  21    0.10    2.10
 -32   0  21   -0.90    1.70
  32   0 -21   -1.60    2.10
 -30   0  21   -0.70    2.70
 -30   0  21   -1.70    1.90
  28   0 -21    2.80    2.20
 -28   0  21   -1.40    1.90
  26   0 -21    1.90    2.20
 -26   0  21   -1.20    2.00
 -24   0  21    1.10    1.90
  24   0 -21    2.00    2.20
  22   0 -21    0.60    2.30
 -22   0  21    2.80    1.90
  20   0 -21    8.20    2.80
 -20   0  21    0.50    1.90
  18   0 -21    5.20    3.10
 -18   0  21    0.40    1.90
 -16   0  21    1.10    2.10
 -14   0  21    2.60    4.40
 -12   0  21   -3.00    2.70
 -12   0  21    1.70    2.00
 -10   0  21    2.10    2.10
  -8   0  21   -1.50    1.90
  -6   0  21    6.10    2.10
 -37  -1  21    0.40    1.30
 -37   1  21    2.70    1.60
 -37   1  21    1.80    1.70
 -35  -1  21   -0.30    1.30
 -35   1  21   -3.40    1.40
  33  -1 -21   -3.80    2.10
 -33  -1  21   -0.60    1.70
 -33   1  21   -0.50    1.70
  33   1 -21    3.20    2.30
 -33   1  21    0.80    2.20
  31  -1 -21    8.70    2.50
 -31  -1  21   11.20    2.30
 -31   1  21    8.30    2.40
 -31   1  21   10.70    3.00
  31   1 -21   16.20    3.30
  29  -1 -21    2.00    3.50
 -29  -1  21    0.70    2.00
 -29   1  21    1.70    1.90
  29   1 -21    0.40    1.90
  27  -1 -21   -2.70    2.30
 -27  -1  21    0.00    2.10
  27   1 -21    2.80    2.10
 -27   1  21   -0.60    1.90
 -25  -1  21  132.29    8.10
  25  -1 -21  149.09    6.60
  25   1 -21  140.69    6.20
  23  -1 -21   68.79    5.10
 -23  -1  21   58.09    5.70
  23   1 -21   62.49    4.30
 -23   1  21   72.79    5.80
 -21  -1  21   -0.10    3.00
  21  -1 -21   -4.20    3.00
 -21  -1  21    0.30    2.30
 -21   1  21    2.20    2.10
  21   1 -21    2.50    2.30
 -19  -1  21   25.10    4.50
 -19  -1  21   38.10    4.90
  19   1 -21   41.60    4.40
 -19   1  21   37.70    3.90
 -17  -1  21   56.69    4.80
 -17   1  21   55.19    4.20
  17   1 -21   47.40    4.80
 -15  -1  21    2.90    2.50
 -15  -1  21    1.70    2.50
  15   1 -21    0.10    3.30
 -13  -1  21   25.10    3.70
 -13  -1  21   15.60    2.90
 -13   1  21   22.40    3.40
 -11  -1  21   63.89    5.20
 -11  -1  21   58.09    4.00
 -11   1  21   62.79    4.10
  -9   1  21    3.40    1.70
  -7   1  21   10.30    2.60
  -5   1  21   12.00    2.60
  -3   1  21   18.40    2.80
 -34  -2  21   22.00    3.20
 -34   2  21   21.10    3.50
  34   2 -21   24.20    2.70
 -34   2  21   20.10    4.30
  32  -2 -21   60.69    4.50
 -32  -2  21   51.99    3.80
 -32   2  21   53.59    3.90
  32   2 -21   63.99    4.80
  32   2 -21   53.69    3.70
  30  -2 -21   17.70    3.80
 -30  -2  21   19.00    3.70
  30   2 -21   19.40    3.50
  30   2 -21   12.10    2.40
 -30   2  21   16.80    3.40
 -28  -2  21   31.10    4.10
  28  -2 -21   27.60    4.10
  28   2 -21   26.70    3.70
 -28   2  21   26.80    3.70
 -26  -2  21    8.10    3.00
 -26  -2  21    8.30    2.70
  26  -2 -21    3.30    3.20
  26   2 -21    5.10    3.40
 -26   2  21   13.70    3.50
  24  -2 -21   71.39    6.20
 -24  -2  21   75.09    5.30
 -24  -2  21   64.79    5.60
  24   2 -21   73.39    4.60
 -24   2  21   72.09    4.70
 -22  -2  21   10.50    2.60
 -22  -2  21   10.30    3.50
 -22   2  21    5.80    2.00
  22   2 -21   10.20    2.50
 -20  -2  21    7.10    2.50
  20   2 -21    4.50    2.30
 -20   2  21    5.60    2.00
 -18  -2  21   -0.90    2.10
  18   2 -21    0.10    2.30
 -18   2  21   -0.70    1.80
 -16  -2  21   47.60    4.00
  16   2 -21   43.30    4.60
 -16   2  21   47.30    3.90
 -14  -2  21    0.00    1.90
 -14   2  21    0.00    2.00
  14   2 -21   -1.60    2.80
 -12  -2  21  123.59    5.60
 -12   2  21  128.19    5.50
 -10  -2  21    3.60    1.80
 -10   2  21    3.50    1.60
  -8   2  21    3.00    1.40
  -6  -2  21   59.29    3.50
  -6   2  21   55.99    3.40
  31   3 -21   47.00    3.70
 -29  -3  21   31.20    4.20
  29   3 -21   25.60    5.20
 -27  -3  21    4.10    2.30
  27   3 -21    9.80    2.50
 -27   3  21   13.10    4.60
 -25  -3  21   13.20    3.30
  25   3 -21   11.20    2.30
 -25   3  21   17.80    3.70
 -23  -3  21    2.60    2.00
  23   3 -21    5.40    2.20
 -23   3  21    0.50    2.10
 -21  -3  21    6.20    2.10
 -21   3  21    7.40    2.10
  21   3 -21    6.40    2.10
 -19  -3  21    5.40    1.90
  19   3 -21    8.10    2.40
 -19   3  21    8.40    2.00
 -17  -3  21   44.90    3.60
  17   3 -21   39.80    4.00
 -17   3  21   42.40    3.50
 -15  -3  21    4.30    1.80
 -15   3  21    5.60    1.80
  15   3 -21    6.60    2.70
 -13  -3  21   41.60    3.20
 -13   3  21   38.20    3.10
 -11  -3  21   15.90    2.90
 -11   3  21   20.50    2.60
  -9   3  21    9.60    2.20
 -26  -4  21   -1.30    3.30
 -24  -4  21   55.09    3.50
 -22  -4  21   13.00    2.60
 -20  -4  21   17.10    2.80
 -18  -4  21   48.00    3.30
 -16  -4  21    2.10    1.60
 -14  -4  21   -2.10    1.60
 -36   0  22   83.79    4.00
 -34   0  22    4.30    1.50
  34   0 -22   -0.30    2.20
  32   0 -22  163.58    6.40
 -32   0  22  162.28    7.80
 -30   0  22  142.79    6.20
  30   0 -22  146.69    6.10
 -28   0  22    1.70    1.90
  28   0 -22    1.10    2.20
  26   0 -22   13.50    2.70
 -26   0  22   14.50    3.30
  24   0 -22   90.49    5.10
 -24   0  22   86.59    5.10
  22   0 -22   38.90    4.70
 -22   0  22   43.70    4.00
  20   0 -22    5.30    4.90
 -20   0  22    2.90    2.00
 -18   0  22  119.89    5.70
 -16   0  22   24.50    3.70
 -14   0  22   94.09    5.00
 -12   0  22   65.29    4.20
 -10   0  22   28.90    5.40
 -10   0  22   20.50    3.20
  -8   0  22   29.30    4.80
  -8   0  22   17.70    3.30
 -35  -1  22    0.30    1.90
 -35   1  22   -0.10    1.50
  33  -1 -22    2.80    2.40
 -33  -1  22    2.80    1.60
  33   1 -22    8.00    2.50
 -33   1  22    0.80    1.50
 -31  -1  22    0.00    1.70
  31  -1 -22    0.00    2.30
  31   1 -22    1.30    2.30
 -31   1  22   -0.20    1.50
 -29  -1  22    8.70    2.10
  29  -1 -22   10.50    2.70
 -29   1  22    8.30    1.90
  29   1 -22   19.00    3.50
 -27  -1  22   31.00    3.90
  27  -1 -22   32.00    4.30
 -27   1  22   25.70    3.50
  27   1 -22   32.10    3.70
 -25  -1  22    0.90    2.10
  25  -1 -22    2.00    2.60
 -25   1  22   -1.00    1.80
  25   1 -22    0.20    2.30
 -23  -1  22   29.60    3.90
  23  -1 -22   34.30    5.00
 -23   1  22   26.60    3.40
  23   1 -22   34.50    4.00
 -21  -1  22   -0.30    2.20
  21   1 -22    3.90    2.90
 -21   1  22   -0.60    1.80
 -19  -1  22    0.30    2.20
 -19  -1  22    1.50    3.20
 -19   1  22    2.60    1.90
  19   1 -22   -0.20    2.70
 -17  -1  22   22.40    4.30
 -17  -1  22   23.10    4.60
 -17   1  22   12.20    3.20
  17   1 -22   23.90    5.40
 -15  -1  22    5.90    2.50
 -15  -1  22    5.90    2.50
 -15   1  22    5.70    1.80
 -13  -1  22   -1.40    2.60
 -13  -1  22    3.40    2.30
 -13   1  22   -0.40    1.50
 -11  -1  22    0.00    2.70
 -11   1  22    0.90    1.50
  -9  -1  22    0.40    1.90
  -9   1  22    2.00    2.00
  -7  -1  22   24.50    3.20
  -7   1  22   30.10    2.80
 -34  -2  22   40.10    3.80
 -34   2  22   41.80    3.60
 -32  -2  22    2.60    1.90
 -32   2  22   -1.10    1.70
 -30  -2  22   89.39    5.10
 -30   2  22   87.09    4.60
 -28  -2  22   40.70    4.60
  28  -2 -22   44.90    5.60
  28   2 -22   48.30    4.00
 -28   2  22   38.90    3.70
  26  -2 -22   11.60    4.90
 -26  -2  22    9.60    2.90
 -26  -2  22   11.40    4.50
  26   2 -22   15.90    3.50
 -26   2  22   11.80    3.00
 -24  -2  22   -0.40    2.90
 -24  -2  22    0.90    2.60
 -24   2  22    0.50    1.70
  24   2 -22   -2.20    1.90
 -22  -2  22   50.09    4.70
 -22   2  22   46.60    4.10
  22   2 -22   46.00    4.30
 -20  -2  22   10.40    2.50
 -20   2  22   13.10    3.00
  20   2 -22   14.00    2.70
 -18  -2  22   65.09    4.60
  18   2 -22   66.79    4.80
 -18   2  22   66.59    4.10
 -16  -2  22   48.80    3.90
  16   2 -22   41.80    5.10
 -16   2  22   40.40    3.50
 -14  -2  22    5.50    1.90
 -14   2  22   11.50    2.70
 -12  -2  22    5.30    2.20
 -12   2  22   10.50    2.40
 -10  -2  22    0.40    1.60
 -10   2  22    0.60    1.30
  -8  -2  22   26.60    2.80
  -8   2  22   33.20    2.60
 -27  -3  22    0.90    2.50
 -27   3  22   -1.00    2.40
 -25  -3  22   -2.50    2.10
 -25   3  22    3.20    2.40
  25   3 -22    1.10    2.30
 -23  -3  22  178.88    6.70
  23   3 -22  186.18    7.00
 -23   3  22  188.88    6.80
 -21  -3  22  115.79    5.20
 -21   3  22  119.79    5.10
  21   3 -22  104.79    5.60
 -19  -3  22   52.59    3.70
 -19   3  22   49.99    3.40
  19   3 -22   46.30    4.40
 -17  -3  22    0.50    1.70
 -17   3  22   -0.10    1.50
 -15  -3  22    2.30    1.80
 -15   3  22   -0.50    1.40
 -13  -3  22    5.30    1.80
 -13   3  22    4.40    1.40
 -11  -3  22    2.10    1.80
 -11   3  22   -0.90    1.30
 -36   0  23    0.20    1.30
 -34   0  23    0.40    1.40
 -32   0  23   -0.10    1.50
  32   0 -23    6.70    2.30
  30   0 -23    4.90    2.30
 -30   0  23   -1.30    1.60
  28   0 -23    1.30    2.40
 -28   0  23    1.00    1.60
  26   0 -23    1.70    2.60
 -26   0  23   -1.50    1.60
 -24   0  23   -1.20    1.60
  24   0 -23   -1.70    2.80
 -22   0  23    1.50    1.70
  22   0 -23    2.30    3.60
 -20   0  23    0.10    1.60
 -18   0  23   -0.80    1.70
 -16   0  23    0.00    1.80
 -14   0  23    0.40    1.60
 -12   0  23   -0.60    1.70
 -10   0  23    2.00    2.00
 -35  -1  23   16.90    2.30
 -35   1  23   14.90    2.40
 -33  -1  23   22.80    2.80
 -33   1  23   21.50    2.70
 -31  -1  23   19.50    3.10
  31  -1 -23   23.00    4.20
  31   1 -23   25.70    3.70
 -31   1  23   22.10    3.20
 -29  -1  23   -0.10    1.90
  29  -1 -23   -5.40    2.70
  29   1 -23    0.90    2.20
 -29   1  23    0.60    1.60
 -27  -1  23   30.40    3.70
  27  -1 -23   33.10    4.60
  27   1 -23   35.80    3.70
 -27   1  23   27.50    3.20
  25  -1 -23    1.80    3.60
 -25  -1  23    4.90    2.10
  25   1 -23    5.80    2.50
 -25   1  23    3.90    1.80
 -23  -1  23    0.80    2.00
 -23   1  23    0.70    1.60
  23   1 -23    1.60    2.70
 -21  -1  23   48.90    4.30
  21   1 -23   40.10    4.70
 -19  -1  23    4.50    2.30
  19   1 -23    3.20    3.80
 -19   1  23    4.10    1.60
 -17  -1  23   25.00    4.50
 -17  -1  23   24.40    3.80
 -17   1  23   28.70    3.20
 -15  -1  23   22.70    4.60
 -15  -1  23   10.70    3.90
 -15   1  23   12.80    2.70
 -13  -1  23   -0.80    2.40
 -13   1  23   -2.10    1.40
 -11  -1  23    3.70    2.50
 -11   1  23    3.20    1.50
  -9   1  23   -0.60    1.40
 -32  -2  23    0.80    2.80
 -32   2  23   -0.60    1.60
 -30  -2  23    3.80    2.30
 -30   2  23    5.30    3.20
 -28  -2  23   -3.80    2.80
 -28   2  23    0.50    1.60
  28   2 -23    2.70    2.30
  26   2 -23   -0.50    2.10
 -26   2  23    0.70    1.60
 -24  -2  23    6.90    4.00
  24   2 -23    6.00    2.40
 -22  -2  23   45.40    4.80
  22   2 -23   34.40    4.30
 -22   2  23   42.60    5.40
 -20  -2  23   83.59    5.00
  20   2 -23   90.49    5.50
 -20   2  23   83.59    4.90
 -18  -2  23    0.00    2.20
 -18   2  23    0.80    1.40
 -16  -2  23    3.50    2.30
 -16   2  23    0.70    1.40
 -14  -2  23   31.40    3.60
 -14   2  23   30.20    2.80
 -12   2  23   75.59    3.60
 -25   3  23    5.70    2.10
 -23  -3  23   20.00    3.60
 -23   3  23   21.00    3.10
 -21  -3  23    1.60    2.10
 -21   3  23   -1.30    1.60
 -19  -3  23   49.50    3.80
 -19   3  23   62.29    3.60
 -17  -3  23    1.60    1.90
 -17   3  23    0.00    1.40
 -15   3  23    4.40    1.40
 -34   0  24   19.30    2.40
 -32   0  24    2.70    1.50
 -30   0  24    5.50    1.70
 -28   0  24    1.40    1.70
  28   0 -24   -0.30    2.80
 -26   0  24  152.18    6.00
  26   0 -24  151.28    7.10
 -24   0  24   20.10    2.90
 -22   0  24    1.50    1.80
 -20   0  24    6.00    1.80
 -18   0  24  213.78    7.40
 -16   0  24   -0.30    1.60
 -14   0  24   -1.50    1.70
 -33  -1  24    1.30    1.60
 -33   1  24    0.80    1.30
 -31  -1  24   -1.60    1.60
 -31   1  24   -0.60    1.30
 -29  -1  24   -1.10    1.70
  29   1 -24    2.90    4.20
 -29   1  24    2.50    1.50
 -27  -1  24   14.30    3.20
 -27   1  24   14.10    2.70
  27   1 -24   11.00    2.90
 -25  -1  24   14.20    3.40
  25   1 -24   -2.30    2.70
 -25   1  24    2.80    1.50
 -23  -1  24   -1.70    2.00
  23   1 -24    2.60    5.50
 -21  -1  24   27.70    4.00
 -21   1  24   28.30    3.00
 -19  -1  24    2.50    2.60
 -19   1  24    0.70    1.30
 -17   1  24   -0.20    1.40
 -15   1  24    1.20    1.40
 -13   1  24    1.80    1.40
 -30   2  24   10.90    2.60
 -28   2  24   22.70    2.90
 -26   2  24    2.80    1.60
 -24   2  24   13.50    2.70
 -22   2  24   30.80    3.10
 -20   2  24   37.40    2.90
 -18   2  24   19.10    2.60
 -16   2  24    3.00    1.30
 -32   0  25    0.70    1.30
 -30   0  25   -1.30    1.30
 -28   0  25    0.60    1.50
 -26   0  25   -0.50    2.10
 -24   0  25    3.00    1.60
 -22   0  25    1.10    1.60
 -20   0  25   -0.20    1.60
 -18   0  25   -1.50    1.80
 -16   0  25   -4.00    2.20
 -31  -1  25    7.50    1.90
 -31   1  25    3.70    1.40
 -29  -1  25   17.80    3.20
 -29   1  25   19.80    2.60
 -27  -1  25   10.30    2.20
 -27   1  25    4.80    1.50
 -25  -1  25  107.09    5.10
 -25   1  25  106.49    4.60
 -23  -1  25   42.20    4.50
 -23   1  25   40.70    3.00
 -21   1  25   12.50    2.30
 -19   1  25  107.09    4.40
 -17   1  25    1.40    1.40
 -26   2  25   18.30    2.50
 -22   2  25    4.20    1.40
 -28   0  26    3.70    1.50
 -26   0  26    2.50    1.70
 -24   0  26  108.19    4.50
 -22   0  26    5.10    1.80
_computing_structure_solution     'SHELXT 2014/4 (Sheldrick, 2014)'
;
_shelx_hkl_checksum     23936
_shelx_res_file
;
    SKM142_0m_a.res created by SHELXL-2014/7
TITL SKM142_0m_a.res in C2/c
CELL  1.54178  31.5071   5.8582  21.2249   90.000  130.180   90.000
ZERR    8.000   0.0007   0.0001   0.0005    0.000    0.001    0.000
LATT 7
SYMM -X, Y, 1/2-Z
SFAC C  H  N  O
UNIT 144  136  8  32
REM Old TITL SKM142_0m in C2/c
REM SHELXT solution in C2/c
REM R1 0.140,  Rweak 0.002,  Alpha 0.024,  Orientation as input
REM Formula found by SHELXT:  C18 O5
L.S. 5
BOND $H
FMAP 2
PLAN 5
ACTA 138
HTAB C11 O2_$3
EQIV $3 x, -y+1, z+1/2
HTAB C6 O1_$2
HTAB N1 O3
HTAB N1 O2_$2
EQIV $2 -x+1, -y, -z+1
HTAB O2 O3_$1
EQIV $1 x, -y+1, z-1/2
SIZE 0.024 0.175 0.217
SADI 0.004 O4 C11 O4 C11a
EADP C12 C12a
EADP C11 C11a
MPLA C2 > C7
MPLA C13 > C18
CONF
TEMP -123
WGHT    0.049000    1.769900
FVAR       0.34510   0.80147
O1    4    0.453622    0.227552    0.519531    11.00000    0.03343    0.03177 =
         0.02092    0.00241    0.01982    0.00365
O2    4    0.461268    0.219594    0.305677    11.00000    0.03456    0.03917 =
         0.02373    0.00316    0.02197    0.00597
H2A   2    0.449435    0.293541    0.259770    11.00000    0.05557
O3    4    0.426021    0.554327    0.666609    11.00000    0.03723    0.04704 =
         0.02249    0.00051    0.02142    0.00428
O4    4    0.376683    0.820316    0.566974    11.00000    0.04015    0.03953 =
         0.02866   -0.00072    0.02541    0.00591
N1    3    0.469070    0.218214    0.637117    11.00000    0.03310    0.04143 =
         0.02135    0.00414    0.01956    0.00602
H1A   2    0.488960    0.084457    0.647897    11.00000    0.04888
H1B   2    0.464687    0.276893    0.670880    11.00000    0.03875
C1    1    0.389984    0.652735    0.463639    11.00000    0.02659    0.02705 =
         0.02104   -0.00341    0.01626   -0.00310
AFIX  13
H1    2    0.403700    0.813863    0.476812    11.00000   -1.20000
AFIX   0
C2    1    0.409535    0.541856    0.421731    11.00000    0.02085    0.02799 =
         0.01910   -0.00328    0.01271   -0.00357
C3    1    0.398492    0.638795    0.352308    11.00000    0.02405    0.02929 =
         0.02352    0.00084    0.01533   -0.00115
AFIX  43
H3    2    0.378942    0.779509    0.331751    11.00000   -1.20000
AFIX   0
C4    1    0.415115    0.536451    0.312456    11.00000    0.02639    0.03283 =
         0.02081    0.00155    0.01612   -0.00259
AFIX  43
H4    2    0.407042    0.606259    0.265376    11.00000   -1.20000
AFIX   0
C5    1    0.443835    0.329792    0.342250    11.00000    0.02155    0.03344 =
         0.01916   -0.00435    0.01404   -0.00361
C6    1    0.455826    0.229746    0.411253    11.00000    0.02275    0.02870 =
         0.02024    0.00008    0.01337    0.00029
AFIX  43
H6    2    0.475440    0.089206    0.432003    11.00000   -1.20000
AFIX   0
C7    1    0.438659    0.338598    0.449570    11.00000    0.02209    0.02970 =
         0.01561   -0.00110    0.01185   -0.00453
C8    1    0.445001    0.334955    0.567349    11.00000    0.02211    0.03493 =
         0.01739   -0.00357    0.01324   -0.00445
C9    1    0.415272    0.533250    0.544382    11.00000    0.02196    0.03343 =
         0.01823   -0.00307    0.01266   -0.00264
C10   1    0.407690    0.630744    0.598587    11.00000    0.02408    0.03582 =
         0.02245   -0.00416    0.01509   -0.00312
PART 1
C11   1    0.358611    0.910134    0.609848    21.00000    0.06143    0.05045 =
         0.04564    0.01556    0.04477    0.02465
AFIX  23
H11A  2    0.390414    0.973785    0.664098    21.00000   -1.20000
H11B  2    0.340861    0.789241    0.618480    21.00000   -1.20000
AFIX   0
C12   1    0.317029    1.096524    0.553739    21.00000    0.07862    0.07426 =
         0.06239    0.02918    0.05883    0.03943
AFIX  33
H12A  2    0.302912    1.165620    0.579101    21.00000   -1.50000
H12B  2    0.335315    1.213720    0.545650    21.00000   -1.50000
H12C  2    0.286070    1.030321    0.500315    21.00000   -1.50000
PART 2
AFIX   0
SAME 0.004 C11 > C12
C11A  1    0.351796    0.939904    0.595780   -21.00000    0.06143    0.05045 =
         0.04564    0.01556    0.04477    0.02465
AFIX  23
H11C  2    0.367710    1.095086    0.614940   -21.00000   -1.20000
H11D  2    0.358633    0.856110    0.642085   -21.00000   -1.20000
AFIX   0
C12A  1    0.289895    0.953023    0.522992   -21.00000    0.07862    0.07426 =
         0.06239    0.02918    0.05883    0.03943
AFIX  33
H12D  2    0.271202    1.033049    0.539651   -21.00000   -1.50000
H12E  2    0.283794    1.036145    0.477682   -21.00000   -1.50000
H12F  2    0.274762    0.798335    0.504695   -21.00000   -1.50000
PART 0
AFIX   0
C13   1    0.326531    0.660313    0.404409    11.00000    0.02763    0.03055 =
         0.01940   -0.00119    0.01657    0.00228
C14   1    0.295547    0.472435    0.393455    11.00000    0.02982    0.03442 =
         0.02525   -0.00084    0.01896    0.00143
AFIX  43
H14   2    0.313904    0.336799    0.424014    11.00000   -1.20000
AFIX   0
C15   1    0.237956    0.481245    0.338201    11.00000    0.03019    0.05280 =
         0.03141   -0.00789    0.02156   -0.00430
AFIX  43
H15   2    0.217116    0.352037    0.331392    11.00000   -1.20000
AFIX   0
C16   1    0.210711    0.677420    0.292940    11.00000    0.02572    0.06655 =
         0.02720   -0.00395    0.01479    0.01133
AFIX  43
H16   2    0.171276    0.683581    0.255536    11.00000   -1.20000
AFIX   0
C17   1    0.241044    0.863478    0.302405    11.00000    0.04181    0.04699 =
         0.02850    0.00542    0.02163    0.01856
AFIX  43
H17   2    0.222512    0.997456    0.270722    11.00000   -1.20000
AFIX   0
C18   1    0.298670    0.855683    0.358167    11.00000    0.04070    0.03329 =
         0.02835    0.00210    0.02412    0.00678
AFIX  43
H18   2    0.319317    0.985434    0.364810    11.00000   -1.20000
AFIX   0
HKLF 4
REM  SKM142_0m_a.res in C2/c
REM R1 =  0.0383 for    2348 Fo > 4sig(Fo)  and  0.0492 for all    2891 data
REM    227 parameters refined using      2 restraints
END
WGHT      0.0489      1.7693
REM Highest difference peak  0.271,  deepest hole -0.255,  1-sigma level  0.044
Q1    1   0.3546  0.6455  0.4311  11.00000  0.05    0.20
Q2    1   0.3996  0.5918  0.4423  11.00000  0.05    0.19
Q3    1   0.4385  0.4815  0.5609  11.00000  0.05    0.17
Q4    1   0.4044  0.5896  0.5110  11.00000  0.05    0.16
Q5    1   0.3824  0.9154  0.5406  11.00000  0.05    0.15
;
_shelx_res_checksum     50939
