# Supplementary material for: Crystal structure of ethyl (4R)-2-amino-7-hy­droxy-4-phenyl-4H-chromene-3-carboxyl­ate
Source: Acta Crystallogr E Crystallogr Commun. 2015 Jun 27;71(Pt 7):o519–20. doi: 10.1107/S2056989015012013 (PMC4518989; doi:10.1107/S2056989015012013)
Supplement: Supplementary file 2 [file e-71-0o519-Isup2.hkl]

data_I                                                                          
_shelx_title ' SKM142_0m_a.res in C2/c'                                         
_shelx_refln_list_code          4                                               
_shelx_F_calc_maximum      298.40                                               
_exptl_crystal_F_000      1312.00                                               
_reflns_d_resolution_high  0.8095                                               
                                                                                
loop_                                                                           
 _space_group_symop_operation_xyz                                               
 'x, y, z'                                                                      
 '-x, y, -z+1/2'                                                                
 'x+1/2, y+1/2, z'                                                              
 '-x+1/2, y+1/2, -z+1/2'                                                        
 '-x, -y, -z'                                                                   
 'x, -y, z-1/2'                                                                 
 '-x+1/2, -y+1/2, -z'                                                           
 'x+1/2, -y+1/2, z-1/2'                                                         
                                                                                
_cell_length_a    31.5071                                                       
_cell_length_b     5.8582                                                       
_cell_length_c    21.2249                                                       
_cell_angle_alpha  90.000                                                       
_cell_angle_beta  130.180                                                       
_cell_angle_gamma  90.000                                                       
                                                                                
_shelx_F_squared_multiplier     1.000                                           
                                                                                
loop_                                                                           
 _refln_index_h                                                                 
 _refln_index_k                                                                 
 _refln_index_l                                                                 
 _refln_F_squared_calc                                                          
 _refln_F_squared_meas                                                          
 _refln_F_squared_sigma                                                         
 _refln_observed_status                                                         
   2   0   0      23653.05      20549.84       540.67 o                         
   4   0   0       1451.60       1286.22        43.66 o                         
   6   0   0      66897.71      62443.94      1633.00 o                         
   8   0   0      35903.36      35058.87       929.44 o                         
  10   0   0        382.42        277.96        30.23 o                         
  12   0   0       5963.68       5453.79        97.76 o                         
  14   0   0       3782.82       3748.83        73.58 o                         
  16   0   0        630.88        688.27        23.14 o                         
  18   0   0        160.58        127.29        17.53 o                         
  20   0   0       1429.09       1491.47        36.28 o                         
  22   0   0        616.76        725.64        25.63 o                         
  24   0   0       1750.13       1615.42        46.58 o                         
  26   0   0        350.14        292.26        41.56 o                         
  28   0   0        196.95        217.48        35.27 o                         
   1   1   0      31663.26      29447.78       619.26 o                         
   3   1   0       2646.93       2427.89        41.28 o                         
   5   1   0      51125.72      48875.91      1185.02 o                         
   7   1   0      32983.80      33927.19       517.37 o                         
   9   1   0        561.10        526.76        23.12 o                         
  11   1   0      15213.99      16225.27       179.89 o                         
  13   1   0       4721.26       4466.80        53.11 o                         
  15   1   0         46.44         68.07         8.27 o                         
  17   1   0        531.58        542.49        15.30 o                         
  19   1   0         30.54         28.69         8.84 o                         
  21   1   0          5.99         31.29         9.22 o                         
  23   1   0        189.67        166.63        15.09 o                         
  25   1   0         60.84         59.22        12.76 o                         
  27   1   0        333.49        303.52        24.35 o                         
  29   1   0        129.34        142.75        25.19 o                         
   0   2   0       8559.14       8103.89       167.89 o                         
   2   2   0      20407.47      20108.07       377.56 o                         
   4   2   0       3953.72       4008.20        59.49 o                         
   6   2   0       7942.92       9045.89       109.88 o                         
   8   2   0        706.69        761.89        14.36 o                         
  10   2   0      14906.95      15577.33       170.67 o                         
  12   2   0      23732.45      24855.49       328.26 o                         
  14   2   0       8004.96       7881.20        98.50 o                         
  16   2   0          9.64         35.25         7.27 o                         
  18   2   0       4325.14       4376.63        54.82 o                         
  20   2   0        348.72        304.19        17.30 o                         
  22   2   0         45.97         52.20        10.25 o                         
  24   2   0          1.11          8.96        10.57 o                         
  26   2   0         14.35         18.47        10.09 o                         
  28   2   0        173.56        201.51        15.90 o                         
   1   3   0        954.38        894.74        19.17 o                         
   3   3   0        147.25        162.62         9.96 o                         
   5   3   0        821.07        865.31        42.08 o                         
   7   3   0        132.89        192.42        14.61 o                         
   9   3   0        632.11        821.68        21.44 o                         
  11   3   0          0.13          8.56         7.29 o                         
  13   3   0        379.56        377.65        13.85 o                         
  15   3   0        924.44        947.90        21.82 o                         
  17   3   0       8130.40       7831.59       100.09 o                         
  19   3   0        606.61        569.42        18.23 o                         
  21   3   0        654.26        656.68        24.64 o                         
  23   3   0       1983.29       1930.34        48.66 o                         
  25   3   0       2310.76       2245.04        73.89 o                         
  27   3   0        203.23        175.44        16.79 o                         
   0   4   0          0.09         -4.93         8.67 o                         
   2   4   0       2215.13       2165.70        30.05 o                         
   4   4   0       2461.59       2581.98        34.93 o                         
   6   4   0          0.16          7.45         6.30 o                         
   8   4   0        278.14        300.16        12.87 o                         
  10   4   0       1058.98       1198.57        21.21 o                         
  12   4   0        664.75        710.25        16.52 o                         
  14   4   0          0.49         -6.94         6.94 o                         
  16   4   0        917.04        909.12        20.93 o                         
  18   4   0        929.94        864.81        22.35 o                         
  20   4   0        176.98        162.01        17.30 o                         
  22   4   0        431.32        444.46        18.86 o                         
  24   4   0       1169.81       1108.07        30.26 o                         
   1   5   0        364.71        375.10        14.41 o                         
   3   5   0        387.33        313.64        17.26 o                         
   5   5   0          4.66          7.06         7.59 o                         
   7   5   0         27.57         10.94         7.26 o                         
   9   5   0        147.90        195.10        13.36 o                         
  11   5   0        772.69        681.22        24.33 o                         
  13   5   0        504.06        471.36        16.90 o                         
  15   5   0        678.40        692.12        19.07 o                         
  17   5   0          2.60          0.56         7.55 o                         
  19   5   0          7.49         18.10        11.39 o                         
   0   6   0       1560.36       1505.30        41.26 o                         
   2   6   0        233.31        234.70        19.03 o                         
   4   6   0        186.86        168.47        12.36 o                         
   6   6   0        421.69        361.58        18.36 o                         
   8   6   0         55.67         48.07         8.85 o                         
  10   6   0        211.56        185.48        13.16 o                         
  12   6   0          0.68          4.76         8.27 o                         
  14   6   0         15.12          4.20         8.38 o                         
  16   6   0        287.00        247.70        22.67 o                         
   1   7   0       1341.62       1391.59        48.28 o                         
   3   7   0         61.20         84.05        19.31 o                         
   5   7   0         70.37         51.15        13.85 o                         
   7   7   0         31.51         11.76         8.40 o                         
 -29   1   1         14.20         -5.88        10.80 o                         
 -27   1   1         86.96         90.19        15.06 o                         
 -25   1   1         99.13         90.02        13.30 o                         
 -23   1   1         34.44         38.36        10.74 o                         
 -21   1   1          7.46         -0.66         9.32 o                         
 -19   1   1        668.16        592.33        16.45 o                         
 -17   1   1       1707.06       1768.89        25.21 o                         
 -15   1   1       5561.55       5763.59       101.69 o                         
 -13   1   1       6436.33       6661.73        78.22 o                         
 -11   1   1       1106.09       1038.23        20.87 o                         
  -9   1   1      13472.83      13397.70       181.91 o                         
  -7   1   1      88494.59      81328.98      1064.69 o                         
  -5   1   1      58311.77      54096.22       708.29 o                         
  -3   1   1        262.67        242.25        13.85 o                         
  -1   1   1      18213.01      18481.29       279.35 o                         
   1   1   1        324.83        348.16         9.02 o                         
   3   1   1       4549.70       4452.00        72.36 o                         
   5   1   1      44453.88      38842.32      5069.05 o                         
   7   1   1      31248.59      32039.99       424.17 o                         
   9   1   1       1715.24       1688.89        24.00 o                         
  11   1   1      12772.71      13537.37       141.82 o                         
  13   1   1       2905.91       2808.44        34.86 o                         
  15   1   1        949.01       1013.69        17.90 o                         
  17   1   1        501.19        486.29        15.39 o                         
  19   1   1         86.82         66.67         8.40 o                         
  21   1   1         87.50         88.74         9.47 o                         
  23   1   1        781.98        771.19        23.29 o                         
  25   1   1        167.43        228.83        20.43 o                         
  27   1   1         28.54         21.97        10.88 o                         
 -28   2   1          5.84         12.82         8.85 o                         
 -26   2   1          0.72          3.78        11.28 o                         
 -24   2   1          9.29          9.69        10.10 o                         
 -22   2   1        859.50        838.40        22.97 o                         
 -20   2   1       1346.05       1285.60        29.63 o                         
 -18   2   1       1217.40       1230.84        24.50 o                         
 -16   2   1          0.32         -1.92         6.60 o                         
 -14   2   1      10960.14      11449.26       139.37 o                         
 -12   2   1      10533.63      10941.99       133.27 o                         
 -10   2   1       3161.40       3539.84        43.95 o                         
  -8   2   1       5198.39       5308.01        61.90 o                         
  -6   2   1       3291.08       3338.01        50.80 o                         
  -4   2   1      13661.40      15039.63       498.80 o                         
  -2   2   1        418.43        434.88        17.19 o                         
   0   2   1        117.65         80.96         7.91 o                         
   2   2   1       3264.94       3446.84        49.57 o                         
   4   2   1       1761.40       1658.59        24.48 o                         
   6   2   1        524.25        554.12        12.01 o                         
   8   2   1         28.02         27.59         5.68 o                         
  10   2   1        108.75        140.02         9.56 o                         
  12   2   1       2299.83       2440.02        35.56 o                         
  14   2   1       3404.92       3689.64        46.97 o                         
  16   2   1       3171.49       3124.02        44.77 o                         
  18   2   1          2.53         -0.78         9.95 o                         
  20   2   1       1212.49       1228.36        31.42 o                         
  22   2   1          1.84          3.82        10.01 o                         
  24   2   1         78.76        116.35        18.89 o                         
  26   2   1         37.02         76.21        26.45 o                         
 -27   3   1        132.16        128.56        29.39 o                         
 -25   3   1         83.81         34.48        12.46 o                         
 -23   3   1        143.27        135.30        14.23 o                         
 -21   3   1       1195.76       1194.18        24.42 o                         
 -19   3   1       3004.90       2926.57        43.52 o                         
 -17   3   1       1064.84       1010.49        27.83 o                         
 -15   3   1        771.04        714.18        18.15 o                         
 -13   3   1       1395.10       1405.12        25.69 o                         
 -11   3   1         39.87         46.36        11.10 o                         
  -9   3   1         17.16         14.25         7.71 o                         
  -7   3   1        656.92        596.61        20.36 o                         
  -5   3   1       3963.80       4259.85        64.38 o                         
  -3   3   1      11335.63      12670.90       152.48 o                         
  -1   3   1       1028.44       1084.82        17.28 o                         
   1   3   1       2595.78       2823.72        35.56 o                         
   3   3   1      11289.89      12309.49       168.94 o                         
   5   3   1       5746.29       5693.88       100.34 o                         
   7   3   1         79.33         32.89         8.89 o                         
   9   3   1         82.54         91.00        15.63 o                         
  11   3   1         26.02         21.04         7.03 o                         
  13   3   1        167.99        179.80        17.22 o                         
  15   3   1        258.43        306.29        21.15 o                         
  17   3   1        631.26        584.73        17.93 o                         
  19   3   1        646.24        581.47        19.68 o                         
  21   3   1          4.01          6.21         8.50 o                         
  23   3   1        308.31        290.01        17.69 o                         
  25   3   1        198.31        190.64        25.19 o                         
 -24   4   1        420.43        394.48        39.88 o                         
 -22   4   1         23.41         26.52         7.89 o                         
 -20   4   1         25.67         14.90         8.17 o                         
 -18   4   1        958.73        820.50        20.03 o                         
 -16   4   1        856.84        788.62        18.45 o                         
 -14   4   1         81.20         57.95         8.15 o                         
 -12   4   1        832.34        761.58        26.34 o                         
 -10   4   1        720.93        682.47        16.23 o                         
  -8   4   1       2234.42       2307.51        32.99 o                         
  -6   4   1         24.30         10.02         6.53 o                         
  -4   4   1       1299.81       1343.67        20.42 o                         
  -2   4   1        392.93        473.29        13.28 o                         
   0   4   1        596.72        507.95        13.75 o                         
   2   4   1       1303.07       1478.78        25.46 o                         
   4   4   1        835.75        884.67        18.09 o                         
   6   4   1         73.50         55.67         7.18 o                         
   8   4   1        956.40        962.30        18.90 o                         
  10   4   1        853.58        816.53        17.86 o                         
  12   4   1         77.71         74.67         9.82 o                         
  14   4   1          0.42         -5.27         7.11 o                         
  16   4   1        261.69        242.52        14.07 o                         
  18   4   1        150.31        129.13        10.17 o                         
  20   4   1         49.31         44.08         9.58 o                         
  22   4   1        163.37        214.72        17.75 o                         
 -21   5   1        132.35        178.09        33.59 o                         
 -19   5   1        426.47        408.50        21.91 o                         
 -17   5   1        373.72        369.51        16.52 o                         
 -15   5   1       1017.77       1047.84        46.66 o                         
 -13   5   1        913.30        764.20        21.29 o                         
 -11   5   1       1878.23       1916.04        39.17 o                         
  -9   5   1        954.09        956.18        19.37 o                         
  -7   5   1         54.81         75.00        10.20 o                         
  -5   5   1        396.97        387.99        19.88 o                         
  -3   5   1         44.63         29.88        10.78 o                         
  -1   5   1        272.52        299.82        13.25 o                         
   1   5   1        922.33        927.08        21.57 o                         
   3   5   1        522.95        504.30        19.37 o                         
   5   5   1          6.88          7.80         7.52 o                         
   7   5   1         66.68         58.72         8.47 o                         
   9   5   1        173.27        176.60        12.35 o                         
  11   5   1       2217.39       2205.87        32.08 o                         
  13   5   1         18.42         15.93        10.38 o                         
  15   5   1        362.33        323.27        16.97 o                         
  17   5   1        606.21        620.45        19.08 o                         
  19   5   1          0.07         10.08        17.63 o                         
 -16   6   1         72.13         41.14        14.27 o                         
 -14   6   1         50.28         65.10        17.32 o                         
 -12   6   1         93.98         63.15         8.09 o                         
 -10   6   1         55.98         58.87        21.99 o                         
  -8   6   1         98.40         66.65         8.55 o                         
  -6   6   1        840.61        856.01        32.25 o                         
  -4   6   1        647.48        626.46        18.82 o                         
  -2   6   1         48.64         34.46         8.07 o                         
   0   6   1         77.76         71.39        11.64 o                         
   2   6   1         55.82         46.28        13.42 o                         
   4   6   1        839.52        834.29        22.01 o                         
   6   6   1        339.48        339.53        17.58 o                         
   8   6   1         54.55         36.64         8.82 o                         
  10   6   1        128.75         62.90        10.86 o                         
  12   6   1         83.32         47.58        12.01 o                         
  14   6   1          1.99        -11.76        11.76 o                         
  -7   7   1         93.06        116.66        13.35 o                         
  -5   7   1          0.06         -6.53         6.53 o                         
  -3   7   1        200.07        214.02        30.65 o                         
  -1   7   1         46.28         55.22         9.28 o                         
   1   7   1         64.88         72.20        11.48 o                         
   3   7   1        242.32        278.84        25.19 o                         
   5   7   1         79.24        144.43        48.70 o                         
 -30   0   2         74.79         68.01        19.31 o                         
 -28   0   2        721.47        634.71        40.30 o                         
 -26   0   2         18.38         52.06        23.51 o                         
 -24   0   2        395.07        364.44        28.20 o                         
 -22   0   2       1644.04       1767.35        49.78 o                         
 -20   0   2       1932.60       1998.04        43.31 o                         
 -18   0   2        751.56        720.27        25.12 o                         
 -16   0   2          1.18          9.26         9.85 o                         
 -14   0   2       6935.71       7160.54       117.84 o                         
 -12   0   2       2392.51       2516.26        95.72 o                         
 -10   0   2       4400.47       4097.69       164.58 o                         
  -8   0   2       5584.76       5169.28       105.39 o                         
  -6   0   2      10373.14       9199.85       413.08 o                         
  -4   0   2      28293.83      25311.29       881.16 o                         
  -2   0   2      12052.48      10943.96       204.25 o                         
   0   0   2      12868.86      11503.84       741.35 o                         
   2   0   2       7138.13       5747.91       269.54 o                         
   4   0   2      17028.28      16701.18       449.98 o                         
   6   0   2       1977.30       1807.73       142.75 o                         
   8   0   2        536.75        558.34        40.58 o                         
  10   0   2       3274.09       3633.65        75.77 o                         
  12   0   2       7458.32       7479.25       494.31 o                         
  14   0   2        320.87        383.36        24.45 o                         
  16   0   2       2422.75       2459.78        48.78 o                         
  18   0   2       6196.04       6361.27       107.26 o                         
  20   0   2        100.05         45.75        11.67 o                         
  22   0   2         37.31         18.18        11.21 o                         
  24   0   2        428.01        380.15        24.92 o                         
  26   0   2         98.01        106.93        17.19 o                         
 -31   1   2          1.27         -4.20        13.43 o                         
 -29   1   2         69.38         52.65        31.91 o                         
 -27   1   2        519.72        519.29        26.42 o                         
 -25   1   2         48.15         32.22        18.93 o                         
 -23   1   2        196.19        200.27        25.33 o                         
 -21   1   2        197.57        233.65        16.96 o                         
 -19   1   2        238.97        221.96        13.52 o                         
 -17   1   2        768.76        806.52        37.48 o                         
 -15   1   2        682.70        737.07        16.78 o                         
 -13   1   2          6.70          3.12         7.19 o                         
 -11   1   2       3404.59       3366.22        51.34 o                         
  -9   1   2       1113.23        909.36        19.72 o                         
  -7   1   2       2172.16       2154.83        40.01 o                         
  -5   1   2       4905.61       4412.43       135.29 o                         
  -3   1   2         13.21          5.91         3.16 o                         
  -1   1   2      21503.14      20067.04       540.06 o                         
   1   1   2      12424.64      11751.47       157.12 o                         
   3   1   2         57.15         64.12         6.84 o                         
   5   1   2       1631.56       1487.88        33.45 o                         
   7   1   2          1.31         -4.97         4.97 o                         
   9   1   2         31.19         38.91         8.59 o                         
  11   1   2        485.47        439.82        18.68 o                         
  13   1   2         85.14         82.89         8.13 o                         
  15   1   2          2.19          2.47         7.16 o                         
  17   1   2         43.81         47.67         8.12 o                         
  19   1   2        274.15        261.56        14.44 o                         
  21   1   2         10.82         -7.04         8.41 o                         
  23   1   2         46.92         48.30        10.03 o                         
  25   1   2         91.90        109.63        30.65 o                         
  27   1   2          0.26          8.40        15.11 o                         
 -30   2   2        221.26        235.11        21.83 o                         
 -28   2   2         12.61         17.08        10.38 o                         
 -26   2   2          0.32          9.40        10.97 o                         
 -24   2   2         57.49         50.78        10.31 o                         
 -22   2   2        333.94        308.73        16.12 o                         
 -20   2   2         21.06         22.81         8.45 o                         
 -18   2   2       2599.97       2569.88        36.23 o                         
 -16   2   2         66.92         72.62         9.21 o                         
 -14   2   2        232.86        260.51        17.33 o                         
 -12   2   2       2372.88       2419.43        31.80 o                         
 -10   2   2       6391.88       6797.77        78.50 o                         
  -8   2   2        369.90        341.11        18.54 o                         
  -6   2   2        351.40        235.09        17.69 o                         
  -4   2   2        119.04        137.78        14.81 o                         
  -2   2   2       2829.61       2749.45        39.89 o                         
   0   2   2       1144.12       1115.97        18.21 o                         
   2   2   2        431.12        414.82         9.36 o                         
   4   2   2       3192.20       3432.65        42.52 o                         
   6   2   2       1750.59       1696.98        25.52 o                         
   8   2   2        289.49        324.56        10.71 o                         
  10   2   2        271.49        231.35        14.67 o                         
  12   2   2       1048.11       1050.88        18.93 o                         
  14   2   2          8.13          5.25         7.11 o                         
  16   2   2       3297.16       3295.73        48.25 o                         
  18   2   2         39.25         38.44         9.21 o                         
  20   2   2         53.96         34.81         9.96 o                         
  22   2   2         79.90         87.88        13.68 o                         
  24   2   2          0.22         -8.18         8.36 o                         
  26   2   2         51.98         51.85         9.44 o                         
 -27   3   2        202.06        203.84        32.75 o                         
 -25   3   2        825.57        758.13        24.65 o                         
 -23   3   2         73.93         75.75        10.99 o                         
 -21   3   2        484.22        485.66        16.99 o                         
 -19   3   2       6208.98       6257.70        81.84 o                         
 -17   3   2        111.39        126.19        11.67 o                         
 -15   3   2         57.67         94.44        14.40 o                         
 -13   3   2         81.56         83.53         9.65 o                         
 -11   3   2          0.59          1.95         6.62 o                         
  -9   3   2        119.42        153.36        10.87 o                         
  -7   3   2        123.17         64.14        12.14 o                         
  -5   3   2        625.54        639.10        21.15 o                         
  -3   3   2       4201.38       4564.01        54.30 o                         
  -1   3   2        444.65        432.73        12.13 o                         
   1   3   2        128.19        172.15         9.98 o                         
   3   3   2       3354.27       3653.50        58.69 o                         
   5   3   2       3108.44       3249.89        50.22 o                         
   7   3   2       1487.87       1629.26        48.61 o                         
   9   3   2        447.93        435.52        13.13 o                         
  11   3   2        133.94        113.59         9.51 o                         
  13   3   2         49.71         31.46         8.01 o                         
  15   3   2        941.23        939.13        21.65 o                         
  17   3   2          3.74          5.87         8.54 o                         
  19   3   2        556.07        528.00        25.57 o                         
  21   3   2        299.18        252.14        16.56 o                         
  23   3   2         19.17         10.92        10.09 o                         
  25   3   2          0.10          0.84        15.95 o                         
 -26   4   2        247.59        223.95        19.73 o                         
 -24   4   2        674.30        652.75        39.29 o                         
 -22   4   2          0.18          1.89         8.36 o                         
 -20   4   2          5.40          6.67         7.56 o                         
 -18   4   2        815.93        710.33        18.16 o                         
 -16   4   2         25.06         21.36         7.07 o                         
 -14   4   2         13.10         11.88         8.98 o                         
 -12   4   2        209.90        210.82        12.71 o                         
 -10   4   2         28.79         47.30         7.15 o                         
  -8   4   2         10.39         14.80         7.34 o                         
  -6   4   2         72.27         48.83         6.70 o                         
  -4   4   2        539.54        547.00        13.12 o                         
  -2   4   2         24.75         19.97         6.15 o                         
   0   4   2         39.54         52.80         6.97 o                         
   2   4   2         50.18         42.36         7.94 o                         
   4   4   2        159.34        193.60        13.14 o                         
   6   4   2         34.20         48.42         7.24 o                         
   8   4   2         55.76         79.51         9.34 o                         
  10   4   2         17.60         23.26         8.04 o                         
  12   4   2          6.36          6.42         8.06 o                         
  14   4   2         22.56         33.55         8.00 o                         
  16   4   2        141.49        136.77        14.21 o                         
  18   4   2         54.12         35.82         8.67 o                         
  20   4   2        825.08        848.90        23.39 o                         
  22   4   2        180.49        184.96        17.45 o                         
 -23   5   2        210.62        271.22        28.55 o                         
 -21   5   2          0.61          1.57         8.63 o                         
 -19   5   2          2.89          2.16         7.57 o                         
 -17   5   2         34.24         35.06         7.82 o                         
 -15   5   2         24.09         20.22         7.45 o                         
 -13   5   2         49.00         30.10         8.20 o                         
 -11   5   2        109.73         69.08        13.46 o                         
  -9   5   2         40.93         32.37         8.21 o                         
  -7   5   2        293.41        277.82        13.49 o                         
  -5   5   2        517.55        580.32        17.61 o                         
  -3   5   2         51.48         36.49         9.65 o                         
  -1   5   2        548.41        560.65        21.81 o                         
   1   5   2        283.23        301.22        19.15 o                         
   3   5   2          0.90         -4.85         7.02 o                         
   5   5   2          0.76         -7.28         7.28 o                         
   7   5   2          0.00          6.49         8.67 o                         
   9   5   2         28.73         15.63         7.91 o                         
  11   5   2          0.00         -3.73         7.76 o                         
  13   5   2         12.38         10.43         8.19 o                         
  15   5   2         28.18         23.13         8.89 o                         
  17   5   2        142.64        119.17        13.16 o                         
 -18   6   2         48.80         33.59        10.92 o                         
 -16   6   2        284.17        175.49        26.87 o                         
 -14   6   2         28.61         14.61         8.26 o                         
 -12   6   2         52.86         40.51         7.40 o                         
 -10   6   2        157.65        161.49        13.51 o                         
  -8   6   2          7.10          9.84         9.70 o                         
  -6   6   2          1.27         -9.49        10.27 o                         
  -4   6   2        562.92        533.36        18.81 o                         
  -2   6   2        683.94        635.13        18.74 o                         
   0   6   2         66.77         71.05         9.17 o                         
   2   6   2         38.65         26.32         8.22 o                         
   4   6   2        100.04         63.02         8.93 o                         
   6   6   2         97.04         94.28        12.62 o                         
   8   6   2          2.77         15.53         8.36 o                         
  10   6   2        343.27        287.94        15.76 o                         
  12   6   2          3.81         -4.74         9.63 o                         
  -9   7   2         62.78         45.34        16.37 o                         
  -7   7   2         40.94         14.78         7.40 o                         
  -5   7   2          1.87         -1.68         6.21 o                         
  -3   7   2         42.36         29.81         7.72 o                         
  -1   7   2        219.27        197.58        16.27 o                         
   1   7   2        105.29        135.50        14.10 o                         
   3   7   2        101.12        105.19        32.33 o                         
   5   7   2         48.86         44.50        10.08 o                         
 -31   1   3         28.50         23.51        16.79 o                         
 -29   1   3        461.16        499.80        25.19 o                         
 -27   1   3          2.09         22.27        12.15 o                         
 -25   1   3        261.72        231.53        17.13 o                         
 -23   1   3        171.13        168.89        15.66 o                         
 -21   1   3        493.67        469.59        16.32 o                         
 -19   1   3        127.90        147.35        26.47 o                         
 -17   1   3        158.36        203.75        12.81 o                         
 -15   1   3       2035.17       2202.07        35.48 o                         
 -13   1   3       2988.44       2925.88        64.75 o                         
 -11   1   3       1814.48       1600.86        30.01 o                         
  -9   1   3      17959.84      17950.75       279.15 o                         
  -7   1   3       6396.70       5929.92        94.42 o                         
  -5   1   3      12310.92      11621.29       214.26 o                         
  -3   1   3       2746.06       2446.72        73.69 o                         
  -1   1   3      11270.21      10248.39       159.33 o                         
   1   1   3       3113.67       2926.07        92.42 o                         
   3   1   3       1423.00       1312.55        26.29 o                         
   5   1   3       9264.71       9309.26       140.41 o                         
   7   1   3         67.38         86.41         7.85 o                         
   9   1   3       1906.00       1981.27        27.88 o                         
  11   1   3       1676.12       1687.01        25.01 o                         
  13   1   3         22.84         29.36         9.65 o                         
  15   1   3       1576.25       1723.99        29.73 o                         
  17   1   3          8.81         -7.49         7.49 o                         
  19   1   3        137.79        105.62        10.43 o                         
  21   1   3        410.64        363.18        18.69 o                         
  23   1   3        176.59        160.61        15.29 o                         
  25   1   3        351.44        352.66        28.55 o                         
 -30   2   3         39.97         48.98        32.75 o                         
 -28   2   3         31.94         23.42        10.49 o                         
 -26   2   3         17.83         13.56        14.24 o                         
 -24   2   3        139.65        133.65        12.45 o                         
 -22   2   3         32.44         23.01         8.60 o                         
 -20   2   3       1119.33       1017.79        20.76 o                         
 -18   2   3       2876.81       2733.96        37.56 o                         
 -16   2   3        110.34        118.04        10.61 o                         
 -14   2   3        720.68        610.87        18.72 o                         
 -12   2   3        318.19        285.65        10.76 o                         
 -10   2   3       4015.80       3891.37        60.60 o                         
  -8   2   3       5473.77       5794.34        83.59 o                         
  -6   2   3          3.29          4.06         5.32 o                         
  -4   2   3        706.19        570.12        17.51 o                         
  -2   2   3        342.37        325.30         9.35 o                         
   0   2   3        271.86        256.46         8.92 o                         
   2   2   3        348.71        370.51         9.82 o                         
   4   2   3      14718.02      16257.17       207.90 o                         
   6   2   3        388.41        426.55        12.29 o                         
   8   2   3       5251.72       5241.94        60.90 o                         
  10   2   3        559.03        434.73        13.19 o                         
  12   2   3         13.17          7.88         9.58 o                         
  14   2   3       3496.56       3511.64        45.92 o                         
  16   2   3        814.51        800.25        20.56 o                         
  18   2   3         24.98         18.36         9.94 o                         
  20   2   3        124.13        123.39        15.65 o                         
  22   2   3         20.52         25.12        13.48 o                         
  24   2   3          0.02          6.66         9.28 o                         
 -29   3   3         34.71         19.48        11.34 o                         
 -27   3   3        176.34        203.51        18.97 o                         
 -25   3   3        273.88        300.97        26.15 o                         
 -23   3   3        266.73        296.78        15.07 o                         
 -21   3   3         54.87         74.86         9.33 o                         
 -19   3   3        135.62        140.74        11.85 o                         
 -17   3   3       3189.71       3152.78        50.63 o                         
 -15   3   3        232.29        224.60        14.23 o                         
 -13   3   3        131.55        135.44        15.34 o                         
 -11   3   3        270.05        277.44        12.62 o                         
  -9   3   3          2.73         -0.87         7.38 o                         
  -7   3   3        199.74        183.39        10.70 o                         
  -5   3   3        556.20        554.57        13.18 o                         
  -3   3   3        924.86        874.89        16.09 o                         
  -1   3   3         63.62         80.41         6.72 o                         
   1   3   3       3028.02       2963.27        43.82 o                         
   3   3   3       2826.38       2993.63        71.94 o                         
   5   3   3        501.38        493.10        17.68 o                         
   7   3   3         34.38         42.15         7.47 o                         
   9   3   3         39.42         57.79         7.16 o                         
  11   3   3         98.80         81.98         8.59 o                         
  13   3   3        630.08        557.46        16.73 o                         
  15   3   3        115.36        145.60        14.20 o                         
  17   3   3         74.91         64.61         9.72 o                         
  19   3   3        146.67        155.05        15.61 o                         
  21   3   3        196.94        181.77        15.27 o                         
  23   3   3         53.66         41.26         9.07 o                         
 -26   4   3          1.12          4.05         9.89 o                         
 -24   4   3        123.59        134.74        14.73 o                         
 -22   4   3         14.37         11.69         8.00 o                         
 -20   4   3        893.56        821.98        18.44 o                         
 -18   4   3         93.44         94.33         8.85 o                         
 -16   4   3        219.26        170.24        11.80 o                         
 -14   4   3        103.42         77.36         9.98 o                         
 -12   4   3        381.34        364.95        14.56 o                         
 -10   4   3       1043.44        997.09        18.97 o                         
  -8   4   3       1360.88       1370.94        30.08 o                         
  -6   4   3        109.88         89.58         7.25 o                         
  -4   4   3       1221.76       1166.78        18.77 o                         
  -2   4   3        398.93        406.73        13.23 o                         
   0   4   3        265.50        275.64        19.17 o                         
   2   4   3         37.35         56.99         8.69 o                         
   4   4   3         75.46         68.16        10.01 o                         
   6   4   3        101.90         87.44        10.90 o                         
   8   4   3        293.05        267.61        17.18 o                         
  10   4   3         97.46        101.86        12.32 o                         
  12   4   3        280.30        269.32        17.44 o                         
  14   4   3        240.43        194.33        14.31 o                         
  16   4   3        584.96        491.28        18.83 o                         
  18   4   3        151.23        170.19        16.36 o                         
  20   4   3         22.01         33.69         9.81 o                         
 -23   5   3          0.84         -6.43         8.59 o                         
 -21   5   3         21.33          6.02         7.82 o                         
 -19   5   3         30.60         30.15         7.48 o                         
 -17   5   3          2.05         -3.53         8.36 o                         
 -15   5   3         59.08         43.40         8.02 o                         
 -13   5   3         86.51        108.07        11.54 o                         
 -11   5   3        232.14        226.97        19.42 o                         
  -9   5   3          0.14         -7.64         7.64 o                         
  -7   5   3         12.35         16.99         8.03 o                         
  -5   5   3        787.67        759.34        18.64 o                         
  -3   5   3       2537.56       2401.71        41.86 o                         
  -1   5   3        333.34        312.01        20.72 o                         
   1   5   3        142.51        137.68        14.36 o                         
   3   5   3         81.25         55.81         8.09 o                         
   5   5   3        176.95        135.85        13.68 o                         
   7   5   3        115.86        112.36        17.40 o                         
   9   5   3         24.20         23.66         8.82 o                         
  11   5   3        191.17        149.56        12.51 o                         
  13   5   3        275.04        313.05        23.51 o                         
  15   5   3         20.29         30.88        11.83 o                         
 -18   6   3         26.40         51.22        20.15 o                         
 -16   6   3        103.91        127.56        14.81 o                         
 -14   6   3         11.27          7.05        10.18 o                         
 -12   6   3         40.07         34.91         7.70 o                         
 -10   6   3         34.09         21.03         7.92 o                         
  -8   6   3         76.74         63.99         9.40 o                         
  -6   6   3         25.54          9.50        11.23 o                         
  -4   6   3         94.03         76.21         9.87 o                         
  -2   6   3         52.75         57.14         9.32 o                         
   0   6   3         30.64         29.56         8.93 o                         
   2   6   3          0.90          6.92         7.97 o                         
   4   6   3        206.32        224.64        14.33 o                         
   6   6   3         84.11        102.91        19.03 o                         
   8   6   3         24.45         45.22         9.82 o                         
  10   6   3          2.56         -1.11         8.36 o                         
  12   6   3          1.42        -14.27        14.27 o                         
  -9   7   3        105.10        117.69        20.57 o                         
  -7   7   3         19.16         13.33         7.05 o                         
  -5   7   3          1.87         -2.31         8.18 o                         
  -3   7   3          0.31         -2.48         7.05 o                         
  -1   7   3         14.48         18.19         8.82 o                         
   1   7   3         52.97         41.45         9.01 o                         
   3   7   3          1.48          8.40         9.24 o                         
 -32   0   4         12.56         39.46        19.31 o                         
 -30   0   4         73.12         51.22        18.47 o                         
 -28   0   4        615.69        636.39        43.66 o                         
 -26   0   4         56.53         84.27        17.74 o                         
 -24   0   4       1066.85       1010.89        33.57 o                         
 -22   0   4        371.38        386.07        55.80 o                         
 -20   0   4       1206.10       1073.43        32.95 o                         
 -18   0   4       8584.90       8924.23       143.10 o                         
 -16   0   4        666.95        560.82        29.39 o                         
 -14   0   4       6087.25       6283.55       106.92 o                         
 -12   0   4       3052.60       3018.23        55.26 o                         
 -10   0   4        717.30        623.84        36.53 o                         
  -8   0   4       3503.59       3260.19        69.17 o                         
  -6   0   4       2508.62       2275.20       116.30 o                         
  -4   0   4       3976.38       3442.45        70.36 o                         
  -2   0   4       7066.18       6117.59       487.39 o                         
   0   0   4      41117.51      39527.91      1133.48 o                         
   2   0   4       5889.58       5779.01       119.04 o                         
   4   0   4       9459.48       8382.62       320.34 o                         
   6   0   4       2941.16       2879.79        65.57 o                         
   8   0   4       3995.58       4264.17        78.94 o                         
  10   0   4        441.56        475.54        19.44 o                         
  12   0   4         80.91         63.67        10.15 o                         
  14   0   4       1003.19        964.62        29.27 o                         
  16   0   4        121.18        108.94        12.72 o                         
  18   0   4          0.02         -9.81         9.81 o                         
  20   0   4        741.41        629.72        24.54 o                         
  22   0   4         19.88         56.99        12.90 o                         
  24   0   4        588.97        663.26        39.46 o                         
 -31   1   4         76.83        101.60        23.51 o                         
 -29   1   4         12.38         10.32        12.09 o                         
 -27   1   4          4.72         17.00        11.42 o                         
 -25   1   4         54.17         62.28        11.13 o                         
 -23   1   4       1315.21       1353.45        25.90 o                         
 -21   1   4        291.45        348.18        14.87 o                         
 -19   1   4         21.22         14.42         7.80 o                         
 -17   1   4       2191.50       2204.65        34.77 o                         
 -15   1   4       1974.54       2128.76        38.98 o                         
 -13   1   4        287.46        263.13        15.88 o                         
 -11   1   4       2521.61       2332.26        34.90 o                         
  -9   1   4        260.94        270.01        13.70 o                         
  -7   1   4      16353.67      16676.28       222.32 o                         
  -5   1   4       2699.34       2551.99        38.30 o                         
  -3   1   4         72.01         18.90         3.91 o                         
  -1   1   4       1130.76        989.75        19.73 o                         
   1   1   4       6638.91       7032.70       115.21 o                         
   3   1   4         45.76         45.66         7.67 o                         
   5   1   4       2232.84       2080.34        29.52 o                         
   7   1   4        687.62        643.06        14.67 o                         
   9   1   4        111.92        100.18         8.06 o                         
  11   1   4       1267.27       1345.10        21.67 o                         
  13   1   4        265.17        276.63        12.73 o                         
  15   1   4        289.21        262.60        13.46 o                         
  17   1   4         26.40         17.73         7.60 o                         
  19   1   4        837.10        908.64        21.26 o                         
  21   1   4         11.38          3.07         8.20 o                         
  23   1   4          0.42          7.58        19.31 o                         
  25   1   4        352.83        310.68        29.39 o                         
 -32   2   4        378.79        402.21        24.35 o                         
 -30   2   4          4.40         12.00         9.63 o                         
 -28   2   4         83.60         44.03        14.53 o                         
 -26   2   4        110.69        123.47        12.74 o                         
 -24   2   4        237.39        233.08        16.40 o                         
 -22   2   4         50.99         31.48         8.68 o                         
 -20   2   4        576.95        589.63        26.39 o                         
 -18   2   4          1.95         14.19         8.09 o                         
 -16   2   4       1974.56       1813.41        32.12 o                         
 -14   2   4       3674.61       3741.22        58.74 o                         
 -12   2   4        376.43        349.28        12.28 o                         
 -10   2   4       2549.17       2423.72        35.82 o                         
  -8   2   4        837.50        805.32        16.31 o                         
  -6   2   4       3013.24       2963.39        40.34 o                         
  -4   2   4       2635.23       2461.51        33.65 o                         
  -2   2   4       3699.74       3766.81        50.29 o                         
   0   2   4       1270.96       1184.10        20.37 o                         
   2   2   4        115.27         56.85         5.94 o                         
   4   2   4       1441.84       1340.04        22.24 o                         
   6   2   4        131.96        136.48        10.04 o                         
   8   2   4         90.77        127.34         9.73 o                         
  10   2   4        474.57        457.42        13.28 o                         
  12   2   4        275.23        239.46        12.00 o                         
  14   2   4         19.90         29.21         7.60 o                         
  16   2   4         52.99         42.41         8.62 o                         
  18   2   4         18.68         22.99         8.57 o                         
  20   2   4         71.06         58.13         9.67 o                         
  22   2   4         52.21         41.15        11.68 o                         
  24   2   4          1.02         12.96         8.25 o                         
 -29   3   4        157.99        132.63        16.32 o                         
 -27   3   4        767.54        754.18        21.66 o                         
 -25   3   4         71.30         58.62         9.23 o                         
 -23   3   4       2040.57       1957.42        41.52 o                         
 -21   3   4       2165.39       2160.14        42.56 o                         
 -19   3   4        265.94        291.78        16.54 o                         
 -17   3   4         34.00         23.89         7.54 o                         
 -15   3   4         23.01         21.31         8.70 o                         
 -13   3   4        128.24        142.08        11.55 o                         
 -11   3   4        278.68        312.40        23.00 o                         
  -9   3   4       4859.62       5106.42        61.15 o                         
  -7   3   4        857.77        895.69        16.35 o                         
  -5   3   4          2.55          3.37         6.51 o                         
  -3   3   4          0.10          8.26         5.65 o                         
  -1   3   4       1224.08       1300.53        26.17 o                         
   1   3   4       2793.58       3042.78        62.85 o                         
   3   3   4         19.75         13.95         8.33 o                         
   5   3   4       1511.55       1491.95        33.67 o                         
   7   3   4        536.83        563.44        14.83 o                         
   9   3   4        207.63        183.10        11.20 o                         
  11   3   4          1.25          8.38         8.25 o                         
  13   3   4       1179.29       1239.26        24.90 o                         
  15   3   4       1857.82       1929.71        36.52 o                         
  17   3   4       1017.31        998.38        32.64 o                         
  19   3   4        257.66        242.20        16.32 o                         
  21   3   4         10.79         26.18         9.67 o                         
 -28   4   4        139.79        129.31        20.99 o                         
 -26   4   4         57.08         47.44         9.96 o                         
 -24   4   4        111.16         96.05         9.57 o                         
 -22   4   4       1176.48       1118.52        23.39 o                         
 -20   4   4        303.95        282.89        13.37 o                         
 -18   4   4          5.50         13.41         7.31 o                         
 -16   4   4         27.31         22.86         8.19 o                         
 -14   4   4          2.12          2.97         7.33 o                         
 -12   4   4         64.20         62.02         8.23 o                         
 -10   4   4         35.41         45.85         7.43 o                         
  -8   4   4       1030.17       1078.25        20.90 o                         
  -6   4   4         53.47         47.90         7.00 o                         
  -4   4   4        945.06        917.02        16.78 o                         
  -2   4   4        162.01        183.15        11.35 o                         
   0   4   4        322.50        309.83        16.58 o                         
   2   4   4          5.76         12.40         7.41 o                         
   4   4   4        143.29        150.63        13.04 o                         
   6   4   4          1.93        -10.55        10.55 o                         
   8   4   4         37.79         19.63        10.34 o                         
  10   4   4         28.04         30.81         8.63 o                         
  12   4   4         15.03          4.02         8.90 o                         
  14   4   4          6.45         17.95         9.20 o                         
  16   4   4         28.63         46.21        10.30 o                         
  18   4   4        126.84        109.12        18.02 o                         
  20   4   4         98.44         93.99        16.00 o                         
 -23   5   4         42.11         41.37         9.07 o                         
 -21   5   4         57.18         51.16         7.61 o                         
 -19   5   4        140.79        107.66        15.38 o                         
 -17   5   4         59.81         67.99        14.29 o                         
 -15   5   4        559.47        474.07        16.03 o                         
 -13   5   4          1.33         -3.24         7.20 o                         
 -11   5   4        906.28        879.68        20.52 o                         
  -9   5   4        340.21        278.38        14.64 o                         
  -7   5   4          8.64         22.09        15.71 o                         
  -5   5   4        599.29        639.58        17.95 o                         
  -3   5   4        655.18        655.88        20.45 o                         
  -1   5   4         20.85         14.61         7.65 o                         
   1   5   4         16.48         28.81         7.86 o                         
   3   5   4         28.46         22.88         7.75 o                         
   5   5   4          2.21          3.43         7.72 o                         
   7   5   4          4.67          6.02         8.32 o                         
   9   5   4         21.58         22.77        10.23 o                         
  11   5   4         89.55         82.11        11.44 o                         
  13   5   4         16.43         18.66        11.24 o                         
  15   5   4         91.58        176.91        51.22 o                         
 -18   6   4          8.78          0.25         7.99 o                         
 -16   6   4         87.35         89.33        11.97 o                         
 -14   6   4        279.06        293.96        13.37 o                         
 -12   6   4         23.74         -5.20        13.74 o                         
 -10   6   4          0.46         -6.96        12.73 o                         
  -8   6   4        189.80        226.63        15.82 o                         
  -6   6   4         12.59         10.67        12.07 o                         
  -4   6   4        642.77        604.95        34.94 o                         
  -2   6   4         23.53         -0.18         8.32 o                         
   0   6   4         97.88         78.52         9.98 o                         
   2   6   4         79.32         57.61         8.17 o                         
   4   6   4        195.45        190.10        14.54 o                         
   6   6   4         35.29         42.51         8.89 o                         
   8   6   4        158.05        135.30        20.95 o                         
  10   6   4         20.08          5.88        14.27 o                         
  -9   7   4          3.75         -5.94         5.94 o                         
  -7   7   4         50.43         67.17        16.79 o                         
  -5   7   4         11.31         -1.26         7.12 o                         
  -3   7   4        129.69        113.26        12.27 o                         
  -1   7   4          5.96          6.72        12.60 o                         
   1   7   4         28.10         87.33        15.95 o                         
 -33   1   5         16.90         11.76        12.60 o                         
 -31   1   5        359.96        387.09        30.23 o                         
 -29   1   5        453.22        436.84        26.40 o                         
 -27   1   5        191.27        204.47        18.26 o                         
 -25   1   5          1.08          8.55        10.18 o                         
 -23   1   5        321.15        306.17        25.16 o                         
 -21   1   5         14.68          3.75         8.82 o                         
 -19   1   5        180.00        186.04        10.33 o                         
 -17   1   5        155.41        200.43        19.84 o                         
 -15   1   5       1057.00       1096.32        25.35 o                         
 -13   1   5       1705.55       1746.44        26.69 o                         
 -11   1   5         13.12         12.42         4.53 o                         
  -9   1   5       3354.76       3306.85        56.17 o                         
  -7   1   5        985.11        997.19        19.83 o                         
  -5   1   5       4799.05       4746.53        76.24 o                         
  -3   1   5      13225.68      12871.20       243.59 o                         
  -1   1   5        171.05        140.01        10.60 o                         
   1   1   5        495.13        449.72        12.40 o                         
   3   1   5       2413.71       2276.75        35.55 o                         
   5   1   5        118.36        129.43         9.24 o                         
   7   1   5       2394.56       2279.45        33.19 o                         
   9   1   5       3961.19       3886.33        52.37 o                         
  11   1   5          0.07          9.70         6.42 o                         
  13   1   5          0.35         -6.96         6.96 o                         
  15   1   5        139.77        131.93        11.49 o                         
  17   1   5       1035.04       1039.34        22.80 o                         
  19   1   5        491.64        538.52        16.59 o                         
  21   1   5        769.99        835.16        21.92 o                         
  23   1   5         19.42         18.47        10.69 o                         
 -32   2   5         72.06         47.86        20.15 o                         
 -30   2   5        223.21        166.61        17.19 o                         
 -28   2   5        652.34        653.37        23.69 o                         
 -26   2   5          0.01         -2.39         9.57 o                         
 -24   2   5       2605.22       2587.86        42.01 o                         
 -22   2   5       2232.17       2235.29        33.09 o                         
 -20   2   5          3.56          4.18         7.45 o                         
 -18   2   5        110.84        102.61         9.00 o                         
 -16   2   5        613.56        554.70        19.35 o                         
 -14   2   5       2450.20       2500.43        33.65 o                         
 -12   2   5          9.86         39.39         9.55 o                         
 -10   2   5       2165.76       2283.82        34.33 o                         
  -8   2   5         31.65         31.99         5.78 o                         
  -6   2   5        114.15        133.42         8.66 o                         
  -4   2   5        159.00        216.78        10.25 o                         
  -2   2   5        268.43        282.89         9.31 o                         
   0   2   5       5887.43       6218.75        67.74 o                         
   2   2   5        521.19        462.66        12.45 o                         
   4   2   5        694.78        730.78        19.53 o                         
   6   2   5        186.30        222.48        17.25 o                         
   8   2   5        145.80        171.20         9.87 o                         
  10   2   5        404.73        395.34        13.16 o                         
  12   2   5       3311.79       3307.32        43.09 o                         
  14   2   5        253.57        251.92        14.00 o                         
  16   2   5        225.43        249.97        13.64 o                         
  18   2   5        342.51        312.89        15.21 o                         
  20   2   5          7.20         -8.41         8.41 o                         
  22   2   5          3.06          2.94         8.31 o                         
 -31   3   5          5.83         -6.72        11.76 o                         
 -29   3   5         12.80         -1.68        18.47 o                         
 -27   3   5         15.21         12.59        11.03 o                         
 -25   3   5         15.08         22.28         8.47 o                         
 -23   3   5        459.42        531.96        17.18 o                         
 -21   3   5        448.40        493.09        16.55 o                         
 -19   3   5        585.99        570.54        17.12 o                         
 -17   3   5         11.83          7.00         7.05 o                         
 -15   3   5       1073.84       1113.19        24.06 o                         
 -13   3   5         33.12         41.23         9.65 o                         
 -11   3   5         41.22         16.46         8.43 o                         
  -9   3   5        138.56        138.02         9.56 o                         
  -7   3   5        200.20        176.84        10.99 o                         
  -5   3   5       3226.59       2834.85        38.41 o                         
  -3   3   5        246.88        259.06        17.09 o                         
  -1   3   5         58.79         92.41        11.58 o                         
   1   3   5        589.88        472.63        19.99 o                         
   3   3   5          7.29         -1.08         7.83 o                         
   5   3   5       1158.93       1197.09        21.87 o                         
   7   3   5        401.72        404.80        13.10 o                         
   9   3   5          2.34         -6.64         6.64 o                         
  11   3   5          6.53          7.18        11.62 o                         
  13   3   5         68.64         64.86         8.61 o                         
  15   3   5         39.75         43.49        10.23 o                         
  17   3   5         26.33         13.47         8.70 o                         
  19   3   5         59.22         48.78         8.33 o                         
  21   3   5         79.32         45.30         8.59 o                         
 -28   4   5        394.28        463.07        23.66 o                         
 -26   4   5         26.56         20.46         8.13 o                         
 -24   4   5        133.77        158.11        11.58 o                         
 -22   4   5        114.42        113.62        10.04 o                         
 -20   4   5          4.64         13.64         7.64 o                         
 -18   4   5         10.27          8.04         7.57 o                         
 -16   4   5       1643.09       1575.35        31.74 o                         
 -14   4   5          5.52          0.58         9.51 o                         
 -12   4   5       1796.91       1898.42        31.24 o                         
 -10   4   5        389.85        353.44        13.23 o                         
  -8   4   5          1.31          5.02         6.56 o                         
  -6   4   5        657.45        645.81        14.55 o                         
  -4   4   5       1707.15       1602.73        23.26 o                         
  -2   4   5        143.69        133.27        10.31 o                         
   0   4   5        660.62        707.10        17.03 o                         
   2   4   5        143.61        153.70        14.42 o                         
   4   4   5         65.86         48.16         9.82 o                         
   6   4   5         19.64         13.51         8.47 o                         
   8   4   5        247.44        250.90        14.76 o                         
  10   4   5        381.14        376.18        18.05 o                         
  12   4   5        541.09        581.37        19.21 o                         
  14   4   5        266.14        225.20        15.17 o                         
  16   4   5        190.92        274.53        38.53 o                         
  18   4   5         11.64          1.26         9.50 o                         
 -25   5   5         46.17         60.77        26.03 o                         
 -23   5   5         25.43         46.45        17.33 o                         
 -21   5   5         36.39         14.73        11.54 o                         
 -19   5   5         11.77         -0.34         8.68 o                         
 -17   5   5        323.15        328.71        13.85 o                         
 -15   5   5         25.75         27.50         7.80 o                         
 -13   5   5        123.12        118.45        12.18 o                         
 -11   5   5         69.61         78.41         9.85 o                         
  -9   5   5       1374.37       1407.66        26.92 o                         
  -7   5   5        267.46        294.91        13.56 o                         
  -5   5   5         89.41        109.40        10.19 o                         
  -3   5   5        505.44        500.10        15.91 o                         
  -1   5   5          0.48          3.02         7.81 o                         
   1   5   5        162.68        147.98        20.17 o                         
   3   5   5         18.50         13.27         9.10 o                         
   5   5   5        125.57        146.13        13.70 o                         
   7   5   5         17.13         36.78         8.48 o                         
   9   5   5        297.91        318.51        16.14 o                         
  11   5   5         26.71         15.77        10.14 o                         
  13   5   5          3.19         -9.89        11.48 o                         
 -20   6   5          0.47         -1.68         9.24 o                         
 -18   6   5         24.80         20.28         8.69 o                         
 -16   6   5         75.04         73.06         8.45 o                         
 -14   6   5          1.42         -1.72         6.71 o                         
 -12   6   5          0.28          0.46         7.95 o                         
 -10   6   5         20.96         -4.83         7.96 o                         
  -8   6   5         81.22         60.32         9.34 o                         
  -6   6   5        144.23        141.81        18.38 o                         
  -4   6   5        121.17        141.27        18.06 o                         
  -2   6   5        106.62        117.90        12.58 o                         
   0   6   5         99.66        104.20        10.38 o                         
   2   6   5        337.32        411.50        22.85 o                         
   4   6   5         56.84         59.01         9.11 o                         
   6   6   5          6.89         11.32         8.71 o                         
   8   6   5          3.38        -12.42        12.84 o                         
  -9   7   5         27.54         46.51        20.99 o                         
  -7   7   5         10.19         12.02        14.27 o                         
  -5   7   5         48.62         38.63        13.43 o                         
  -3   7   5          3.60          7.56        10.08 o                         
  -1   7   5          6.11         22.67        10.08 o                         
 -34   0   6        118.48        191.45        31.91 o                         
 -32   0   6          0.03         -5.88        15.95 o                         
 -30   0   6          0.91         -3.29        13.82 o                         
 -28   0   6        994.26       1007.85        38.27 o                         
 -26   0   6        174.43        231.57        29.02 o                         
 -24   0   6       1524.97       1585.83        39.90 o                         
 -22   0   6       1605.22       1622.41        61.63 o                         
 -20   0   6        630.35        618.97        35.28 o                         
 -18   0   6        552.98        429.83        80.61 o                         
 -16   0   6         57.57         61.48        11.92 o                         
 -14   0   6       6781.75       6723.60       267.13 o                         
 -12   0   6        187.66        141.30        11.82 o                         
 -10   0   6        242.17        201.40        31.07 o                         
  -8   0   6      12361.07      12627.63       542.77 o                         
  -6   0   6      51117.65      50991.62       946.01 o                         
  -4   0   6      89041.72      82686.60      1536.12 o                         
  -2   0   6         81.50         54.10        10.64 o                         
   0   0   6        938.34       1011.24        47.02 o                         
   2   0   6       4172.41       4281.91       118.94 o                         
   4   0   6        332.92        326.78        18.30 o                         
   6   0   6        232.61        185.88        18.33 o                         
   8   0   6       2811.13       2850.79        53.23 o                         
  10   0   6       1066.89       1023.90        27.69 o                         
  12   0   6         79.52         74.85        12.07 o                         
  14   0   6        832.10        803.14        25.57 o                         
  16   0   6         11.03         -2.54         8.93 o                         
  18   0   6        115.17        101.64        13.58 o                         
  20   0   6        103.52        134.32        17.42 o                         
  22   0   6        230.78        228.39        28.55 o                         
 -33   1   6        111.93         57.94        14.27 o                         
 -31   1   6        126.15        134.53        30.24 o                         
 -29   1   6          7.08         -2.44        19.57 o                         
 -27   1   6       1753.82       1691.08        31.51 o                         
 -25   1   6         28.47         16.91         9.09 o                         
 -23   1   6        127.37        124.65        12.14 o                         
 -21   1   6        981.05       1017.27        19.19 o                         
 -19   1   6          0.05          9.29         8.32 o                         
 -17   1   6        175.30        219.18        15.11 o                         
 -15   1   6        794.67        840.67        33.86 o                         
 -13   1   6        141.24        126.75        14.52 o                         
 -11   1   6       1068.64       1119.65        18.35 o                         
  -9   1   6      13745.18      13387.87       156.77 o                         
  -7   1   6       2761.54       2509.24        40.97 o                         
  -5   1   6      13030.38      13545.19       184.40 o                         
  -3   1   6       1667.71       1530.70        40.12 o                         
  -1   1   6        119.34        116.92         8.88 o                         
   1   1   6        257.01        226.99         9.72 o                         
   3   1   6          4.94         18.30         5.63 o                         
   5   1   6       1120.82       1100.37        17.98 o                         
   7   1   6        516.02        567.24        13.50 o                         
   9   1   6        134.97        117.66        10.89 o                         
  11   1   6        307.10        306.06        13.56 o                         
  13   1   6        148.92        179.35        17.26 o                         
  15   1   6        453.86        413.53        15.45 o                         
  17   1   6         63.03         96.05         9.65 o                         
  19   1   6        212.91        208.25        14.45 o                         
  21   1   6        301.56        401.74        18.82 o                         
 -32   2   6        275.92        279.37        29.39 o                         
 -30   2   6          4.53         -1.85        11.92 o                         
 -28   2   6         21.39         36.11        18.47 o                         
 -26   2   6        982.43        967.58        22.36 o                         
 -24   2   6       1267.36       1302.45        29.89 o                         
 -22   2   6         14.04         21.07         9.03 o                         
 -20   2   6        779.49        788.99        18.26 o                         
 -18   2   6        572.27        564.44        15.20 o                         
 -16   2   6       1375.46       1488.43        26.93 o                         
 -14   2   6         47.38         28.21         7.84 o                         
 -12   2   6        112.76        120.88         9.72 o                         
 -10   2   6        336.10        413.84        13.83 o                         
  -8   2   6         27.72         31.02         4.76 o                         
  -6   2   6       5733.59       5744.06        83.58 o                         
  -4   2   6       1544.55       1607.68        26.62 o                         
  -2   2   6        728.24        798.19        14.94 o                         
   0   2   6        116.45         88.83        12.62 o                         
   2   2   6        630.32        553.52        15.26 o                         
   4   2   6         34.22         42.50         6.89 o                         
   6   2   6          6.18         11.61         6.29 o                         
   8   2   6        246.78        228.87        15.86 o                         
  10   2   6         82.43         61.42         7.39 o                         
  12   2   6       2352.95       2340.44        49.10 o                         
  14   2   6        195.52        206.90        13.49 o                         
  16   2   6        917.09        909.39        21.18 o                         
  18   2   6          1.89         -6.24         8.93 o                         
  20   2   6        366.25        398.62        21.28 o                         
  22   2   6         42.58         38.63        12.60 o                         
 -31   3   6          1.61         -9.68         9.68 o                         
 -29   3   6          0.40          1.09         8.70 o                         
 -27   3   6         62.48         91.47        12.85 o                         
 -25   3   6        304.06        294.09        15.98 o                         
 -23   3   6       1447.12       1406.23        26.50 o                         
 -21   3   6       1163.41       1170.00        25.09 o                         
 -19   3   6        341.90        321.18        16.97 o                         
 -17   3   6       1117.70       1129.85        22.90 o                         
 -15   3   6          0.05          9.69         7.12 o                         
 -13   3   6       3564.59       3757.80        50.73 o                         
 -11   3   6        298.27        380.47        13.33 o                         
  -9   3   6        340.67        334.75        21.21 o                         
  -7   3   6         13.70         19.91         6.41 o                         
  -5   3   6       1288.39       1405.86        24.17 o                         
  -3   3   6        509.22        521.59        17.52 o                         
  -1   3   6        478.73        463.41        23.93 o                         
   1   3   6       1812.84       1970.61        43.45 o                         
   3   3   6        557.55        498.38        15.16 o                         
   5   3   6         10.10         -1.64         6.93 o                         
   7   3   6        990.42        888.02        23.09 o                         
   9   3   6       4429.30       4492.38        67.21 o                         
  11   3   6       1436.41       1473.81        26.92 o                         
  13   3   6        474.08        483.60        16.66 o                         
  15   3   6        139.05        158.07        16.48 o                         
  17   3   6          1.45          1.68         8.24 o                         
  19   3   6         17.24         13.22        10.92 o                         
 -28   4   6        216.14        212.97        19.31 o                         
 -26   4   6          4.55         16.95         7.10 o                         
 -24   4   6         68.69         61.12         8.72 o                         
 -22   4   6         59.76         52.38         7.81 o                         
 -20   4   6       1299.20       1376.49        24.30 o                         
 -18   4   6         27.66         17.83         7.86 o                         
 -16   4   6         76.04         67.55         9.08 o                         
 -14   4   6         12.69         16.08         9.11 o                         
 -12   4   6        867.58        903.80        18.45 o                         
 -10   4   6        233.96        266.99        12.33 o                         
  -8   4   6         24.87         27.44         8.26 o                         
  -6   4   6        420.36        387.37        12.72 o                         
  -4   4   6        194.38        192.34        13.26 o                         
  -2   4   6        134.24        117.48        10.10 o                         
   0   4   6        623.23        627.14        16.85 o                         
   2   4   6        277.82        272.57        16.04 o                         
   4   4   6        131.83        114.35        11.24 o                         
   6   4   6         96.87         99.71        21.14 o                         
   8   4   6        163.18        177.95        15.08 o                         
  10   4   6        628.24        632.86        20.10 o                         
  12   4   6          7.42         18.91         8.50 o                         
  14   4   6        116.97        105.38        10.60 o                         
  16   4   6         18.94         17.44         8.34 o                         
 -25   5   6         48.74         57.94        14.27 o                         
 -23   5   6        124.41         86.72         8.62 o                         
 -21   5   6         21.98         31.68         6.82 o                         
 -19   5   6         84.11         55.54         8.25 o                         
 -17   5   6         39.16         29.43         7.36 o                         
 -15   5   6         99.38        106.09        13.66 o                         
 -13   5   6        226.72        244.76        14.78 o                         
 -11   5   6          0.54          0.01         8.04 o                         
  -9   5   6        256.46        254.36        13.92 o                         
  -7   5   6        181.90        217.95        13.88 o                         
  -5   5   6        747.35        704.28        17.53 o                         
  -3   5   6          4.82         14.97         7.96 o                         
  -1   5   6         60.75         70.96         8.84 o                         
   1   5   6         91.39         79.18        10.09 o                         
   3   5   6          3.14         12.39         8.43 o                         
   5   5   6          9.86          8.33         8.35 o                         
   7   5   6        500.41        478.77        18.24 o                         
   9   5   6          0.08          1.45        12.90 o                         
  11   5   6         79.48         76.61        11.46 o                         
 -20   6   6        314.72        340.07        25.19 o                         
 -18   6   6          0.06         -1.87         6.83 o                         
 -16   6   6        281.94        297.54        13.54 o                         
 -14   6   6          0.01          2.40         9.75 o                         
 -12   6   6          0.14         -2.20         8.18 o                         
 -10   6   6         58.70         36.84         8.56 o                         
  -8   6   6         72.58         88.06        20.41 o                         
  -6   6   6        157.18        188.45        15.90 o                         
  -4   6   6        375.56        367.81        16.67 o                         
  -2   6   6        175.23        206.78        18.70 o                         
   0   6   6         63.67         85.82        23.20 o                         
   2   6   6          1.96         -8.32         8.32 o                         
   4   6   6         59.84         64.23        21.45 o                         
   6   6   6          0.08         27.67        11.55 o                         
  -9   7   6         50.31         43.07         7.98 o                         
  -7   7   6         93.14         91.52        14.27 o                         
  -5   7   6         30.81         18.47         8.40 o                         
  -3   7   6        264.19        258.62        19.31 o                         
 -35   1   7          6.48         11.76        13.43 o                         
 -33   1   7        729.86        854.71        73.05 o                         
 -31   1   7       1327.32       1349.56        46.89 o                         
 -29   1   7        498.05        521.48        21.42 o                         
 -27   1   7         66.92         87.01        16.34 o                         
 -25   1   7        512.63        463.85        19.35 o                         
 -23   1   7        338.43        331.35        15.16 o                         
 -21   1   7        129.11        141.99        10.25 o                         
 -19   1   7       3723.33       3770.94        52.59 o                         
 -17   1   7         22.18         14.74         7.12 o                         
 -15   1   7        106.93        126.26        12.59 o                         
 -13   1   7        459.30        453.05        12.81 o                         
 -11   1   7       1109.46        996.14        18.66 o                         
  -9   1   7      10203.93      10632.95       119.24 o                         
  -7   1   7        528.48        424.25        12.63 o                         
  -5   1   7       2473.83       2457.75        37.39 o                         
  -3   1   7       1047.29       1016.73        18.65 o                         
  -1   1   7       1560.86       1591.02        23.97 o                         
   1   1   7        226.99        275.43        13.40 o                         
   3   1   7         44.20         36.55         6.98 o                         
   5   1   7        388.24        427.02        13.19 o                         
   7   1   7       1036.51       1097.61        20.95 o                         
   9   1   7         34.78         24.88         6.86 o                         
  11   1   7         37.07         27.96         7.57 o                         
  13   1   7        476.46        441.65        15.59 o                         
  15   1   7        330.99        346.93        14.72 o                         
  17   1   7        242.74        268.45        13.36 o                         
  19   1   7         59.63         65.38        12.16 o                         
  21   1   7        832.06        890.81        37.79 o                         
 -34   2   7        126.99        161.22        20.99 o                         
 -32   2   7          2.15          7.98         9.06 o                         
 -30   2   7         17.97         23.84        13.62 o                         
 -28   2   7          0.88         14.67        10.33 o                         
 -26   2   7        860.32        800.21        20.67 o                         
 -24   2   7        276.32        274.46        15.28 o                         
 -22   2   7         18.15         22.51         8.38 o                         
 -20   2   7        624.78        571.28        16.14 o                         
 -18   2   7        176.52        163.77        10.95 o                         
 -16   2   7       1985.96       1823.19        31.38 o                         
 -14   2   7         69.73         77.95        19.33 o                         
 -12   2   7        805.07        965.67        16.78 o                         
 -10   2   7       2287.88       2416.08        29.87 o                         
  -8   2   7       2632.26       2900.49        42.04 o                         
  -6   2   7        216.35        240.03        12.25 o                         
  -4   2   7       3980.27       4156.22        57.48 o                         
  -2   2   7         43.34         33.78         6.04 o                         
   0   2   7       1408.08       1500.18        22.59 o                         
   2   2   7        583.43        652.21        14.43 o                         
   4   2   7        348.85        373.67        11.65 o                         
   6   2   7        398.82        371.97        12.48 o                         
   8   2   7        811.52        761.60        17.92 o                         
  10   2   7       4126.67       4307.69        53.68 o                         
  12   2   7       1000.45        992.27        21.51 o                         
  14   2   7        821.78        846.40        20.04 o                         
  16   2   7        720.87        720.82        18.32 o                         
  18   2   7          0.11         -3.67         8.07 o                         
  20   2   7        741.12        814.82        24.94 o                         
 -31   3   7         15.90         16.24         8.50 o                         
 -29   3   7        124.65        157.20        13.64 o                         
 -27   3   7        200.46        197.83        19.08 o                         
 -25   3   7         46.27         31.97         9.06 o                         
 -23   3   7         12.88         18.93         9.20 o                         
 -21   3   7          0.28          0.29         8.53 o                         
 -19   3   7        764.54        757.99        19.13 o                         
 -17   3   7       1402.01       1358.78        23.14 o                         
 -15   3   7          0.37         -0.59         7.48 o                         
 -13   3   7        123.69        118.34         9.90 o                         
 -11   3   7        317.88        312.98        12.86 o                         
  -9   3   7       1249.33       1271.69        28.58 o                         
  -7   3   7          4.03          5.59         6.21 o                         
  -5   3   7        427.40        395.22        24.82 o                         
  -3   3   7       1329.17       1425.66        46.10 o                         
  -1   3   7        242.94        247.19        14.90 o                         
   1   3   7          0.06          7.62         9.16 o                         
   3   3   7        324.67        338.08        14.83 o                         
   5   3   7         26.06         35.31         7.73 o                         
   7   3   7       1197.54       1174.31        21.95 o                         
   9   3   7        351.04        349.98        13.85 o                         
  11   3   7        308.60        354.69        20.25 o                         
  13   3   7        333.17        353.79        21.35 o                         
  15   3   7         41.03         45.18        10.92 o                         
  17   3   7         46.98         47.29        10.58 o                         
  19   3   7        127.22        131.83        21.83 o                         
 -30   4   7        390.41        410.71        19.00 o                         
 -28   4   7        268.54        337.62        16.31 o                         
 -26   4   7        260.09        228.78        15.15 o                         
 -24   4   7        343.70        334.07        34.54 o                         
 -22   4   7         47.84         42.70         7.84 o                         
 -20   4   7        124.61         98.72         9.63 o                         
 -18   4   7        451.24        468.99        16.46 o                         
 -16   4   7        199.71        191.41        13.85 o                         
 -14   4   7        120.46        142.83        10.99 o                         
 -12   4   7         98.52        107.83         9.06 o                         
 -10   4   7         23.28         10.22         7.04 o                         
  -8   4   7       1475.04       1411.87        23.50 o                         
  -6   4   7          0.04          5.70         7.01 o                         
  -4   4   7       1357.88       1352.95        23.47 o                         
  -2   4   7        429.91        479.03        15.40 o                         
   0   4   7        140.90        152.96        14.54 o                         
   2   4   7       1160.06       1101.42        24.66 o                         
   4   4   7          0.11         11.54         8.32 o                         
   6   4   7        401.32        395.48        19.72 o                         
   8   4   7         80.12         66.76        12.85 o                         
  10   4   7        304.09        282.44        16.14 o                         
  12   4   7        123.97        133.76        17.94 o                         
  14   4   7         20.81         31.97         8.81 o                         
 -25   5   7         18.48         15.72         7.11 o                         
 -23   5   7        377.56        417.70        22.44 o                         
 -21   5   7        433.22        395.92        14.09 o                         
 -19   5   7        177.97        117.49        13.78 o                         
 -17   5   7        147.77        105.59         9.95 o                         
 -15   5   7        619.42        629.15        17.67 o                         
 -13   5   7          7.89          0.60         8.02 o                         
 -11   5   7        597.02        562.58        17.52 o                         
  -9   5   7       2023.61       2048.61        34.06 o                         
  -7   5   7         41.74         52.93         9.09 o                         
  -5   5   7       2187.98       2341.71        33.68 o                         
  -3   5   7        110.70        106.31        10.16 o                         
  -1   5   7         36.17         40.37         8.37 o                         
   1   5   7         18.73         24.21         8.80 o                         
   3   5   7        340.97        302.63        15.48 o                         
   5   5   7        312.87        326.95        16.95 o                         
   7   5   7          4.45         -7.04        10.57 o                         
   9   5   7         22.63          0.80        11.49 o                         
 -20   6   7         56.68         50.97         9.68 o                         
 -18   6   7        382.60        406.11        15.82 o                         
 -16   6   7          0.04         -8.66         9.09 o                         
 -14   6   7        151.09        162.26        13.68 o                         
 -12   6   7          4.62         -0.69         8.67 o                         
 -10   6   7        233.73        223.93        15.64 o                         
  -8   6   7         63.97         51.90         9.11 o                         
  -6   6   7         43.12         32.61         8.99 o                         
  -4   6   7        972.19       1086.92        24.78 o                         
  -2   6   7         93.38        100.19        13.34 o                         
   0   6   7         73.68         97.67        11.07 o                         
   2   6   7        313.45        293.96        23.53 o                         
   4   6   7          9.48         15.97        11.18 o                         
 -34   0   8        156.95        206.10        23.13 o                         
 -32   0   8        585.28        584.83        45.34 o                         
 -30   0   8         23.34         30.23        14.25 o                         
 -28   0   8        168.94        209.12        39.88 o                         
 -26   0   8       2184.08       2232.63        59.37 o                         
 -24   0   8        177.69        168.78        34.43 o                         
 -22   0   8       4185.87       4183.79        93.21 o                         
 -20   0   8      18348.72      19354.74       311.24 o                         
 -18   0   8        248.89        277.93        67.17 o                         
 -16   0   8       2540.83       2661.34       139.39 o                         
 -14   0   8       1811.38       1913.70       119.23 o                         
 -12   0   8       1507.35       1519.41        46.54 o                         
 -10   0   8       7382.57       7071.47       220.37 o                         
  -8   0   8       4749.21       4271.89        74.30 o                         
  -6   0   8         31.56         27.89         7.39 o                         
  -4   0   8        307.54        272.43        24.18 o                         
  -2   0   8       3031.92       3630.67        68.29 o                         
   0   0   8      17418.59      19260.31       494.34 o                         
   2   0   8       1305.93       1272.78        30.67 o                         
   4   0   8       2700.28       2701.95        59.93 o                         
   6   0   8      21061.58      22874.72       352.54 o                         
   8   0   8       3029.90       3073.09        58.73 o                         
  10   0   8          0.09          5.76         9.74 o                         
  12   0   8        324.82        317.75        21.26 o                         
  14   0   8        226.75        202.72        17.40 o                         
  16   0   8        317.32        303.50        26.61 o                         
  18   0   8          6.14         -3.05        11.09 o                         
  20   0   8        767.88        706.92        35.27 o                         
 -35   1   8        451.46        431.51        28.55 o                         
 -33   1   8         38.16         54.38        15.98 o                         
 -31   1   8          4.76          5.84         9.56 o                         
 -29   1   8          6.87         -0.67         9.23 o                         
 -27   1   8          2.74         -5.10         9.56 o                         
 -25   1   8        395.42        388.81        15.60 o                         
 -23   1   8       1449.38       1470.13        23.06 o                         
 -21   1   8        197.42        177.47        11.45 o                         
 -19   1   8       1371.95       1358.98        32.52 o                         
 -17   1   8        739.29        637.76        27.30 o                         
 -15   1   8      10313.39      11333.67       141.51 o                         
 -13   1   8       2300.35       2694.90        37.42 o                         
 -11   1   8        313.15        332.09        11.42 o                         
  -9   1   8      19171.00      20563.75       266.90 o                         
  -7   1   8        714.31        910.31        22.03 o                         
  -5   1   8      13429.90      14519.97       173.60 o                         
  -3   1   8       1648.79       1693.14        24.43 o                         
  -1   1   8       5891.02       6444.52        77.46 o                         
   1   1   8       1537.88       1737.76        24.46 o                         
   3   1   8         62.62         70.33         6.64 o                         
   5   1   8        200.03        220.28        10.56 o                         
   7   1   8       2798.96       2913.79        42.16 o                         
   9   1   8        438.81        404.66        14.33 o                         
  11   1   8        207.81        220.11        12.76 o                         
  13   1   8       1364.26       1355.91        25.33 o                         
  15   1   8        857.07        848.22        19.40 o                         
  17   1   8        630.88        764.84        17.81 o                         
  19   1   8         30.69         32.43         9.31 o                         
 -34   2   8         34.38         15.58        34.43 o                         
 -32   2   8        617.08        584.09        22.49 o                         
 -30   2   8        473.81        511.08        21.30 o                         
 -28   2   8       1054.37       1053.88        23.08 o                         
 -26   2   8        475.19        447.40        16.84 o                         
 -24   2   8        286.83        278.92        23.24 o                         
 -22   2   8       1144.63       1128.16        30.40 o                         
 -20   2   8        288.71        275.33        14.02 o                         
 -18   2   8         36.39         48.76        10.34 o                         
 -16   2   8        603.36        589.52        16.93 o                         
 -14   2   8        894.58        902.04        21.39 o                         
 -12   2   8       7479.33       8111.45        85.61 o                         
 -10   2   8        165.20        150.10         9.50 o                         
  -8   2   8      31902.12      35136.82       526.26 o                         
  -6   2   8       5299.59       5622.86        62.50 o                         
  -4   2   8        481.59        532.88        14.33 o                         
  -2   2   8       4684.28       4997.82        67.72 o                         
   0   2   8          8.67         16.98         6.04 o                         
   2   2   8        173.30        141.36         9.47 o                         
   4   2   8         11.96          8.10         6.34 o                         
   6   2   8        173.29        142.22        10.20 o                         
   8   2   8       4271.21       4281.48        53.33 o                         
  10   2   8       1159.77       1187.94        23.51 o                         
  12   2   8       2364.68       2337.81        38.08 o                         
  14   2   8        172.02        173.22        13.84 o                         
  16   2   8       1603.48       1713.95        31.79 o                         
  18   2   8        957.62        975.25        57.52 o                         
 -33   3   8          0.00          0.84        12.60 o                         
 -31   3   8        190.25        198.83        14.17 o                         
 -29   3   8        332.13        314.95        17.60 o                         
 -27   3   8        319.82        286.21        16.60 o                         
 -25   3   8        289.50        281.83        18.93 o                         
 -23   3   8       5866.54       6142.87        81.72 o                         
 -21   3   8          6.87          6.30         8.77 o                         
 -19   3   8       3132.11       3211.57        46.48 o                         
 -17   3   8       3201.22       3119.32        41.17 o                         
 -15   3   8        443.35        449.70        14.37 o                         
 -13   3   8          7.03          4.35         6.55 o                         
 -11   3   8       1093.39       1102.71        22.15 o                         
  -9   3   8        193.33        202.69        16.49 o                         
  -7   3   8          2.05         18.03         9.61 o                         
  -5   3   8        155.20        153.89        27.09 o                         
  -3   3   8       7258.61       7436.64       109.85 o                         
  -1   3   8        769.57        706.51        22.39 o                         
   1   3   8          6.02         -6.19         6.76 o                         
   3   3   8      11097.18      11034.31       136.15 o                         
   5   3   8       7398.18       7535.77        95.96 o                         
   7   3   8        644.73        635.29        17.58 o                         
   9   3   8       1177.72       1181.99        23.60 o                         
  11   3   8        884.21        895.61        20.74 o                         
  13   3   8         38.87         37.56         9.19 o                         
  15   3   8         18.90         15.56         8.62 o                         
  17   3   8         55.16         28.55        14.27 o                         
 -30   4   8         57.82         96.98        12.30 o                         
 -28   4   8         89.75        109.65        11.31 o                         
 -26   4   8       1262.18       1373.52        29.06 o                         
 -24   4   8         14.66          3.78         6.67 o                         
 -22   4   8       2047.56       1950.44        29.80 o                         
 -20   4   8        339.95        323.00        14.98 o                         
 -18   4   8       4904.28       4934.98        66.60 o                         
 -16   4   8       2244.23       2316.79        33.50 o                         
 -14   4   8          0.14         -5.08         7.74 o                         
 -12   4   8        589.54        588.69        17.19 o                         
 -10   4   8       1901.53       1908.37        29.35 o                         
  -8   4   8        545.11        524.74        17.46 o                         
  -6   4   8        583.90        553.98        21.03 o                         
  -4   4   8        978.25        983.90        22.16 o                         
  -2   4   8       5242.98       5467.22        81.62 o                         
   0   4   8          5.29         17.83        15.15 o                         
   2   4   8       2515.99       2487.66        39.18 o                         
   4   4   8       3336.77       3334.94        53.89 o                         
   6   4   8       1064.23       1073.46        23.34 o                         
   8   4   8        452.81        435.36        21.48 o                         
  10   4   8         49.39         23.17         9.37 o                         
  12   4   8         65.19         46.03        12.43 o                         
  14   4   8         12.52         25.70        15.53 o                         
 -27   5   8        101.47         91.45        26.45 o                         
 -25   5   8          1.04          1.33         6.79 o                         
 -23   5   8         54.13         64.40        22.23 o                         
 -21   5   8          4.47          4.23         7.69 o                         
 -19   5   8         19.04         29.59        10.64 o                         
 -17   5   8         48.15         41.49         7.70 o                         
 -15   5   8        121.94        136.04        12.12 o                         
 -13   5   8        760.10        760.99        22.78 o                         
 -11   5   8       1091.73       1067.70        21.24 o                         
  -9   5   8       2185.53       2316.59        36.64 o                         
  -7   5   8       1383.93       1422.75        30.30 o                         
  -5   5   8       1044.32       1032.91        21.12 o                         
  -3   5   8          3.63          7.90         8.36 o                         
  -1   5   8        107.06        111.03        11.06 o                         
   1   5   8         33.31         28.85        10.67 o                         
   3   5   8        430.15        429.20        24.09 o                         
   5   5   8        156.38        194.39        55.84 o                         
   7   5   8         66.58         80.46        11.42 o                         
   9   5   8        153.86        147.62        18.29 o                         
 -20   6   8        189.55        157.56        13.07 o                         
 -18   6   8        598.31        641.81        36.53 o                         
 -16   6   8        684.65        718.87        17.99 o                         
 -14   6   8        808.08        823.75        23.72 o                         
 -12   6   8         29.60         36.56         8.15 o                         
 -10   6   8        548.55        590.90        42.50 o                         
  -8   6   8         48.04         33.46         9.97 o                         
  -6   6   8        881.22        871.64        23.41 o                         
  -4   6   8       1424.11       1552.83        43.05 o                         
  -2   6   8        100.20         78.70        10.24 o                         
   0   6   8        357.98        371.06        18.14 o                         
   2   6   8        743.22        798.80        24.07 o                         
 -35   1   9       1412.65       1481.86        38.29 o                         
 -33   1   9         20.48         31.02        10.79 o                         
 -31   1   9        299.54        398.18        23.29 o                         
 -29   1   9       2011.09       1998.88        34.45 o                         
 -27   1   9       3421.54       3461.40        51.11 o                         
 -25   1   9       1502.46       1535.30        26.55 o                         
 -23   1   9       1031.40       1043.70        19.27 o                         
 -21   1   9         20.71         23.27         9.86 o                         
 -19   1   9          0.02         -0.33         7.21 o                         
 -17   1   9       2203.49       2110.74        51.61 o                         
 -15   1   9       8356.52       9037.93       185.17 o                         
 -13   1   9      16881.87      18262.84       204.01 o                         
 -11   1   9        860.13        825.47        19.05 o                         
  -9   1   9       6043.69       5950.16        80.26 o                         
  -7   1   9       7309.17       7783.39        92.05 o                         
  -5   1   9          3.30          3.80         5.52 o                         
  -3   1   9       3120.93       3416.93        93.71 o                         
  -1   1   9       8019.45       8954.23        95.61 o                         
   1   1   9      13059.01      13597.01       193.97 o                         
   3   1   9         26.38         31.78         6.31 o                         
   5   1   9        832.66        796.30        18.43 o                         
   7   1   9        308.02        303.79        17.57 o                         
   9   1   9        140.99        156.18        12.48 o                         
  11   1   9       3959.02       4122.85        57.13 o                         
  13   1   9       2937.28       2890.63        42.27 o                         
  15   1   9        739.88        783.11        19.17 o                         
  17   1   9        421.99        421.92        14.28 o                         
 -34   2   9        549.10        520.42        31.09 o                         
 -32   2   9        119.12        144.98        16.43 o                         
 -30   2   9       2161.81       2300.90        57.56 o                         
 -28   2   9       1221.24       1218.36        28.77 o                         
 -26   2   9        332.85        334.40        15.14 o                         
 -24   2   9       4259.42       4248.54        60.56 o                         
 -22   2   9        664.14        672.56        17.07 o                         
 -20   2   9         60.12         56.76         7.76 o                         
 -18   2   9         85.49        145.53         9.57 o                         
 -16   2   9       2227.37       2207.57        36.04 o                         
 -14   2   9        663.45        700.43        17.07 o                         
 -12   2   9       6684.44       7075.59        76.59 o                         
 -10   2   9       1309.52       1557.57        25.57 o                         
  -8   2   9       1856.99       1995.19        36.93 o                         
  -6   2   9       2354.95       2727.10        40.98 o                         
  -4   2   9       4006.09       4205.16        66.53 o                         
  -2   2   9       1292.78       1199.98        20.31 o                         
   0   2   9       3378.34       3507.75        42.74 o                         
   2   2   9        378.22        317.06        12.19 o                         
   4   2   9        215.82        222.43        11.69 o                         
   6   2   9         24.42         20.11         6.84 o                         
   8   2   9       4345.96       4341.58        59.60 o                         
  10   2   9        136.46        136.95        11.83 o                         
  12   2   9         50.21         47.16         7.64 o                         
  14   2   9       1074.33       1130.78        21.98 o                         
  16   2   9        487.37        528.14        16.23 o                         
  18   2   9         97.49         60.46        14.27 o                         
 -33   3   9         16.19          7.14        14.69 o                         
 -31   3   9         54.13         53.24         7.75 o                         
 -29   3   9        148.37        149.39        15.77 o                         
 -27   3   9        147.29        153.09        17.94 o                         
 -25   3   9        779.20        825.11        22.66 o                         
 -23   3   9       6482.97       6786.90        99.16 o                         
 -21   3   9          2.58          2.94         8.32 o                         
 -19   3   9        501.99        424.87        15.11 o                         
 -17   3   9       1429.70       1289.43        22.54 o                         
 -15   3   9       5014.52       5022.34        65.90 o                         
 -13   3   9       1733.04       1903.47        30.13 o                         
 -11   3   9       1509.37       1619.43        29.26 o                         
  -9   3   9         12.50         13.20         8.84 o                         
  -7   3   9          0.17        -11.45        11.45 o                         
  -5   3   9        207.29        158.96        29.45 o                         
  -3   3   9       1678.53       1812.00        44.80 o                         
  -1   3   9       3919.02       4084.24        63.14 o                         
   1   3   9       2355.62       2359.91        36.36 o                         
   3   3   9       1990.78       1897.80        31.30 o                         
   5   3   9         88.82         69.21         9.04 o                         
   7   3   9        490.38        465.93        16.33 o                         
   9   3   9       2261.78       2460.46        38.57 o                         
  11   3   9        350.65        357.95        18.21 o                         
  13   3   9        115.87        138.01        14.20 o                         
  15   3   9          0.01        -11.34        11.34 o                         
 -30   4   9         20.57         17.46         7.39 o                         
 -28   4   9         12.60          5.46         6.56 o                         
 -26   4   9        105.81        105.66        10.40 o                         
 -24   4   9        759.67        787.07        19.94 o                         
 -22   4   9         22.34         33.47         8.38 o                         
 -20   4   9         26.49         21.54         7.77 o                         
 -18   4   9       2200.33       2251.08        39.66 o                         
 -16   4   9        465.84        442.44        18.10 o                         
 -14   4   9       1285.83       1281.53        25.21 o                         
 -12   4   9      10590.29      10854.77       122.71 o                         
 -10   4   9       4950.93       5108.43        67.79 o                         
  -8   4   9        791.51        773.80        19.90 o                         
  -6   4   9       2942.32       2838.97        43.25 o                         
  -4   4   9       4751.91       4650.60        62.83 o                         
  -2   4   9       5790.52       6047.31        88.46 o                         
   0   4   9        797.48        756.12        22.18 o                         
   2   4   9       1453.69       1400.06        33.39 o                         
   4   4   9         17.25         34.24        12.16 o                         
   6   4   9          0.84          5.53         9.51 o                         
   8   4   9        438.41        415.00        20.26 o                         
  10   4   9        199.21        268.44        23.33 o                         
  12   4   9        400.21        342.80        23.75 o                         
 -27   5   9        137.41        151.73        11.62 o                         
 -25   5   9        223.00        257.81        15.64 o                         
 -23   5   9        161.39        138.33        12.42 o                         
 -21   5   9         13.00         14.85         6.89 o                         
 -19   5   9         16.79         16.37        14.35 o                         
 -17   5   9        633.70        619.64        17.17 o                         
 -15   5   9         82.91         78.16         8.92 o                         
 -13   5   9       1117.08       1109.10        22.26 o                         
 -11   5   9       6457.41       7022.57        93.93 o                         
  -9   5   9       9301.15       9931.13       124.07 o                         
  -7   5   9       1524.71       1444.58        27.78 o                         
  -5   5   9       5996.56       6445.29       111.60 o                         
  -3   5   9       3909.79       4001.37        55.19 o                         
  -1   5   9        313.80        347.72        18.27 o                         
   1   5   9        362.84        326.68        18.18 o                         
   3   5   9          3.57          4.35        10.67 o                         
   5   5   9          5.66          7.07        14.76 o                         
   7   5   9         43.46         93.02        34.00 o                         
 -20   6   9        272.38        293.97        13.87 o                         
 -18   6   9        137.73        107.20        11.96 o                         
 -16   6   9       2173.60       2440.01        39.13 o                         
 -14   6   9       1758.69       1924.73        33.42 o                         
 -12   6   9         40.53         21.21         8.38 o                         
 -10   6   9        124.89        128.65        13.70 o                         
  -8   6   9        608.75        624.23        19.36 o                         
  -6   6   9       1498.31       1628.84        34.98 o                         
  -4   6   9         81.09         85.14        23.43 o                         
  -2   6   9        306.75        295.08        17.29 o                         
   0   6   9       2166.60       2364.81       112.10 o                         
 -36   0  10       1337.47       1386.98        51.22 o                         
 -34   0  10         34.83         33.20        16.79 o                         
 -32   0  10        179.18        133.87        18.93 o                         
 -30   0  10         33.82         40.04        12.80 o                         
 -28   0  10         17.75         37.17        11.08 o                         
 -26   0  10        252.61        251.28        25.78 o                         
 -24   0  10        734.67        809.50        53.32 o                         
 -22   0  10       7874.64       8541.49       172.47 o                         
 -20   0  10      11115.10      11476.09       311.06 o                         
 -18   0  10       3538.18       3616.15       149.46 o                         
 -16   0  10       8161.87       8339.67       256.94 o                         
 -14   0  10       2489.90       2794.45        79.99 o                         
 -12   0  10        925.61        981.31        56.26 o                         
 -10   0  10       1150.96       1301.15        32.70 o                         
  -8   0  10       6759.05       7297.47       124.27 o                         
  -6   0  10        744.52        612.74        18.89 o                         
  -4   0  10         54.04         57.70        16.09 o                         
  -2   0  10       1776.24       1951.62        35.68 o                         
   0   0  10        291.21        429.77        20.17 o                         
   2   0  10       1201.03       1223.01        30.17 o                         
   4   0  10       3890.56       4172.37        82.04 o                         
   6   0  10       4692.10       4950.24        86.21 o                         
   8   0  10       1143.39       1097.72        29.46 o                         
  10   0  10         66.16         42.98        10.57 o                         
  12   0  10          9.82          0.72         9.81 o                         
  14   0  10         52.84         41.62        12.30 o                         
  16   0  10        837.58        789.81        30.23 o                         
 -35   1  10        155.58        152.10        23.51 o                         
 -33   1  10        447.34        455.22        17.94 o                         
 -31   1  10        425.39        436.10        22.25 o                         
 -29   1  10        631.46        676.40        22.60 o                         
 -27   1  10       3285.03       3486.44        46.78 o                         
 -25   1  10         51.31         67.78         9.35 o                         
 -23   1  10        126.15        117.34         9.36 o                         
 -21   1  10       2085.85       2135.80        28.97 o                         
 -19   1  10        813.38        848.24        18.97 o                         
 -17   1  10          3.65         -2.20        13.88 o                         
 -15   1  10       1127.44       1374.39        27.36 o                         
 -13   1  10       4942.48       5388.06        73.48 o                         
 -11   1  10       1656.14       1660.47        34.97 o                         
  -9   1  10       3752.61       4194.25        59.33 o                         
  -7   1  10       1872.59       2119.96        31.48 o                         
  -5   1  10       7165.94       7821.48       110.89 o                         
  -3   1  10        914.00       1035.60        18.21 o                         
  -1   1  10       1387.81       1522.73        33.43 o                         
   1   1  10        218.49        207.33        10.54 o                         
   3   1  10       1395.29       1384.97        24.89 o                         
   5   1  10        929.34        919.55        19.59 o                         
   7   1  10        319.79        328.11        15.25 o                         
   9   1  10         99.51        134.92        11.56 o                         
  11   1  10         69.68         70.05         8.18 o                         
  13   1  10        291.39        308.32        13.34 o                         
  15   1  10          5.73         17.71         7.62 o                         
  17   1  10          6.15         -3.36        13.43 o                         
 -34   2  10        571.42        592.31        23.45 o                         
 -32   2  10        978.28       1061.97        28.23 o                         
 -30   2  10       1789.13       1841.03        37.10 o                         
 -28   2  10        166.02        132.48        13.35 o                         
 -26   2  10       1566.20       1546.46        26.73 o                         
 -24   2  10       2695.16       2687.80        38.58 o                         
 -22   2  10       1751.87       1697.23        25.81 o                         
 -20   2  10          1.01         11.77         6.74 o                         
 -18   2  10        160.02        212.40        11.73 o                         
 -16   2  10        403.12        422.57        14.01 o                         
 -14   2  10        174.12        184.88        22.77 o                         
 -12   2  10       1974.06       2156.55        33.57 o                         
 -10   2  10       2537.71       2794.75        40.46 o                         
  -8   2  10       6643.49       7305.28       127.79 o                         
  -6   2  10      10819.68      11979.58       149.65 o                         
  -4   2  10         81.99        116.32        15.64 o                         
  -2   2  10         48.10         60.33         6.97 o                         
   0   2  10        209.29        223.98        11.41 o                         
   2   2  10          3.73         -6.23         6.23 o                         
   4   2  10       1124.39       1066.51        19.91 o                         
   6   2  10       2215.11       2187.43        31.89 o                         
   8   2  10        589.74        583.42        16.68 o                         
  10   2  10          2.76         -0.58         7.02 o                         
  12   2  10          7.04          5.95         7.01 o                         
  14   2  10        500.37        497.60        17.08 o                         
  16   2  10        477.14        491.97        27.71 o                         
 -33   3  10        117.29         96.57         9.46 o                         
 -31   3  10          5.19          6.82         8.34 o                         
 -29   3  10         29.32         32.96         9.22 o                         
 -27   3  10         64.07         81.14        21.48 o                         
 -25   3  10        494.56        496.05        30.42 o                         
 -23   3  10       2178.28       2154.65        39.48 o                         
 -21   3  10        658.33        623.42        17.40 o                         
 -19   3  10      10408.59      10715.09       121.21 o                         
 -17   3  10       3059.18       3112.60        44.42 o                         
 -15   3  10        140.03        119.95        10.42 o                         
 -13   3  10       2970.38       3075.41        43.54 o                         
 -11   3  10       1512.71       1522.84        27.17 o                         
  -9   3  10        602.64        579.66        16.84 o                         
  -7   3  10       1411.29       1336.92        42.63 o                         
  -5   3  10       2965.69       3102.24       132.25 o                         
  -3   3  10          3.87         12.27         9.89 o                         
  -1   3  10        534.41        520.45        18.04 o                         
   1   3  10       1136.33       1090.97        22.51 o                         
   3   3  10       1866.98       1795.92        32.49 o                         
   5   3  10        712.87        720.03        19.52 o                         
   7   3  10        967.25        944.68        21.21 o                         
   9   3  10         15.03          3.50         9.36 o                         
  11   3  10        757.45        755.95        25.06 o                         
  13   3  10          0.08         16.17        11.57 o                         
 -30   4  10         56.76         40.48         8.07 o                         
 -28   4  10         98.32        105.78        19.82 o                         
 -26   4  10         39.64         35.46         7.85 o                         
 -24   4  10         89.49        125.88        13.18 o                         
 -22   4  10          1.21          3.93         8.01 o                         
 -20   4  10       1517.69       1512.41        27.55 o                         
 -18   4  10       3214.28       3400.62        44.83 o                         
 -16   4  10        781.69        780.06        18.05 o                         
 -14   4  10         32.69         52.75         9.30 o                         
 -12   4  10       5082.76       5163.20        62.93 o                         
 -10   4  10          6.60         10.32         8.68 o                         
  -8   4  10       1459.38       1496.45        33.54 o                         
  -6   4  10        328.95        318.81        21.80 o                         
  -4   4  10       1444.01       1428.66        30.00 o                         
  -2   4  10         42.42         40.86        11.07 o                         
   0   4  10        422.15        393.80        23.53 o                         
   2   4  10       2421.81       2390.74        57.87 o                         
   4   4  10        661.01        652.13        23.31 o                         
   6   4  10        110.70        131.25        15.74 o                         
   8   4  10        294.90        340.25        25.31 o                         
  10   4  10         40.19         44.00        13.27 o                         
 -27   5  10          0.24          7.44         6.39 o                         
 -25   5  10          1.29         -3.81         6.88 o                         
 -23   5  10        232.85        188.62        12.95 o                         
 -21   5  10         99.19        104.02        13.68 o                         
 -19   5  10        611.41        627.61        32.48 o                         
 -17   5  10        684.24        727.53        18.45 o                         
 -15   5  10         55.46         32.88         7.92 o                         
 -13   5  10          4.94          8.94         8.33 o                         
 -11   5  10        270.30        313.67        15.25 o                         
  -9   5  10        620.90        591.48        18.43 o                         
  -7   5  10       2752.56       3016.00        49.53 o                         
  -5   5  10        327.23        365.49        20.60 o                         
  -3   5  10        235.30        238.65        18.37 o                         
  -1   5  10        316.45        296.01        15.68 o                         
   1   5  10         95.02        147.03        18.24 o                         
   3   5  10        281.16        268.80        18.14 o                         
   5   5  10        111.18        131.92        16.01 o                         
 -20   6  10        481.88        590.53        41.14 o                         
 -18   6  10        412.52        375.57        14.86 o                         
 -16   6  10        619.79        717.75        18.92 o                         
 -14   6  10        196.13        196.65        13.66 o                         
 -12   6  10        494.42        535.73        17.32 o                         
 -10   6  10       1337.27       1339.82        28.08 o                         
  -8   6  10         36.85         41.66         9.79 o                         
  -6   6  10        428.46        433.86        23.77 o                         
  -4   6  10        226.61        283.48        21.10 o                         
  -2   6  10         22.18         27.73        11.21 o                         
 -37   1  11        337.97        322.77        18.15 o                         
 -35   1  11        133.21        200.28        30.58 o                         
 -33   1  11         41.76         32.85         8.75 o                         
 -31   1  11        835.49        878.83        39.39 o                         
 -29   1  11          0.12         -8.35         8.35 o                         
 -27   1  11       1361.74       1397.39        25.51 o                         
 -25   1  11        110.41         88.13         9.57 o                         
 -23   1  11          0.59         10.70         7.96 o                         
 -21   1  11         31.57         25.08         6.96 o                         
 -19   1  11       1912.81       2071.42        28.53 o                         
 -17   1  11        688.01        761.82        23.38 o                         
 -15   1  11         17.75         12.63         8.66 o                         
 -13   1  11       4862.30       5049.15        88.07 o                         
 -11   1  11       2436.16       2596.98        50.20 o                         
  -9   1  11        872.81        962.02        19.96 o                         
  -7   1  11        294.02        232.42        10.90 o                         
  -5   1  11       1595.66       1484.82        22.84 o                         
  -3   1  11        149.81        173.82        10.12 o                         
  -1   1  11        212.46        218.96        10.82 o                         
   1   1  11        280.01        272.93        11.65 o                         
   3   1  11         81.93         86.06         8.51 o                         
   5   1  11        766.38        784.01        18.64 o                         
   7   1  11        234.25        261.03        13.66 o                         
   9   1  11        520.33        499.07        15.42 o                         
  11   1  11        987.98       1012.33        20.73 o                         
  13   1  11         28.19         40.13         7.41 o                         
  15   1  11        366.05        392.41        29.35 o                         
 -36   2  11        130.22        147.16        28.97 o                         
 -34   2  11         11.00         -0.42         8.91 o                         
 -32   2  11        128.59        119.71        13.35 o                         
 -30   2  11         45.95         49.06         9.49 o                         
 -28   2  11       2870.61       2842.99        49.27 o                         
 -26   2  11        598.98        580.38        16.25 o                         
 -24   2  11        711.60        662.42        18.55 o                         
 -22   2  11         66.07         89.67        10.76 o                         
 -20   2  11         67.74         74.77         8.41 o                         
 -18   2  11         37.81         39.01         7.08 o                         
 -16   2  11         37.82         25.03         6.90 o                         
 -14   2  11       2725.13       2845.61        40.69 o                         
 -12   2  11        878.46        870.36        18.78 o                         
 -10   2  11       1027.20        988.58        39.05 o                         
  -8   2  11       1638.68       1624.09        37.31 o                         
  -6   2  11        354.71        409.65        15.94 o                         
  -4   2  11          0.23          4.21         6.92 o                         
  -2   2  11        852.24        906.68        17.73 o                         
   0   2  11         27.85         30.25         6.97 o                         
   2   2  11        173.74        168.34        11.24 o                         
   4   2  11        242.45        265.60        14.48 o                         
   6   2  11       1787.53       1827.98        30.56 o                         
   8   2  11        586.16        651.19        17.27 o                         
  10   2  11        575.87        587.64        15.98 o                         
  12   2  11        294.27        275.51        14.54 o                         
  14   2  11        136.57        134.35        21.83 o                         
 -33   3  11        170.74        150.15        12.31 o                         
 -31   3  11         79.54        113.57        14.57 o                         
 -29   3  11        190.96        203.25        16.42 o                         
 -27   3  11        266.10        311.19        16.37 o                         
 -25   3  11        107.83        114.27        12.50 o                         
 -23   3  11        473.93        471.85        18.96 o                         
 -21   3  11        601.44        566.54        18.84 o                         
 -19   3  11          3.59         15.32         7.50 o                         
 -17   3  11         41.52         28.28         8.11 o                         
 -15   3  11        220.51        228.06        13.11 o                         
 -13   3  11        169.05        197.41        11.97 o                         
 -11   3  11       1842.62       1815.18        28.08 o                         
  -9   3  11         64.78         79.32        14.42 o                         
  -7   3  11        121.05        147.01        22.25 o                         
  -5   3  11        526.06        551.89        58.36 o                         
  -3   3  11         24.70         11.43        11.48 o                         
  -1   3  11        727.90        761.58        22.92 o                         
   1   3  11          1.31          8.36        10.68 o                         
   3   3  11       1009.72       1045.45        22.07 o                         
   5   3  11        251.03        269.27        14.36 o                         
   7   3  11         46.38         34.32        11.03 o                         
   9   3  11         27.99         12.32        13.67 o                         
  11   3  11         96.52        113.65        16.30 o                         
 -30   4  11          9.64          2.47         6.72 o                         
 -28   4  11        122.08        149.11        12.81 o                         
 -26   4  11        802.13        847.91        25.57 o                         
 -24   4  11        131.25        135.60        13.11 o                         
 -22   4  11        267.51        281.32        15.17 o                         
 -20   4  11        242.15        235.26        13.55 o                         
 -18   4  11         86.69         92.60         8.86 o                         
 -16   4  11        254.12        290.72        14.10 o                         
 -14   4  11        384.13        433.99        15.20 o                         
 -12   4  11         96.98         86.26        12.15 o                         
 -10   4  11        838.27        842.52        27.09 o                         
  -8   4  11       1390.98       1352.63        44.95 o                         
  -6   4  11        266.36        292.48        16.04 o                         
  -4   4  11        984.90       1034.32        27.30 o                         
  -2   4  11        247.64        236.98        18.39 o                         
   0   4  11         60.56         50.80        13.66 o                         
   2   4  11          0.00         14.06        10.09 o                         
   4   4  11          2.24          8.40        10.87 o                         
   6   4  11        730.71        839.61        26.75 o                         
   8   4  11          1.84         -5.04        16.79 o                         
 -27   5  11          3.52          4.93         7.52 o                         
 -25   5  11        440.38        431.76        23.05 o                         
 -23   5  11         60.03         58.71         7.69 o                         
 -21   5  11          1.90          2.06        12.31 o                         
 -19   5  11         95.49         86.15         9.80 o                         
 -17   5  11        194.49        228.00        16.33 o                         
 -15   5  11        296.39        267.49        14.90 o                         
 -13   5  11          7.92         12.43         7.95 o                         
 -11   5  11        528.80        504.77        18.87 o                         
  -9   5  11          0.75          4.20         9.22 o                         
  -7   5  11         62.74         46.36        11.30 o                         
  -5   5  11        173.54        160.58        15.34 o                         
  -3   5  11         65.05         51.30         9.69 o                         
  -1   5  11          0.50          8.82        13.34 o                         
   1   5  11          4.45          7.65        10.61 o                         
   3   5  11         70.25         67.05        20.55 o                         
 -20   6  11         17.87         16.12         7.76 o                         
 -18   6  11          4.24         -7.12         7.12 o                         
 -16   6  11        120.63        132.35        38.63 o                         
 -14   6  11          3.41          8.85        13.95 o                         
 -12   6  11        311.76        331.14        17.27 o                         
 -10   6  11         29.16         16.27         9.31 o                         
  -8   6  11         16.66         25.11        10.50 o                         
  -6   6  11         38.24         40.78        10.50 o                         
  -4   6  11         82.49        125.24        35.27 o                         
 -36   0  12         11.70         10.08        10.09 o                         
 -34   0  12        143.87        208.85        24.77 o                         
 -32   0  12        301.57        292.70        25.76 o                         
 -30   0  12         28.62         28.83        11.48 o                         
 -28   0  12        161.96        173.09        20.95 o                         
 -26   0  12         10.95          6.30        13.66 o                         
 -24   0  12        937.80        912.10        37.37 o                         
 -22   0  12       3794.12       3706.26        84.31 o                         
 -20   0  12        438.72        432.57        70.49 o                         
 -18   0  12       5972.84       6197.32       142.42 o                         
 -16   0  12        213.66        202.24        50.04 o                         
 -14   0  12          0.52          8.72        11.12 o                         
 -12   0  12       8965.33       9504.86       406.78 o                         
 -10   0  12          2.15        -10.22        15.76 o                         
  -8   0  12        270.08        215.18        16.73 o                         
  -6   0  12        554.00        542.85        19.04 o                         
  -4   0  12        954.04       1097.40        26.76 o                         
  -2   0  12       1521.21       1609.94        41.18 o                         
   0   0  12        152.74        191.94        17.55 o                         
   2   0  12         75.17         65.51        11.08 o                         
   4   0  12         42.22         82.97        24.77 o                         
   6   0  12        550.19        579.30        33.05 o                         
   8   0  12       1037.47       1123.61        37.72 o                         
  10   0  12        747.39        745.42        30.81 o                         
  12   0  12         41.18         36.24        15.95 o                         
  14   0  12          0.63         -4.20        11.76 o                         
 -37   1  12         15.88         13.26         8.59 o                         
 -35   1  12        218.46        220.82        13.84 o                         
 -33   1  12       1290.87       1347.07        25.94 o                         
 -31   1  12        632.31        629.04        23.17 o                         
 -29   1  12        282.48        272.50        15.74 o                         
 -27   1  12        189.31        205.67        14.58 o                         
 -25   1  12        117.82        126.22        11.46 o                         
 -23   1  12         13.35         21.87         8.31 o                         
 -21   1  12          8.01          5.98         8.23 o                         
 -19   1  12        200.71        194.89        13.11 o                         
 -17   1  12        456.14        446.13        20.74 o                         
 -15   1  12       5222.22       5191.68        79.54 o                         
 -13   1  12       2360.16       2289.93        54.18 o                         
 -11   1  12       1777.15       1756.13        35.94 o                         
  -9   1  12       5171.94       5345.26        70.20 o                         
  -7   1  12        247.26        233.22        12.99 o                         
  -5   1  12        277.37        250.72        11.80 o                         
  -3   1  12        304.56        293.84        11.59 o                         
  -1   1  12       1041.08       1033.66        18.93 o                         
   1   1  12        118.07        135.38        11.28 o                         
   3   1  12        111.11        104.33        10.85 o                         
   5   1  12         67.90         58.07         8.07 o                         
   7   1  12        885.82        911.70        26.02 o                         
   9   1  12          0.92          6.55         7.33 o                         
  11   1  12         44.84         35.63         7.44 o                         
  13   1  12        147.96        146.83        12.39 o                         
 -36   2  12        317.28        351.83        17.81 o                         
 -34   2  12         35.39         28.22        13.38 o                         
 -32   2  12         24.94         16.56         9.60 o                         
 -30   2  12        726.24        749.98        26.14 o                         
 -28   2  12        592.03        564.41        22.57 o                         
 -26   2  12       1540.17       1551.68        28.12 o                         
 -24   2  12         15.48         18.75         7.77 o                         
 -22   2  12         50.25         35.47         7.78 o                         
 -20   2  12         20.68         13.60         7.25 o                         
 -18   2  12        794.02        778.32        18.02 o                         
 -16   2  12         76.66         87.99         8.98 o                         
 -14   2  12         26.61         11.32         9.45 o                         
 -12   2  12         40.95         40.78         9.77 o                         
 -10   2  12       1170.91       1293.46        41.24 o                         
  -8   2  12       1607.79       1625.23        70.95 o                         
  -6   2  12         24.82         19.95         8.55 o                         
  -4   2  12        162.49        182.07        16.28 o                         
  -2   2  12         24.81         12.46         6.82 o                         
   0   2  12        314.11        296.35        12.72 o                         
   2   2  12          2.36          7.07         7.79 o                         
   4   2  12        211.70        222.41        12.96 o                         
   6   2  12        721.59        697.46        18.66 o                         
   8   2  12       1181.38       1208.51        23.62 o                         
  10   2  12        361.61        383.03        15.26 o                         
  12   2  12        200.57        189.99        15.67 o                         
 -33   3  12         17.82          5.08         6.53 o                         
 -31   3  12          0.54          4.34         8.27 o                         
 -29   3  12        353.98        395.77        29.81 o                         
 -27   3  12        380.52        405.46        17.47 o                         
 -25   3  12         26.52         27.31         9.27 o                         
 -23   3  12        919.29        847.33        23.79 o                         
 -21   3  12        792.79        788.84        20.70 o                         
 -19   3  12        347.51        404.39        23.21 o                         
 -17   3  12        797.13        789.86        18.33 o                         
 -15   3  12        451.45        496.77        15.39 o                         
 -13   3  12         63.62         49.08         9.44 o                         
 -11   3  12        646.91        668.21        18.97 o                         
  -9   3  12        147.83        136.84        14.48 o                         
  -7   3  12        234.39        203.20        25.19 o                         
  -5   3  12        347.54        333.97        23.31 o                         
  -3   3  12       1248.35       1177.15       111.68 o                         
  -1   3  12        319.19        337.50        24.97 o                         
   1   3  12        370.02        375.70        21.06 o                         
   3   3  12        682.86        664.73        22.17 o                         
   5   3  12       1272.11       1289.33        46.14 o                         
   7   3  12        688.71        716.94        77.67 o                         
   9   3  12         63.18         41.56        16.37 o                         
 -32   4  12         60.63         47.95         9.66 o                         
 -30   4  12          0.22          3.47         7.56 o                         
 -28   4  12        392.24        420.20        16.47 o                         
 -26   4  12        174.60        151.32        13.64 o                         
 -24   4  12        576.53        593.18        18.58 o                         
 -22   4  12          3.73         -1.21         8.60 o                         
 -20   4  12         52.32         55.78         8.51 o                         
 -18   4  12        519.59        537.72        16.02 o                         
 -16   4  12       2089.73       2122.90        31.57 o                         
 -14   4  12        298.59        257.33        14.64 o                         
 -12   4  12         45.93         57.94         9.70 o                         
 -10   4  12         18.13         33.98         9.17 o                         
  -8   4  12        235.29        213.53        13.89 o                         
  -6   4  12          4.46         15.26         9.11 o                         
  -4   4  12        238.35        259.14        17.84 o                         
  -2   4  12        129.75        131.36        17.00 o                         
   0   4  12        108.87        135.07        17.35 o                         
   2   4  12        702.31        778.07        25.04 o                         
   4   4  12          2.40         -8.98        11.83 o                         
   6   4  12        383.64        414.85        88.12 o                         
 -27   5  12          1.58          1.52         6.17 o                         
 -25   5  12        104.83         95.14        15.38 o                         
 -23   5  12        110.87        139.37        14.78 o                         
 -21   5  12          0.31          0.20         8.30 o                         
 -19   5  12         26.83         10.30        13.21 o                         
 -17   5  12        160.57        162.44        19.76 o                         
 -15   5  12          1.60          2.20         8.33 o                         
 -13   5  12         44.22         49.05         8.64 o                         
 -11   5  12        150.23        172.23        15.10 o                         
  -9   5  12       1113.54       1217.49        35.63 o                         
  -7   5  12          9.17         -7.56         9.53 o                         
  -5   5  12        153.45        165.55        16.60 o                         
  -3   5  12          0.13        -10.03        10.03 o                         
  -1   5  12          5.13          8.06        10.94 o                         
   1   5  12         28.65         32.57        12.67 o                         
   3   5  12         98.22         31.91        21.83 o                         
 -20   6  12         14.26         12.88         7.87 o                         
 -18   6  12         14.66          2.50         7.71 o                         
 -16   6  12          0.58          7.28         9.01 o                         
 -14   6  12        149.99        201.56        51.64 o                         
 -12   6  12          3.75         -8.63         8.63 o                         
 -10   6  12         43.35          9.78        10.69 o                         
  -8   6  12         54.79         57.28        18.89 o                         
 -37   1  13          1.46         15.88        11.34 o                         
 -35   1  13        777.93        845.00        20.56 o                         
 -33   1  13        932.25        967.36        21.82 o                         
 -31   1  13       1332.24       1332.89        30.10 o                         
 -29   1  13         18.25         13.86         8.72 o                         
 -27   1  13         72.15         73.55        11.46 o                         
 -25   1  13        392.02        385.37        15.70 o                         
 -23   1  13       3647.94       3613.90        68.96 o                         
 -21   1  13        107.78        130.03        10.80 o                         
 -19   1  13        295.53        297.77        15.88 o                         
 -17   1  13       2471.87       2615.07        42.50 o                         
 -15   1  13         28.76         36.32         9.59 o                         
 -13   1  13         47.65         60.59         8.66 o                         
 -11   1  13       4061.91       4147.95        78.59 o                         
  -9   1  13        107.98         96.93         9.47 o                         
  -7   1  13          3.45         12.76        10.45 o                         
  -5   1  13        255.88        305.51        12.64 o                         
  -3   1  13        767.21        813.12        18.52 o                         
  -1   1  13          0.07         -7.93         7.93 o                         
   1   1  13         94.49        130.78        11.31 o                         
   3   1  13        111.06         86.02         8.90 o                         
   5   1  13        111.63        146.15        17.78 o                         
   7   1  13         23.17         14.38         7.93 o                         
   9   1  13         16.31         25.33        10.54 o                         
  11   1  13         29.92         28.99         8.76 o                         
  13   1  13         53.25         49.54        14.27 o                         
 -36   2  13        168.22        172.07        16.13 o                         
 -34   2  13          2.05         -0.97        11.65 o                         
 -32   2  13        976.88        930.90        25.00 o                         
 -30   2  13          2.71         -0.51         7.67 o                         
 -28   2  13       1300.45       1324.69        27.26 o                         
 -26   2  13       1221.80       1228.98        23.56 o                         
 -24   2  13        611.47        550.59        19.68 o                         
 -22   2  13          2.02         10.17         9.94 o                         
 -20   2  13        208.31        203.97        15.89 o                         
 -18   2  13         11.64         26.02         9.76 o                         
 -16   2  13        857.07        931.40        27.83 o                         
 -14   2  13       3063.63       3070.00        74.34 o                         
 -12   2  13        683.13        586.36        43.24 o                         
 -10   2  13          5.65         16.42        11.76 o                         
  -8   2  13         86.19         64.66        10.69 o                         
  -6   2  13       2659.89       2718.84        50.25 o                         
  -4   2  13        600.15        578.52        16.76 o                         
  -2   2  13         68.85         96.33        10.03 o                         
   0   2  13         25.19         39.34         9.12 o                         
   2   2  13        872.23        819.28        21.17 o                         
   4   2  13          0.26         -1.07         7.87 o                         
   6   2  13        342.12        389.28        16.13 o                         
   8   2  13         45.75         38.09         8.36 o                         
  10   2  13        146.78        125.76        17.66 o                         
 -35   3  13        134.84        130.67        11.80 o                         
 -33   3  13          5.03         14.58         8.85 o                         
 -31   3  13          6.42          1.41         8.12 o                         
 -29   3  13        123.64         91.68        13.37 o                         
 -27   3  13          9.76         36.07        10.85 o                         
 -25   3  13         25.98         24.01         9.35 o                         
 -23   3  13        184.81        190.79        14.21 o                         
 -21   3  13        784.25        757.85        20.50 o                         
 -19   3  13        685.51        677.51        29.33 o                         
 -17   3  13         15.73         24.21         9.55 o                         
 -15   3  13        852.74        872.54        54.18 o                         
 -13   3  13         23.13         26.12         9.13 o                         
 -11   3  13         36.61         28.85         8.53 o                         
  -9   3  13       1460.40       1569.02        81.50 o                         
  -5   3  13         51.32         46.49        13.72 o                         
  -3   3  13        269.25        277.03        33.59 o                         
  -1   3  13         89.21         69.69        13.66 o                         
   1   3  13        268.85        282.78        22.43 o                         
   3   3  13        162.57        154.13        24.65 o                         
   5   3  13          1.90        -18.47        21.83 o                         
   7   3  13        284.84        289.57        23.66 o                         
   9   3  13        131.73         32.75        20.99 o                         
 -32   4  13        149.24        137.44        22.25 o                         
 -30   4  13        875.67        916.80        21.98 o                         
 -28   4  13         90.25         93.01        11.95 o                         
 -26   4  13        289.44        298.61        28.43 o                         
 -24   4  13        133.95         89.89        13.94 o                         
 -22   4  13        202.92        259.88        14.60 o                         
 -20   4  13        234.71        229.26        15.05 o                         
 -18   4  13         10.29          7.62        12.60 o                         
 -16   4  13        194.75        212.11        15.69 o                         
 -14   4  13        734.45        762.63        21.81 o                         
 -12   4  13         75.44         70.28        16.60 o                         
 -10   4  13        303.35        287.71        15.97 o                         
  -8   4  13        127.62        119.35        17.31 o                         
  -6   4  13        166.03        149.94        15.30 o                         
  -4   4  13        489.07        444.46        20.04 o                         
  -2   4  13        380.40        448.83        39.88 o                         
   0   4  13          0.91        -12.09        18.52 o                         
   2   4  13        403.64        433.42        21.44 o                         
   4   4  13         13.50         44.70        15.40 o                         
   6   4  13          7.06         -3.36        12.60 o                         
 -27   5  13         65.59        107.23        15.10 o                         
 -25   5  13          6.69          4.24         6.58 o                         
 -23   5  13         38.00         50.89         8.16 o                         
 -21   5  13        334.82        335.81        19.97 o                         
 -19   5  13        111.37        102.49        13.22 o                         
 -17   5  13         23.29         15.28         8.39 o                         
 -15   5  13          7.35         19.24        10.36 o                         
 -13   5  13          7.06         14.42         8.77 o                         
 -11   5  13         32.62         26.16         9.11 o                         
  -9   5  13         12.30         20.61         9.45 o                         
  -7   5  13        144.72        188.56        21.35 o                         
  -5   5  13        444.23        456.44        19.66 o                         
  -3   5  13         45.34         32.66        11.35 o                         
  -1   5  13         15.85         11.26        11.90 o                         
 -20   6  13         19.61         32.75        10.08 o                         
 -18   6  13        105.56        117.62        15.12 o                         
 -16   6  13        421.23        529.75        36.11 o                         
 -14   6  13         50.68         57.67        20.15 o                         
 -12   6  13        137.42         94.04        22.67 o                         
 -10   6  13          2.37          7.56        15.11 o                         
 -38   0  14        255.02        225.09        16.26 o                         
 -36   0  14         94.60        110.90        17.78 o                         
 -34   0  14         41.76         33.71        20.57 o                         
 -32   0  14         88.86         84.49        13.22 o                         
 -30   0  14         29.90         28.49        12.82 o                         
 -28   0  14       2478.57       2431.86        50.32 o                         
 -26   0  14        498.65        518.27        31.13 o                         
 -24   0  14       1043.20        964.43        46.57 o                         
 -22   0  14         66.64         90.57        25.90 o                         
 -20   0  14        426.20        435.52        20.18 o                         
 -18   0  14       1180.46       1146.71        35.10 o                         
 -16   0  14          0.07         14.36        10.26 o                         
 -14   0  14       1036.86        858.61        47.44 o                         
 -12   0  14        732.61        769.57        28.55 o                         
 -10   0  14         21.27         27.78         9.36 o                         
  -8   0  14        323.67        271.11        19.88 o                         
  -6   0  14        108.31         71.05        12.46 o                         
  -4   0  14        501.73        533.65        24.32 o                         
  -2   0  14         64.61         70.01        18.05 o                         
   0   0  14          1.67         23.51        17.63 o                         
   2   0  14          8.60          4.01        10.49 o                         
   4   0  14       1908.24       1962.29        50.17 o                         
   6   0  14        242.95        237.77        22.67 o                         
   8   0  14         14.51         13.01        10.09 o                         
  10   0  14         69.75         63.16        23.51 o                         
 -37   1  14         43.87         32.98         8.65 o                         
 -35   1  14         54.48         40.94         9.89 o                         
 -33   1  14        317.90        319.19        20.76 o                         
 -31   1  14        307.26        297.88        13.99 o                         
 -29   1  14        233.84        251.13        15.29 o                         
 -27   1  14         85.11         86.06         9.78 o                         
 -25   1  14        588.97        560.26        17.45 o                         
 -23   1  14        132.56        128.75        16.46 o                         
 -21   1  14       3691.15       3841.98        49.99 o                         
 -19   1  14         64.75         45.79         9.00 o                         
 -17   1  14         64.94         43.76         9.54 o                         
 -15   1  14       2796.64       2727.32        40.34 o                         
 -13   1  14       1279.75       1275.90        38.76 o                         
 -11   1  14       1123.04       1167.10        23.04 o                         
  -9   1  14        188.71        168.87        12.09 o                         
  -7   1  14        784.76        761.01        17.80 o                         
  -5   1  14         46.89         37.28         7.58 o                         
  -3   1  14         69.51         72.64         9.20 o                         
  -1   1  14        109.40        110.91        12.15 o                         
   1   1  14        997.23        995.72        23.29 o                         
   3   1  14        926.33        923.83        30.57 o                         
   5   1  14        104.90        132.94        12.68 o                         
   7   1  14        530.78        519.30        18.87 o                         
   9   1  14        380.84        376.05        14.02 o                         
  11   1  14         41.45         47.70        10.04 o                         
 -36   2  14         29.54         28.44         8.85 o                         
 -34   2  14        105.17        106.40        31.02 o                         
 -32   2  14        284.79        264.31        17.20 o                         
 -30   2  14         84.24         83.12         8.77 o                         
 -28   2  14        458.16        438.41        17.12 o                         
 -26   2  14          1.17         -1.92         8.47 o                         
 -24   2  14          3.23          0.94         8.38 o                         
 -22   2  14        407.42        395.06        16.26 o                         
 -20   2  14         44.05         64.54         9.04 o                         
 -18   2  14        153.37        146.34        14.89 o                         
 -16   2  14        129.01        134.14        17.69 o                         
 -14   2  14       2788.02       2873.90        43.05 o                         
 -12   2  14       2101.55       2057.76        42.55 o                         
 -10   2  14         71.79        103.23        32.75 o                         
  -8   2  14       1115.33       1138.20        34.14 o                         
  -6   2  14        232.61        281.41        17.50 o                         
  -4   2  14        125.69        143.88        15.54 o                         
  -2   2  14         33.87         20.51         8.11 o                         
   0   2  14       1761.74       1748.21        29.96 o                         
   2   2  14         24.32         13.75         8.53 o                         
   4   2  14        168.24        145.71        12.35 o                         
   6   2  14         90.91         76.03        10.31 o                         
   8   2  14          8.54        -10.52        10.52 o                         
 -35   3  14        480.53        573.32        20.38 o                         
 -33   3  14        329.04        323.73        17.66 o                         
 -31   3  14         29.75         27.12         9.14 o                         
 -29   3  14         24.07         16.03        10.24 o                         
 -27   3  14          5.72         19.60        11.06 o                         
 -25   3  14         27.50         39.62        14.88 o                         
 -23   3  14         13.36         14.33         9.56 o                         
 -21   3  14        574.61        574.86        20.40 o                         
 -19   3  14        114.05        161.91        16.20 o                         
 -17   3  14        312.09        313.00        18.78 o                         
 -15   3  14        214.17        248.05        18.38 o                         
 -13   3  14        845.21        823.93        49.93 o                         
 -11   3  14        315.31        312.09        23.39 o                         
  -9   3  14        580.39        573.81        36.13 o                         
  -7   3  14         41.59         58.78        20.15 o                         
  -5   3  14         10.13        -12.60        20.15 o                         
  -3   3  14        662.01        600.52        29.28 o                         
  -1   3  14         20.88         27.61        14.53 o                         
   1   3  14         32.80         42.85        15.68 o                         
   3   3  14        205.99        209.08        34.43 o                         
   5   3  14         44.02         83.97        20.99 o                         
   7   3  14        583.68        549.90        33.59 o                         
 -32   4  14        361.96        419.34        31.87 o                         
 -30   4  14        804.39        900.81        27.01 o                         
 -28   4  14        252.08        246.38        15.92 o                         
 -26   4  14         80.40         96.66        12.36 o                         
 -24   4  14        102.65         63.03        13.01 o                         
 -22   4  14         19.80         -4.78         8.91 o                         
 -20   4  14         22.84         27.32         9.72 o                         
 -18   4  14         35.39         34.22        10.53 o                         
 -16   4  14        413.61        417.40        17.99 o                         
 -14   4  14         83.78         71.63        10.09 o                         
 -12   4  14        386.04        364.66        17.37 o                         
 -10   4  14        343.84        334.50        16.68 o                         
  -8   4  14         98.00         98.25        11.08 o                         
  -6   4  14        101.08        128.13        15.43 o                         
  -4   4  14         14.54         13.19         8.89 o                         
  -2   4  14          0.46          1.50        10.01 o                         
   0   4  14        111.95        123.15        15.57 o                         
   2   4  14        200.48        223.81        26.22 o                         
   4   4  14        124.91        130.15        23.51 o                         
 -27   5  14         17.80         14.21         9.71 o                         
 -25   5  14          0.80         14.55         7.10 o                         
 -23   5  14         70.54         82.98        10.24 o                         
 -21   5  14         36.34         27.51         8.62 o                         
 -19   5  14          0.75          5.72         8.23 o                         
 -17   5  14         13.51          4.27         8.66 o                         
 -15   5  14        195.88        234.36        16.25 o                         
 -13   5  14         47.53         39.52        13.09 o                         
 -11   5  14          7.89         -8.10         8.80 o                         
  -9   5  14        141.72        182.52        16.80 o                         
  -7   5  14         17.45         27.52        10.29 o                         
  -5   5  14         38.42         57.29        13.02 o                         
  -3   5  14        193.72        208.54        18.38 o                         
 -18   6  14          2.06         -6.72        10.08 o                         
 -16   6  14          0.13         23.51        11.76 o                         
 -14   6  14         35.43         26.87        14.27 o                         
 -37   1  15        172.44        195.14        17.34 o                         
 -35   1  15          6.83          0.35         6.85 o                         
 -33   1  15         64.27         60.12         8.05 o                         
 -31   1  15        441.86        470.52        15.20 o                         
 -29   1  15        826.47        821.05        19.78 o                         
 -27   1  15       1290.26       1259.05        26.20 o                         
 -25   1  15        859.78        792.82        19.77 o                         
 -23   1  15          2.15          2.42         8.01 o                         
 -21   1  15         85.03         72.95        11.88 o                         
 -19   1  15         19.08         11.67         7.63 o                         
 -17   1  15       1162.94       1100.69        23.11 o                         
 -15   1  15         86.69         79.61        13.33 o                         
 -13   1  15       1292.75       1241.62        27.05 o                         
 -11   1  15        436.57        407.40        27.96 o                         
  -9   1  15        301.64        304.65        15.67 o                         
  -7   1  15        601.54        600.46        16.55 o                         
  -5   1  15         48.64         58.06         8.42 o                         
  -3   1  15       2103.05       2059.00        38.72 o                         
  -1   1  15        558.00        543.25        16.79 o                         
   1   1  15        696.15        633.01        25.82 o                         
   3   1  15        566.43        528.07        17.63 o                         
   5   1  15         21.44         15.40         8.31 o                         
   7   1  15        354.63        356.79        14.55 o                         
   9   1  15         28.30         21.88        10.38 o                         
 -36   2  15         78.35         87.73        15.13 o                         
 -34   2  15         73.91         66.29         9.81 o                         
 -32   2  15         86.25         64.76        11.77 o                         
 -30   2  15         13.00          1.74        10.33 o                         
 -28   2  15        198.12        252.43        14.76 o                         
 -26   2  15         34.90         25.91         8.65 o                         
 -24   2  15          6.39         -2.72         8.36 o                         
 -22   2  15        501.94        489.79        17.02 o                         
 -20   2  15        658.02        608.37        19.61 o                         
 -18   2  15        826.28        817.86        24.69 o                         
 -16   2  15          1.17         -9.86        13.66 o                         
 -14   2  15        783.42        761.95        23.41 o                         
 -12   2  15       1230.45       1218.25        38.25 o                         
 -10   2  15          0.24         15.85        11.65 o                         
  -8   2  15       1725.86       1698.25        44.80 o                         
  -6   2  15        448.33        403.42        20.53 o                         
  -4   2  15         13.00         17.93        11.36 o                         
  -2   2  15       1028.32        860.00        23.74 o                         
   0   2  15        126.35        101.55        12.85 o                         
   2   2  15        991.78        940.97        25.94 o                         
   4   2  15         75.12         67.81        10.48 o                         
   6   2  15          7.85         15.71         9.96 o                         
   8   2  15        118.04         96.56        19.31 o                         
 -35   3  15         59.05         52.78         7.94 o                         
 -33   3  15          1.48          5.27         7.98 o                         
 -31   3  15          1.17         14.00         8.57 o                         
 -29   3  15        603.01        640.03        23.72 o                         
 -27   3  15        125.88        120.52        24.12 o                         
 -25   3  15          6.69         -0.82        10.24 o                         
 -23   3  15         86.52        101.05        17.41 o                         
 -21   3  15          2.51          8.47         9.80 o                         
 -19   3  15        631.77        663.25        21.58 o                         
 -17   3  15          0.14         -0.25         9.63 o                         
 -15   3  15        335.21        345.26        18.40 o                         
 -13   3  15         23.95         12.36         9.70 o                         
 -11   3  15        137.16        134.11        12.62 o                         
  -9   3  15          1.69          7.51        10.30 o                         
  -7   3  15        246.33        195.72        22.58 o                         
  -5   3  15        465.21        411.44        35.27 o                         
  -3   3  15         67.39         74.80        15.93 o                         
  -1   3  15          4.74         17.82        20.60 o                         
   1   3  15          0.94        -22.67        22.67 o                         
   3   3  15        791.66        798.45        42.82 o                         
   5   3  15          2.68        -10.92        14.27 o                         
 -32   4  15        388.81        420.83        24.73 o                         
 -30   4  15         11.53         12.86         6.75 o                         
 -28   4  15         33.43         31.36         8.04 o                         
 -26   4  15         84.15         73.68        11.31 o                         
 -24   4  15        213.43        213.02        16.00 o                         
 -22   4  15         34.79         12.43         8.99 o                         
 -20   4  15        129.69         95.95        13.82 o                         
 -18   4  15          0.00         11.60         9.65 o                         
 -16   4  15         27.99          5.07         9.33 o                         
 -14   4  15        138.47        120.01        13.37 o                         
 -12   4  15        363.99        392.11        21.48 o                         
 -10   4  15          2.37          8.12         9.65 o                         
  -8   4  15          0.00         -7.98         8.47 o                         
  -6   4  15        184.96        231.05        15.83 o                         
  -4   4  15        565.61        606.38        19.29 o                         
  -2   4  15         90.38         71.56         9.46 o                         
   0   4  15         53.31         37.96        10.84 o                         
   2   4  15        311.73        373.14        34.85 o                         
 -27   5  15          6.48         19.34         6.38 o                         
 -25   5  15         69.49         85.35        10.61 o                         
 -23   5  15         87.82         82.80        18.68 o                         
 -21   5  15          2.50          5.62         9.78 o                         
 -19   5  15         16.15         12.98         9.33 o                         
 -17   5  15        162.92        178.68        21.69 o                         
 -15   5  15         28.63         20.04         8.74 o                         
 -13   5  15        229.27        238.60        20.36 o                         
 -11   5  15         56.85         89.43        11.61 o                         
  -9   5  15        145.13        164.86        18.47 o                         
  -7   5  15          0.00          1.45         9.36 o                         
  -5   5  15         42.29         41.72        13.35 o                         
 -38   0  16         88.78        118.22        32.75 o                         
 -36   0  16        189.31        177.03        17.19 o                         
 -34   0  16         38.20         42.49         9.37 o                         
 -32   0  16       4633.75       4766.19       101.52 o                         
 -30   0  16          0.51         11.83        12.85 o                         
 -28   0  16        114.48        128.16        16.34 o                         
 -26   0  16        166.85        169.43        18.48 o                         
 -24   0  16        496.78        422.83        29.85 o                         
 -22   0  16         23.39         29.31        11.56 o                         
 -20   0  16      13799.95      13137.61       209.24 o                         
 -18   0  16       1912.43       2055.66        52.24 o                         
 -16   0  16       4382.92       4412.03       113.78 o                         
 -14   0  16       4849.11       5025.20       105.61 o                         
 -12   0  16          5.29         -0.15        15.11 o                         
 -10   0  16       5714.32       5803.09       114.24 o                         
  -8   0  16        329.23        314.63        19.67 o                         
  -6   0  16        245.72        243.59        18.70 o                         
  -4   0  16        316.04        259.29        21.97 o                         
  -2   0  16        615.72        618.46        27.31 o                         
   0   0  16        642.46        696.99        28.79 o                         
   2   0  16         19.60         21.92        11.11 o                         
   4   0  16         12.63         12.54         9.32 o                         
   6   0  16        869.26        912.65        34.44 o                         
   8   0  16        783.77        739.67        32.75 o                         
 -37   1  16        116.33        112.48        11.58 o                         
 -35   1  16          7.11          4.51         6.17 o                         
 -33   1  16        534.81        508.41        15.73 o                         
 -31   1  16        912.35        968.01        20.56 o                         
 -29   1  16          0.24         -2.26         7.49 o                         
 -27   1  16          0.45          6.35         7.65 o                         
 -25   1  16        811.90        791.74        18.18 o                         
 -23   1  16        592.68        597.47        20.90 o                         
 -21   1  16        349.95        331.17        13.95 o                         
 -19   1  16         13.46          1.71        12.09 o                         
 -17   1  16        127.05         98.05         9.83 o                         
 -15   1  16       2284.98       2286.13        39.78 o                         
 -13   1  16       3519.84       3532.19        56.07 o                         
 -11   1  16        963.89        876.30        23.36 o                         
  -9   1  16       1246.35       1110.87        24.11 o                         
  -7   1  16       1153.67       1148.15        22.54 o                         
  -5   1  16        467.83        403.78        16.87 o                         
  -3   1  16       3075.28       3017.68        44.49 o                         
  -1   1  16        556.22        517.96        18.22 o                         
   1   1  16         46.28         32.23         8.46 o                         
   3   1  16        623.44        621.82        20.83 o                         
   5   1  16         27.12         26.70         6.85 o                         
   7   1  16        136.36        129.53        22.25 o                         
 -36   2  16         50.47         54.45         9.19 o                         
 -34   2  16        133.30        149.60        13.20 o                         
 -32   2  16       1281.21       1295.39        26.53 o                         
 -30   2  16       1381.26       1402.05        27.08 o                         
 -28   2  16         18.70         36.13         8.58 o                         
 -26   2  16        158.14        145.21        12.07 o                         
 -24   2  16        122.05        115.86        10.84 o                         
 -22   2  16        156.92        130.12        13.19 o                         
 -20   2  16          7.12         22.55        13.70 o                         
 -18   2  16       1730.07       1791.33        35.70 o                         
 -16   2  16        104.55        103.26        11.92 o                         
 -14   2  16        204.18        210.98        28.60 o                         
 -12   2  16         60.76         39.46        20.15 o                         
 -10   2  16          5.86         -5.46        13.06 o                         
  -8   2  16        753.77        814.67        32.92 o                         
  -6   2  16         55.30         34.80        13.11 o                         
  -4   2  16        855.19        819.69        26.16 o                         
  -2   2  16       1615.16       1692.65        37.52 o                         
   0   2  16          2.08          8.00        10.54 o                         
   2   2  16        602.18        587.57        21.88 o                         
   4   2  16       1122.77       1255.76        58.74 o                         
   6   2  16         17.84         23.51        10.92 o                         
 -35   3  16         39.47         38.40        10.50 o                         
 -33   3  16         14.12          0.16         6.35 o                         
 -31   3  16         57.75         54.08        12.55 o                         
 -29   3  16         28.09         27.19        10.33 o                         
 -27   3  16         46.39         66.27        12.08 o                         
 -25   3  16          0.68          3.15        12.30 o                         
 -23   3  16        403.97        339.49        22.09 o                         
 -21   3  16          3.40          6.07         9.61 o                         
 -19   3  16         87.00        102.83        16.00 o                         
 -17   3  16        735.02        788.42        23.62 o                         
 -15   3  16       1157.26       1195.38        27.55 o                         
 -13   3  16        230.46        212.74        16.45 o                         
 -11   3  16        349.20        298.81        17.30 o                         
  -9   3  16          3.40         12.43        10.31 o                         
  -7   3  16        105.26         78.53        11.93 o                         
  -5   3  16          1.25          6.92        15.53 o                         
  -3   3  16         30.72         38.15        15.95 o                         
  -1   3  16        793.51        763.18        38.63 o                         
   1   3  16        223.14        210.76        26.87 o                         
   3   3  16       1067.02       1050.70        29.39 o                         
 -32   4  16         18.87         12.67         9.24 o                         
 -30   4  16         73.54         88.16        23.15 o                         
 -28   4  16        223.77        196.44        14.49 o                         
 -26   4  16          1.17          2.21         8.04 o                         
 -24   4  16         72.44         64.37        10.06 o                         
 -22   4  16          9.84         13.01         9.69 o                         
 -20   4  16         44.97         47.84        10.47 o                         
 -18   4  16        496.00        506.68        26.10 o                         
 -16   4  16       1378.19       1375.78        29.75 o                         
 -14   4  16         22.01         23.52        12.00 o                         
 -12   4  16         53.75         44.55         9.74 o                         
 -10   4  16        243.28        250.05        15.98 o                         
  -8   4  16         19.91         14.75         8.52 o                         
  -6   4  16         26.85         22.45         8.40 o                         
  -4   4  16         46.30         25.40         8.67 o                         
  -2   4  16         57.87         55.60         9.74 o                         
   0   4  16         42.46         48.43        17.63 o                         
 -25   5  16         14.56         10.74        11.30 o                         
 -23   5  16         14.40          4.75        10.92 o                         
 -21   5  16          2.06          7.06         9.89 o                         
 -19   5  16          6.39          6.39        11.20 o                         
 -17   5  16         19.92         26.21        10.03 o                         
 -15   5  16          3.03          3.30         9.86 o                         
 -13   5  16        121.97        121.77        16.83 o                         
 -11   5  16        121.83        109.55        16.13 o                         
  -9   5  16         58.04         37.68        11.14 o                         
  -7   5  16        135.33        130.99        28.55 o                         
 -37   1  17        260.35        257.97        14.37 o                         
 -35   1  17        946.47        887.38        18.44 o                         
 -33   1  17         34.70         33.76         8.04 o                         
 -31   1  17         10.67          9.31         8.52 o                         
 -29   1  17       1397.85       1354.68        24.12 o                         
 -27   1  17       5193.81       5156.45        63.61 o                         
 -25   1  17        657.38        645.70        17.75 o                         
 -23   1  17        123.43        102.60        13.87 o                         
 -21   1  17       5340.22       5318.61       116.05 o                         
 -19   1  17       2284.15       2268.04        36.36 o                         
 -17   1  17        829.63        897.50        24.86 o                         
 -15   1  17       1752.41       1834.35        31.30 o                         
 -13   1  17       1329.13       1257.86        40.33 o                         
 -11   1  17         46.48         50.34        13.19 o                         
  -9   1  17       7255.88       7615.96        98.28 o                         
  -7   1  17       4412.37       4346.16        59.98 o                         
  -5   1  17        415.68        348.71        14.66 o                         
  -3   1  17         60.60         59.92         9.02 o                         
  -1   1  17       2453.79       2538.37        42.29 o                         
   1   1  17         60.46         33.47         8.30 o                         
   3   1  17        935.91        955.00        22.90 o                         
   5   1  17         10.36         -1.15        10.38 o                         
 -36   2  17          5.38         -1.40         9.76 o                         
 -34   2  17        279.58        278.20        16.72 o                         
 -32   2  17       1102.91       1072.17        22.52 o                         
 -30   2  17        132.06        100.30        13.49 o                         
 -28   2  17       2453.88       2317.57        33.97 o                         
 -26   2  17        210.73        205.77        13.65 o                         
 -24   2  17        482.97        423.79        15.86 o                         
 -22   2  17        953.91        911.52        21.24 o                         
 -20   2  17        108.08        114.39        11.24 o                         
 -18   2  17         22.80         35.38         9.42 o                         
 -16   2  17       1417.25       1319.04        27.05 o                         
 -14   2  17       1066.18        931.16        27.27 o                         
 -12   2  17        140.09        128.74        21.52 o                         
 -10   2  17        171.67        140.13        22.26 o                         
  -8   2  17        651.64        616.56        30.54 o                         
  -6   2  17       3308.70       3214.98       175.07 o                         
  -4   2  17        204.61        305.77        21.97 o                         
  -2   2  17       3165.29       3385.64        75.69 o                         
   0   2  17        606.80        572.29        20.05 o                         
   2   2  17          7.29          1.31        10.44 o                         
   4   2  17        728.06        723.72        31.07 o                         
 -35   3  17        281.66        317.40        20.15 o                         
 -33   3  17         67.70         46.00         7.47 o                         
 -31   3  17         81.99         67.25        12.73 o                         
 -29   3  17          5.68          8.93        11.05 o                         
 -27   3  17         24.61         33.97         9.62 o                         
 -25   3  17        483.06        456.57        19.76 o                         
 -23   3  17        396.15        388.33        15.88 o                         
 -21   3  17         14.83         47.49         9.73 o                         
 -19   3  17       1434.60       1280.90        27.69 o                         
 -17   3  17       3757.64       3480.98        67.43 o                         
 -15   3  17        121.81         87.71        10.46 o                         
 -13   3  17        962.73        790.41        24.17 o                         
 -11   3  17       1785.69       1574.05        32.01 o                         
  -9   3  17        140.72        126.45        14.88 o                         
  -7   3  17          0.01          0.59        10.80 o                         
  -5   3  17         78.59         70.06        15.35 o                         
  -3   3  17         31.23         12.00        11.76 o                         
  -1   3  17        823.68        865.14        29.09 o                         
   1   3  17          9.30         19.09         8.85 o                         
 -30   4  17          4.43          8.63         7.11 o                         
 -28   4  17         17.75         53.27        14.34 o                         
 -26   4  17        255.93        295.22        18.93 o                         
 -24   4  17        637.88        654.76        21.96 o                         
 -22   4  17         54.08         43.81         9.94 o                         
 -20   4  17         91.23         75.77        11.28 o                         
 -18   4  17       1892.90       1778.53        39.24 o                         
 -16   4  17          4.49         19.59        10.42 o                         
 -14   4  17          6.26         14.78         9.81 o                         
 -12   4  17        818.81        804.61        24.48 o                         
 -10   4  17       1217.65       1314.64        27.47 o                         
  -8   4  17        440.25        462.07        18.51 o                         
  -6   4  17        182.41        232.07        15.30 o                         
  -4   4  17        488.80        538.86        29.39 o                         
  -2   4  17        524.54        594.04        22.54 o                         
 -25   5  17        336.91        420.56        18.04 o                         
 -23   5  17        274.76        335.59        30.65 o                         
 -21   5  17        286.55        318.72        18.89 o                         
 -19   5  17        167.04        195.35        18.75 o                         
 -17   5  17          4.04         -6.72        13.43 o                         
 -15   5  17          1.27         -0.15        11.66 o                         
 -13   5  17         19.96          5.88        14.27 o                         
 -11   5  17        352.23        386.25        29.39 o                         
  -9   5  17        318.15        434.87        32.75 o                         
 -38   0  18       1411.42       1461.71        49.54 o                         
 -36   0  18         41.54         33.77         9.77 o                         
 -34   0  18       1273.82       1255.85        30.36 o                         
 -32   0  18        227.50        229.04        21.87 o                         
 -30   0  18        128.87        129.39        14.81 o                         
 -28   0  18          0.05         -8.39        10.62 o                         
 -26   0  18        249.87        223.61        29.81 o                         
 -24   0  18       3215.76       3199.04        62.37 o                         
 -22   0  18       2343.33       2312.37        60.68 o                         
 -20   0  18      10022.93       9288.25       184.92 o                         
 -18   0  18         61.22         59.94        14.54 o                         
 -16   0  18      22247.88      22582.76       351.90 o                         
 -14   0  18      32250.18      32877.78       616.24 o                         
 -12   0  18       1545.40       1463.76        46.58 o                         
 -10   0  18        634.57        551.58        41.14 o                         
  -8   0  18       3385.42       3345.90        62.36 o                         
  -6   0  18        682.55        674.25        27.33 o                         
  -4   0  18       1036.91       1043.29        64.24 o                         
  -2   0  18       1783.85       1782.63        38.13 o                         
   0   0  18        399.85        432.07        23.20 o                         
   2   0  18         34.37         42.82        15.44 o                         
 -37   1  18          2.64         -4.20        11.68 o                         
 -35   1  18         23.61         24.36         6.49 o                         
 -33   1  18         86.84         81.31         7.57 o                         
 -31   1  18        194.92        182.02        14.16 o                         
 -29   1  18         72.47        100.90         9.18 o                         
 -27   1  18       2086.37       2120.72        35.56 o                         
 -25   1  18       1302.10       1278.13        24.24 o                         
 -23   1  18        509.82        560.95        17.12 o                         
 -21   1  18       7858.86       7996.30       102.13 o                         
 -19   1  18         30.36         32.18         9.21 o                         
 -17   1  18          0.08         -3.30         8.79 o                         
 -15   1  18       6094.22       6163.90        80.94 o                         
 -13   1  18        139.65        150.18        17.15 o                         
 -11   1  18        121.31        155.33        16.43 o                         
  -9   1  18       1689.00       1788.56        35.96 o                         
  -7   1  18       2362.34       2370.72        52.84 o                         
  -5   1  18        325.69        327.72        16.76 o                         
  -3   1  18        960.48       1047.41        24.64 o                         
  -1   1  18          8.78         12.58         8.38 o                         
   1   1  18        132.93        125.24        11.85 o                         
   3   1  18         33.30         27.71        13.43 o                         
 -36   2  18        276.54        300.85        27.29 o                         
 -34   2  18        767.88        787.50        22.88 o                         
 -32   2  18       2328.84       2334.67        35.65 o                         
 -30   2  18        153.73        186.65        13.65 o                         
 -28   2  18       2592.29       2924.52        43.54 o                         
 -26   2  18       4865.91       4717.62        58.77 o                         
 -24   2  18       1420.60       1157.37        25.00 o                         
 -22   2  18          0.56          4.79         8.91 o                         
 -20   2  18        491.93        496.08        18.14 o                         
 -18   2  18        299.12        236.29        16.02 o                         
 -16   2  18       2120.64       1958.12        38.08 o                         
 -14   2  18        996.91        946.17        27.84 o                         
 -12   2  18       1754.80       1561.56        37.65 o                         
 -10   2  18       1343.60       1346.03        41.86 o                         
  -8   2  18         51.34         57.32        13.97 o                         
  -4   2  18       4101.12       4051.86       130.15 o                         
  -2   2  18       2118.79       2129.17        72.21 o                         
   0   2  18       1162.52       1241.80        46.18 o                         
   2   2  18        518.77        470.97        26.03 o                         
 -35   3  18        608.39        646.47        29.39 o                         
 -33   3  18       1383.07       1497.05        30.94 o                         
 -31   3  18        580.48        564.73        18.67 o                         
 -29   3  18        265.97        251.78        15.08 o                         
 -27   3  18         77.36         63.39         8.21 o                         
 -25   3  18         61.46         39.46         8.39 o                         
 -23   3  18        107.37         57.08        10.36 o                         
 -21   3  18         24.56         23.65        13.17 o                         
 -19   3  18        130.27        134.64        17.13 o                         
 -17   3  18         84.41         59.38        11.03 o                         
 -15   3  18         57.62         87.94        12.87 o                         
 -13   3  18        130.04        167.70        14.80 o                         
 -11   3  18          0.99          9.29         8.88 o                         
  -9   3  18         13.14         -4.45         8.38 o                         
  -7   3  18        432.66        414.02        39.38 o                         
  -5   3  18         18.14          9.34        12.60 o                         
  -3   3  18         39.58         15.53         8.91 o                         
  -1   3  18         32.20         26.62         9.78 o                         
 -30   4  18         81.86         37.51         8.62 o                         
 -28   4  18         99.91        103.27        12.65 o                         
 -26   4  18        190.75        154.13        19.73 o                         
 -24   4  18         37.96         13.98        12.71 o                         
 -22   4  18        735.51        853.48        25.52 o                         
 -20   4  18        420.96        403.03        20.28 o                         
 -18   4  18        267.52        223.14        22.35 o                         
 -16   4  18         32.35         39.30        10.07 o                         
 -14   4  18        198.44        179.47        18.77 o                         
 -12   4  18        449.11        522.43        43.74 o                         
 -10   4  18        236.90        247.93        16.18 o                         
  -8   4  18         36.41         19.93         9.30 o                         
  -6   4  18        180.68        182.56        18.38 o                         
  -4   4  18          7.34         12.60        13.43 o                         
 -23   5  18          1.13          1.68        12.60 o                         
 -21   5  18         56.32         86.49        21.83 o                         
 -19   5  18          0.11         -5.88        12.60 o                         
 -17   5  18         35.95         21.83        14.27 o                         
 -15   5  18         36.17         20.15        15.11 o                         
 -37   1  19        162.91        138.69        16.26 o                         
 -35   1  19        289.65        328.60        17.61 o                         
 -33   1  19         55.56         56.30         7.57 o                         
 -31   1  19       1306.16       1246.94        21.92 o                         
 -29   1  19       1819.40       1633.50        27.00 o                         
 -27   1  19         23.39         16.37         7.88 o                         
 -25   1  19         68.54         44.12         9.33 o                         
 -23   1  19       2476.44       2443.89        38.92 o                         
 -21   1  19       8368.74       8324.66       106.10 o                         
 -19   1  19       3046.99       3109.80        46.17 o                         
 -17   1  19        546.89        495.58        18.12 o                         
 -15   1  19        662.72        643.44        21.43 o                         
 -13   1  19         89.74         89.42        18.90 o                         
 -11   1  19       3550.65       3410.87        64.64 o                         
  -9   1  19       3557.06       3648.44        83.42 o                         
  -7   1  19       1912.98       1893.28        60.46 o                         
  -5   1  19          3.14        -13.87        23.93 o                         
  -3   1  19        915.63        811.49        29.87 o                         
  -1   1  19         25.42         12.78        11.01 o                         
   1   1  19        172.94        186.41        23.51 o                         
 -36   2  19        368.87        412.79        20.11 o                         
 -34   2  19        403.58        397.27        17.97 o                         
 -32   2  19        160.97        209.84        13.65 o                         
 -30   2  19         65.79         54.09         8.81 o                         
 -28   2  19       2853.79       2876.33        39.00 o                         
 -26   2  19        178.42        252.50        26.07 o                         
 -24   2  19        123.93         65.69         9.42 o                         
 -22   2  19         55.37         31.30         9.97 o                         
 -20   2  19        560.95        536.91        21.02 o                         
 -18   2  19       1833.48       1883.89        42.69 o                         
 -16   2  19        622.20        578.44        52.90 o                         
 -14   2  19          0.00         12.66        10.09 o                         
 -12   2  19        901.60        915.94        31.48 o                         
 -10   2  19          1.76         -6.51        12.20 o                         
  -8   2  19        265.21        353.50        31.07 o                         
  -6   2  19         43.68         29.39        15.11 o                         
  -4   2  19        689.89        669.98        37.79 o                         
  -2   2  19         16.07         18.47        11.76 o                         
   0   2  19          0.91         -4.59        11.34 o                         
 -33   3  19        910.25        884.92        36.53 o                         
 -31   3  19         53.52         32.89         9.02 o                         
 -29   3  19         62.93         56.83         9.28 o                         
 -27   3  19        127.60        133.38        10.81 o                         
 -25   3  19          1.43         -8.83         8.83 o                         
 -23   3  19        376.11        394.68        26.42 o                         
 -21   3  19        475.26        417.77        20.46 o                         
 -19   3  19       1208.70       1091.17        29.36 o                         
 -17   3  19        303.33        210.57        20.94 o                         
 -15   3  19        157.75        176.80        17.23 o                         
 -13   3  19        481.75        420.23        19.35 o                         
 -11   3  19        903.27        820.70        22.37 o                         
  -9   3  19        413.56        378.13        17.17 o                         
  -7   3  19        839.76        869.85        24.70 o                         
  -3   3  19          8.83          4.57        10.92 o                         
 -30   4  19         54.73         36.95        12.60 o                         
 -28   4  19        281.21        312.84        18.97 o                         
 -26   4  19        128.06        150.85        63.82 o                         
 -24   4  19        248.10        257.58        19.87 o                         
 -22   4  19        214.16        243.43        35.69 o                         
 -20   4  19          0.21          4.03        11.57 o                         
 -18   4  19          1.75         -6.19        11.23 o                         
 -16   4  19         26.68         23.70        10.15 o                         
 -14   4  19         36.62         40.90        11.93 o                         
 -12   4  19        240.63        215.08        26.49 o                         
 -10   4  19          5.36          0.42        18.89 o                         
  -8   4  19        165.60        201.60        18.29 o                         
 -38   0  20        112.98         94.88        19.31 o                         
 -36   0  20         53.18         43.33        10.08 o                         
 -34   0  20        815.66        791.79        25.32 o                         
 -32   0  20         34.64         36.71         9.96 o                         
 -30   0  20        506.16        449.49        21.15 o                         
 -28   0  20        120.95        137.64        17.82 o                         
 -26   0  20       3094.81       3105.91        73.78 o                         
 -24   0  20        172.31        177.64        21.07 o                         
 -22   0  20         78.87         89.26        16.79 o                         
 -20   0  20       1386.66       1462.65        43.29 o                         
 -18   0  20         39.86         41.34        14.69 o                         
 -16   0  20        276.24        305.03        57.52 o                         
 -14   0  20        134.76        120.66        47.02 o                         
 -12   0  20        407.25        371.14        36.11 o                         
  -8   0  20         26.51         39.46        17.63 o                         
  -6   0  20        123.59        128.47        28.55 o                         
  -4   0  20         84.10        125.11        29.39 o                         
  -2   0  20       2858.74       3038.46        93.20 o                         
 -37   1  20         68.88         57.53         7.91 o                         
 -35   1  20        563.91        575.98        17.02 o                         
 -33   1  20          5.35          1.58         7.03 o                         
 -31   1  20         43.35         52.39        14.79 o                         
 -29   1  20         42.70         26.56        11.64 o                         
 -27   1  20        455.74        442.47        17.72 o                         
 -25   1  20        238.47        230.80        15.32 o                         
 -23   1  20         16.59         17.14        14.42 o                         
 -21   1  20        138.69        155.33        15.40 o                         
 -19   1  20         74.75        102.99        11.20 o                         
 -17   1  20        128.76        130.40        15.56 o                         
 -15   1  20        437.96        433.31        19.37 o                         
 -13   1  20        572.09        538.12        20.90 o                         
 -11   1  20        259.98        207.47        20.43 o                         
  -9   1  20        486.64        437.31        56.64 o                         
  -7   1  20          1.61         -5.88        13.43 o                         
  -5   1  20         21.20          5.04        12.60 o                         
  -3   1  20        823.80        850.51        37.79 o                         
  -1   1  20        257.09        323.28        25.19 o                         
 -36   2  20         10.70          9.10         8.15 o                         
 -34   2  20          9.43         -1.62        11.69 o                         
 -32   2  20          1.25         -2.24         7.48 o                         
 -30   2  20          0.75         -4.84         8.14 o                         
 -28   2  20         32.81         25.33         9.21 o                         
 -26   2  20       1001.27       1028.75        29.10 o                         
 -24   2  20        594.10        575.75        19.57 o                         
 -22   2  20         23.40         30.58        12.63 o                         
 -20   2  20        532.28        504.95        27.50 o                         
 -18   2  20       1469.04       1390.09        41.70 o                         
 -16   2  20        202.76        202.07        17.88 o                         
 -14   2  20       1617.78       1631.59        45.42 o                         
 -12   2  20         15.56         15.50        10.31 o                         
 -10   2  20        288.85        256.88        19.88 o                         
  -8   2  20        299.09        273.14        39.04 o                         
  -6   2  20        306.54        283.45        19.31 o                         
  -4   2  20         31.56         18.04        11.76 o                         
  -2   2  20          9.78         14.93         8.00 o                         
 -33   3  20        568.03        613.72        29.39 o                         
 -31   3  20         10.52         16.02        20.60 o                         
 -29   3  20         24.26         23.28        10.12 o                         
 -27   3  20         12.05         14.11         9.39 o                         
 -25   3  20          2.19          2.60         9.79 o                         
 -23   3  20        122.15        102.92        13.93 o                         
 -21   3  20          7.64          3.64        10.62 o                         
 -19   3  20        215.75        187.71        26.21 o                         
 -17   3  20       1584.80       1511.78        46.64 o                         
 -15   3  20        118.13        135.57        16.32 o                         
 -13   3  20        146.44        196.31        16.73 o                         
 -11   3  20         45.95         43.84        10.47 o                         
  -9   3  20        181.83        166.84        19.73 o                         
  -7   3  20          4.92         16.16         8.25 o                         
  -5   3  20        185.37        212.14        25.61 o                         
 -28   4  20        182.14        160.38        26.87 o                         
 -26   4  20          2.99          0.84        14.27 o                         
 -24   4  20          0.61        -12.60        12.60 o                         
 -22   4  20         59.82         34.59        11.80 o                         
 -20   4  20         74.26         45.71        14.21 o                         
 -18   4  20          7.38         19.53        15.68 o                         
 -16   4  20        191.23        177.25        41.58 o                         
 -14   4  20          2.19          0.35        10.25 o                         
 -12   4  20         62.90         39.73        10.87 o                         
 -10   4  20          0.00         -3.36        13.43 o                         
 -37   1  21          6.84         12.94         7.29 o                         
 -35   1  21          0.58        -13.01        13.01 o                         
 -33   1  21         15.94         -2.32         7.32 o                         
 -31   1  21         86.96         93.15         9.86 o                         
 -29   1  21         22.84          9.26         8.92 o                         
 -27   1  21          0.43         -0.69         8.76 o                         
 -25   1  21       1168.66       1192.24        35.82 o                         
 -23   1  21        513.18        550.88        25.45 o                         
 -21   1  21         18.44          3.47         9.23 o                         
 -19   1  21        273.55        309.12        22.63 o                         
 -17   1  21        486.43        449.87        22.17 o                         
 -15   1  21         12.98         14.24        13.08 o                         
 -13   1  21        166.42        176.65        21.50 o                         
 -11   1  21        527.74        514.75        21.06 o                         
  -9   1  21         36.73         28.55        14.27 o                         
  -7   1  21         85.82         86.49        21.83 o                         
  -5   1  21         66.51        100.76        21.83 o                         
  -3   1  21        111.69        154.50        23.51 o                         
 -34   2  21        214.21        188.47        13.79 o                         
 -32   2  21        484.82        472.35        18.19 o                         
 -30   2  21        125.84        139.33        12.07 o                         
 -28   2  21        209.05        235.33        16.31 o                         
 -26   2  21         68.46         66.93        11.71 o                         
 -24   2  21        542.00        602.90        19.47 o                         
 -22   2  21         86.03         76.48        10.50 o                         
 -20   2  21         48.85         47.79        10.85 o                         
 -18   2  21         13.55         -4.43         9.87 o                         
 -16   2  21        366.82        389.64        20.04 o                         
 -14   2  21          0.00         -3.47        10.38 o                         
 -12   2  21       1068.45       1057.77        32.95 o                         
 -10   2  21         24.27         29.78        10.04 o                         
  -8   2  21         18.42         25.19        11.76 o                         
  -6   2  21        506.48        483.99        20.48 o                         
 -31   3  21        461.75        394.65        31.07 o                         
 -29   3  21        215.64        245.59        27.44 o                         
 -27   3  21         77.30         69.70        20.78 o                         
 -25   3  21        105.61        114.01        14.11 o                         
 -23   3  21          4.68         23.43        10.16 o                         
 -21   3  21         33.04         56.30        10.18 o                         
 -19   3  21         83.19         62.01        10.03 o                         
 -17   3  21        338.69        357.98        17.85 o                         
 -15   3  21         79.43         45.06         9.67 o                         
 -13   3  21        302.24        335.19        18.70 o                         
 -11   3  21        167.53        157.30        19.31 o                         
  -9   3  21         51.72         80.61        18.47 o                         
 -26   4  21          1.03        -10.92        27.71 o                         
 -24   4  21        557.40        462.58        29.39 o                         
 -22   4  21         98.27        109.16        21.83 o                         
 -20   4  21        112.69        143.58        23.51 o                         
 -18   4  21        413.18        403.05        27.71 o                         
 -16   4  21         10.20         17.63        13.43 o                         
 -14   4  21          0.10        -13.43        13.43 o                         
 -36   0  22        687.02        703.57        33.59 o                         
 -34   0  22         26.07         20.45        19.31 o                         
 -32   0  22       1319.55       1369.17        41.54 o                         
 -30   0  22       1144.05       1215.84        36.51 o                         
 -28   0  22         13.77         11.94        12.07 o                         
 -26   0  22        134.38        116.87        17.55 o                         
 -24   0  22        767.50        743.81        30.28 o                         
 -22   0  22        275.18        351.14        25.58 o                         
 -20   0  22         31.16         30.19        15.55 o                         
 -18   0  22        992.61       1006.69        47.86 o                         
 -16   0  22        251.29        205.72        31.07 o                         
 -14   0  22        852.13        790.05        41.98 o                         
 -12   0  22        596.38        548.23        35.27 o                         
 -10   0  22        181.52        195.49        35.27 o                         
  -8   0  22        173.95        191.38        48.70 o                         
 -35   1  22          1.02          0.64         9.89 o                         
 -33   1  22         39.39         26.99         9.73 o                         
 -31   1  22          1.28          1.71         7.77 o                         
 -29   1  22         91.67         93.45        16.68 o                         
 -27   1  22        258.12        253.34        16.03 o                         
 -25   1  22          5.45          3.31         8.99 o                         
 -23   1  22        229.15        259.46        16.64 o                         
 -21   1  22          2.86          5.42        10.78 o                         
 -19   1  22          8.62          9.59         9.91 o                         
 -17   1  22        147.69        168.32        20.74 o                         
 -15   1  22         47.17         48.83        10.59 o                         
 -13   1  22          0.13          3.80        11.19 o                         
 -11   1  22          6.32          4.86        11.01 o                         
  -9   1  22          1.71          9.90        11.57 o                         
  -7   1  22        216.82        234.69        23.51 o                         
 -34   2  22        353.68        344.38        21.94 o                         
 -32   2  22          2.58          5.43        15.53 o                         
 -30   2  22        662.68        740.06        28.68 o                         
 -28   2  22        343.10        363.47        18.12 o                         
 -26   2  22         87.23        103.12        13.23 o                         
 -24   2  22          1.38         -2.99         8.90 o                         
 -22   2  22        462.69        398.45        21.07 o                         
 -20   2  22        126.57        105.39        13.14 o                         
 -18   2  22        562.69        555.73        21.67 o                         
 -16   2  22        324.99        369.45        20.98 o                         
 -14   2  22         41.52         71.36        25.19 o                         
 -12   2  22         61.23         69.48        21.83 o                         
 -10   2  22          0.61          4.29         8.47 o                         
  -8   2  22        253.49        256.13        27.71 o                         
 -27   3  22          5.86         -0.58        14.54 o                         
 -25   3  22          0.19          3.93        12.53 o                         
 -23   3  22       1439.36       1550.53        33.11 o                         
 -21   3  22        951.64        959.67        32.65 o                         
 -19   3  22        485.78        420.68        18.27 o                         
 -17   3  22          0.05          1.52         9.44 o                         
 -15   3  22         20.12          6.09        11.76 o                         
 -13   3  22         37.47         40.17         9.28 o                         
 -11   3  22         16.82          3.01        12.60 o                         
 -35   1  23        173.51        134.39        13.94 o                         
 -33   1  23        192.18        185.95        16.32 o                         
 -31   1  23        186.06        188.60        14.58 o                         
 -29   1  23          0.21         -5.39         9.80 o                         
 -27   1  23        252.76        265.02        15.57 o                         
 -25   1  23         53.30         35.95         9.55 o                         
 -23   1  23          0.75          8.03         9.52 o                         
 -21   1  23        331.21        380.53        36.95 o                         
 -19   1  23         23.81         34.03        10.42 o                         
 -17   1  23        239.55        223.64        18.05 o                         
 -15   1  23        147.85        128.50        28.70 o                         
 -13   1  23          6.19        -10.15        10.15 o                         
 -11   1  23         58.95         28.44        10.80 o                         
  -9   1  23          5.86         -5.04        11.76 o                         
 -32   2  23          9.29         -0.76        11.66 o                         
 -30   2  23         59.64         37.17        15.68 o                         
 -28   2  23          6.38          0.77        13.67 o                         
 -26   2  23          4.80          1.52        10.69 o                         
 -24   2  23         39.96         53.21        17.28 o                         
 -22   2  23        347.93        342.25        25.41 o                         
 -20   2  23        846.58        719.54        24.79 o                         
 -18   2  23          2.43          4.11         9.92 o                         
 -16   2  23         20.40         14.77        11.76 o                         
 -14   2  23        249.49        257.47        18.56 o                         
 -12   2  23        589.81        634.71        30.23 o                         
 -25   3  23         59.75         47.86        17.63 o                         
 -23   3  23        136.05        172.86        19.72 o                         
 -21   3  23          0.67         -0.39        12.18 o                         
 -19   3  23        344.45        478.33        53.70 o                         
 -17   3  23         22.49          5.70         9.46 o                         
 -15   3  23          7.50         36.95        11.76 o                         
 -34   0  24        175.58        162.06        20.15 o                         
 -32   0  24         35.77         22.67        12.60 o                         
 -30   0  24         59.39         46.18        14.27 o                         
 -28   0  24          5.08          6.36        12.20 o                         
 -26   0  24       1225.68       1274.68        38.48 o                         
 -24   0  24        145.52        168.78        24.35 o                         
 -22   0  24         20.90         12.60        15.11 o                         
 -20   0  24         58.48         50.38        15.11 o                         
 -18   0  24       1688.02       1795.06        62.14 o                         
 -16   0  24          3.93         -2.52        13.43 o                         
 -14   0  24          2.32        -12.60        14.27 o                         
 -33   1  24          4.80          8.60         8.47 o                         
 -31   1  24          0.11         -8.47         8.47 o                         
 -29   1  24          3.72          9.62        10.60 o                         
 -27   1  24         97.73        111.56        14.12 o                         
 -25   1  24         29.40         39.64        36.46 o                         
 -23   1  24          0.87         -4.65        18.05 o                         
 -21   1  24        239.79        235.84        20.15 o                         
 -19   1  24          4.30         10.92         9.76 o                         
 -17   1  24          2.00         -1.68        11.76 o                         
 -15   1  24          4.90         10.08        11.76 o                         
 -13   1  24         18.27         15.11        11.76 o                         
 -30   2  24        112.57         91.52        21.83 o                         
 -28   2  24        132.89        190.61        24.35 o                         
 -26   2  24         19.44         23.51        13.43 o                         
 -24   2  24        104.37        113.36        22.67 o                         
 -22   2  24        197.54        258.62        26.03 o                         
 -20   2  24        332.84        314.04        24.35 o                         
 -18   2  24        119.59        160.38        21.83 o                         
 -16   2  24         14.35         25.19        10.92 o                         
 -31   1  25         60.27         46.78        15.95 o                         
 -29   1  25        117.19        160.00        16.94 o                         
 -27   1  25         78.06         63.37        23.09 o                         
 -25   1  25        798.84        896.44        28.68 o                         
 -23   1  25        313.56        345.72        20.96 o                         
 -21   1  25         80.27        104.96        19.31 o                         
 -19   1  25        719.10        899.21        36.95 o                         
 -17   1  25          2.46         11.76        11.76 o                         
 -26   2  25        218.56        153.66        20.99 o                         
 -22   2  25         87.23         35.27        11.76 o                         
 -28   0  26         34.95         31.07        12.60 o                         
 -26   0  26          1.62         20.99        14.27 o                         
 -24   0  26        788.29        908.45        37.79 o                         
 -22   0  26         47.95         42.82        15.11 o                         
                                                                                
